# Supplementary material for: Haplotype-resolved gapless genome and chromosome segment substitution lines facilitate gene identification in wild rice
Source: Nat Commun. 2024 May 29;15:4573. doi: 10.1038/s41467-024-48845-6 (PMC11137157; doi:10.1038/s41467-024-48845-6)
Supplement: Supplementary file 4 — Supplementary Data 1 [file 41467_2024_48845_MOESM4_ESM.xlsx]

## Sheet: Supplementary Data 1
Supplementary Data 1. Evaluating the quality of genomes based on VerityMap and T2T-polish.
Evaluating the quality of new genomes based on VerityMap															Evaluating the quality of new genomes based on T2T-polish
Hap1					Hap2					Primary					Hap1				Hap2				Primary
Chromosome	Start	End	Misassembly_len	% discordant reads	Chromosome	Start	End	Misassembly_len	% discordant reads	Chromosome	Start	End	Misassembly_len	% discordant reads	chromosome	start	end	label	chromosome	start	end	label	Chromosome	Start	End	Label
Chr1	5081800	5082200	-141	26	Chr1	818600	823200	4750	22	Chr1	10200	10200	120	29	Chr1	278940	283479	Low_Qual	Chr1	9159998	9167013	High	Chr1	2649435	2652824	Low
Chr1	7571000	7572800	-182	27	Chr1	1708800	1710600	101	26	Chr1	21600	22200	-2030	26	Chr1	1834567	1835619	Low	Chr1	9198478	9199465	Low_GA/TC	Chr1	2652160	2653184	Clipped
Chr1	12541400	12541800	25575	20	Chr1	2531800	2535600	112	30	Chr1	37000	38000	-571	23	Chr1	2013992	2016751	High	Chr1	9198592	9199616	Clipped	Chr1	2798592	2800640	Clipped
Chr1	12548800	12551000	25575	20	Chr1	5191400	5193800	2081	31	Chr1	38600	41200	-543	28	Chr1	2184681	2185785	High	Chr1	9299968	9300992	Clipped	Chr1	2798742	2799803	Low
Chr1	21648800	21654000	114	26	Chr1	6599800	6604600	100	27	Chr1	92200	94200	184	30	Chr1	2344690	2353775	Low_Qual	Chr1	9300363	9303976	Low_Qual	Chr1	3423679	3427450	Low
Chr1	26972400	26974000	128	20	Chr1	6741000	6743600	-469	20	Chr1	139400	143400	117	24	Chr1	3619955	3629809	Low_AT	Chr1	9303040	9304064	Clipped	Chr1	3427328	3428352	Clipped
Chr1	33704400	33705000	-393	43	Chr1	10164000	10165000	381	44	Chr1	147000	147600	-113	32	Chr1	5395819	5400121	Low_Qual	Chr1	12492800	12494848	Clipped	Chr1	3852288	3853312	Clipped
Chr1	34721200	34721600	115	52	Chr1	13605800	13614800	240	28	Chr1	158600	161800	-318	25	Chr1	6896591	6898709	High	Chr1	12493210	12506732	High_AT	Chr1	3852424	3854515	Low
Chr1	35045000	35047600	-110	67	Chr1	25127600	25127800	-535	42	Chr1	163600	169000	722	29	Chr1	7200257	7210653	Low_Qual	Chr1	12505088	12507136	Clipped	Chr1	3854336	3859456	Clipped
Chr1	35050000	35050800	-110	67	Chr1	26414000	26417800	-433	22	Chr1	172800	173400	-246	22	Chr1	7262740	7263601	Low	Chr1	13109109	13119156	High	Chr1	4462612	4468368	High
Chr1	38200800	38202600	143	34	Chr1	28131800	28132400	-317	44	Chr1	183400	184400	-223	26	Chr1	8864826	8866818	Low_AT	Chr1	13110272	13112320	Clipped	Chr1	4463616	4464640	Clipped
Chr1	38943600	38947000	112	38	Chr1	29645200	29646800	-602	41	Chr1	190000	190200	-163	32	Chr1	9005723	9005962	Low_AT	Chr1	15659250	15664361	High	Chr1	4465664	4467712	Clipped
Chr1	39673800	39676800	-109	20	Chr1	29793200	29796400	-447	35	Chr1	207000	208000	107	24	Chr1	9646867	9650135	High	Chr1	15759943	15770705	High_GC	Chr1	5451776	5452800	Clipped
Chr1	43209400	43210200	-164	40	Chr1	30414600	30417600	-511	50	Chr1	217000	220800	-273	22	Chr1	9696767	9697354	High	Chr1	15770624	15771648	Clipped	Chr1	5452058	5452205	High_GC
Chr1	43525600	43527800	-104	21	Chr1	33433000	33435000	-138	29	Chr1	350600	354000	-289	24	Chr1	10035803	10035842	Low	Chr1	16180604	16183701	High	Chr1	7118848	7119872	Clipped
Chr2	3667800	3670000	-244	37	Chr1	33887800	33889600	-139	22	Chr1	363200	364800	-175	21	Chr1	10041328	10044814	Low_Qual	Chr1	16336516	16343275	High	Chr1	7119356	7119717	High
Chr2	5788200	5789400	-286	32	Chr1	36821000	36823000	-366	39	Chr1	402200	403400	302	28	Chr1	11338994	11341043	Low_AT	Chr1	17788928	17789952	Clipped	Chr1	7454720	7457792	Clipped
Chr2	7734200	7737000	-240	27	Chr1	37052400	37058000	-290	29	Chr1	469400	469800	113	25	Chr1	11371577	11371650	Low	Chr1	17789386	17799140	High	Chr1	7455898	7456836	High_AT
Chr2	19969200	19970000	-139	30	Chr1	37441800	37442400	-159	36	Chr1	477200	479200	154	23	Chr1	11728339	11729565	High	Chr1	17797120	17798144	Clipped	Chr1	7502848	7503872	Clipped
Chr2	20914200	20916200	-467	29	Chr1	38846800	38847800	-223	41	Chr1	510200	511800	261	30	Chr1	12374619	12376025	Low_GC	Chr1	17985536	17986560	Clipped	Chr1	7503433	7503749	High_AT
Chr2	21386800	21392800	-148	35	Chr1	40083000	40083400	-412	21	Chr1	516600	521200	162	21	Chr1	13280103	13284455	Low_Qual	Chr1	17986346	18068651	Low	Chr1	7843840	7844864	Clipped
Chr2	25637400	25637600	-303	48	Chr1	41181600	41184200	173	37	Chr1	525200	527200	239	30	Chr1	13803990	13804385	Low	Chr1	18078255	18096482	High	Chr1	7844211	7850832	High_GC
Chr2	26485200	26487200	-211	33	Chr2	1301400	1302800	-133	45	Chr1	540800	551000	1334	28	Chr1	14248049	14249742	Low_GC	Chr1	18080768	18081792	Clipped	Chr1	7849984	7851008	Clipped
Chr2	28222400	28225200	-360	29	Chr2	1473000	1473800	-100	25	Chr1	573800	573800	-983	20	Chr1	14407556	14415600	High	Chr1	18082816	18083840	Clipped	Chr1	8257587	8257638	High_GC
Chr2	28539200	28539800	-332	36	Chr2	1614400	1616600	-104	24	Chr1	583000	586600	-338	23	Chr1	15439246	15443581	Low_GC	Chr1	18103422	18124243	Low	Chr1	8325120	8326144	Clipped
Chr2	28667800	28668400	-566	39	Chr2	2641800	2644000	126	40	Chr1	603200	604200	3914	20	Chr1	15449956	15458329	High_GC	Chr1	18465792	18466816	Clipped	Chr1	8325560	8326036	High_GC
Chr2	29388400	29389600	-151	24	Chr2	18289400	18295200	115	23	Chr1	615000	615400	-444	26	Chr1	16330019	16331934	Low	Chr1	18466735	18467222	High	Chr1	8928256	8933376	Clipped
Chr2	31352200	31353400	328	22	Chr2	19239200	19245800	-107	25	Chr1	637400	639000	-260	25	Chr1	17407480	17408878	High	Chr1	18535038	18544431	High	Chr1	8929713	8931012	High_AT
Chr2	32994200	32995600	-254	37	Chr2	26923600	26925400	-121	41	Chr1	686200	689200	1125	36	Chr1	17577451	17592803	Low_AT	Chr1	18536448	18538496	Clipped	Chr1	9155584	9158656	Clipped
Chr2	33259600	33260000	-345	38	Chr2	29270800	29275200	-285	20	Chr1	700400	700800	-374	33	Chr1	17598247	17603926	Low	Chr1	18543616	18544640	Clipped	Chr1	9157977	9161203	High
Chr2	34277200	34278600	-244	42	Chr2	29429400	29430400	194	47	Chr1	714800	717200	-191	31	Chr1	17609971	17614362	Low	Chr1	19123011	19128760	High	Chr1	9159680	9160704	Clipped
Chr2	36878600	36881200	171	32	Chr2	29994600	29997800	-265	36	Chr1	728800	729000	-225	35	Chr1	17650816	17684572	Low	Chr1	19126272	19127296	Clipped	Chr1	9296896	9297920	Clipped
Chr3	2448400	2449400	-238	21	Chr2	32392800	32394400	132	35	Chr1	762600	769000	6005	30	Chr1	18009316	18013364	High_AT	Chr1	19128320	19131392	Clipped	Chr1	9297780	9301393	Low_GA/TC
Chr3	4117800	4123000	-244	32	Chr2	34138800	34139200	111	38	Chr1	771200	772200	572	33	Chr1	18326413	18327815	High	Chr1	19220480	19222528	Clipped	Chr1	9299968	9302016	Clipped
Chr3	4270800	4271400	-267	35	Chr2	34520800	34522000	388	44	Chr1	911200	911600	-618	25	Chr1	18470025	18475138	High_GC	Chr1	19221413	19229555	High	Chr1	11489280	11495424	Clipped
Chr3	7535000	7535400	-604	40	Chr2	34530000	34533000	-112	33	Chr1	915400	918800	455	23	Chr1	18751712	18753434	High	Chr1	19228672	19229696	Clipped	Chr1	11491916	11492060	Low_AT
Chr3	7979200	7980800	-238	27	Chr2	36878600	36881600	171	86	Chr1	1092200	1093200	388	27	Chr1	18787987	18797511	High	Chr1	21603960	21612182	High	Chr1	11855872	11856896	Clipped
Chr3	10265600	10266000	221	29	Chr3	441000	441600	-166	42	Chr1	1101600	1102800	257	21	Chr1	18861701	18863989	High_GC	Chr1	21787648	21789696	Clipped	Chr1	11856140	11860429	Low_AT
Chr3	11909800	11911600	-252	48	Chr3	443600	444200	-175	20	Chr1	1108800	1109800	-235	25	Chr1	19063017	19064346	High	Chr1	21788248	21788833	Low_Qual	Chr1	11872594	11881839	High
Chr3	15282000	15283200	139	44	Chr3	698400	699800	-138	47	Chr1	1125600	1134000	7575	30	Chr1	20951239	20951284	Low	Chr1	22436864	22437888	Clipped	Chr1	11873280	11874304	Clipped
Chr3	16228000	16232200	-255	60	Chr3	2430800	2432200	-123	36	Chr1	1168800	1174600	656	21	Chr1	21010989	21016243	Low	Chr1	22437387	22442141	High	Chr1	11878400	11879424	Clipped
Chr3	17671400	17672400	-120	25	Chr3	3080600	3081400	-246	33	Chr1	1176800	1177800	-853	28	Chr1	21036791	21038710	High_GA/TC	Chr1	22441984	22443008	Clipped	Chr1	11881472	11882496	Clipped
Chr3	18345800	18353000	-118	25	Chr3	3665200	3665600	-241	40	Chr1	1194000	1200800	4518	25	Chr1	21229950	21239914	Low_Qual	Chr1	23634944	23635968	Clipped	Chr1	12887037	12891754	High
Chr3	19802400	19805400	-109	34	Chr3	4523200	4527400	-232	36	Chr1	1204800	1205400	-5539	22	Chr1	21498147	21509911	High	Chr1	23635857	23645678	High	Chr1	12891136	12894208	Clipped
Chr3	21829400	21831800	153	29	Chr3	4927600	4929400	-104	33	Chr1	1311800	1313400	1238	29	Chr1	22121235	22123942	Low_GA/TC	Chr1	25374414	25374841	Low_Qual	Chr1	13430784	13435904	Clipped
Chr3	23342800	23348400	314	23	Chr3	5063200	5067000	246	24	Chr1	1370800	1375800	3597	27	Chr1	22171691	22186724	Low_Qual	Chr1	25374720	25375744	Clipped	Chr1	13431025	13435373	Low_AT
Chr3	23711600	23713200	-109	55	Chr3	6214400	6217600	-151	22	Chr1	1384600	1385000	-344	36	Chr1	22287083	22292020	High	Chr1	27303936	27304960	Clipped	Chr1	13950497	13956748	Low_GA/TC
Chr3	23889000	23890000	-223	33	Chr3	8267200	8268200	214	26	Chr1	1487800	1488600	-3579	21	Chr1	22519223	22528191	High	Chr1	27304758	27316391	High_GA/TC	Chr1	14398464	14399488	Clipped
Chr3	27441400	27448600	115	29	Chr3	10167400	10168400	244	45	Chr1	1489800	1492200	265	22	Chr1	23694929	23698016	High	Chr1	27316224	27317248	Clipped	Chr1	14398988	14403379	Low_GC
Chr3	31001600	31007800	148	23	Chr3	13107600	13109400	-315	20	Chr1	1502200	1514600	10277	25	Chr1	23906886	23908750	Low_Qual	Chr1	30007210	30007426	Low	Chr1	14400512	14403584	Clipped
Chr3	33541000	33543400	-223	39	Chr3	13574000	13575200	-129	44	Chr1	1590000	1595000	3865	26	Chr1	24560285	24560785	Low_AT	Chr1	30007296	30008320	Clipped	Chr1	15590127	15594462	Low_GC
Chr3	33813600	33815400	-177	36	Chr3	14180200	14182800	106	23	Chr1	1600000	1600800	225	39	Chr1	25041804	25041900	Low_GA/TC	Chr1	31264768	31265792	Clipped	Chr1	15593472	15594496	Clipped
Chr3	34046000	34047200	141	40	Chr3	14782400	14792200	9623	29	Chr1	1661400	1662600	-1047	22	Chr1	27071306	27073703	Low_GC	Chr1	31265472	31271716	Low_Qual	Chr1	15837184	15839232	Clipped
Chr3	38522200	38522800	106	44	Chr3	15056600	15057000	-117	56	Chr1	1682600	1683600	278	32	Chr1	28016009	28021406	Low	Chr1	32112509	32121884	High	Chr1	15837526	15840649	High
Chr4	292800	293200	-238	47	Chr3	16456600	16457400	-221	21	Chr1	1699800	1702200	-201	23	Chr1	30137262	30138740	High_AT	Chr1	32120832	32121856	Clipped	Chr1	16287744	16290816	Clipped
Chr4	408200	409600	-179	38	Chr3	17021400	17026600	-149	29	Chr1	1708000	1711000	-108	23	Chr1	30283109	30295521	High	Chr1	33617516	33626494	High	Chr1	16288297	16289546	High
Chr4	5682800	5689000	-122	25	Chr3	22847600	22857400	8998	23	Chr1	1717000	1722000	2235	24	Chr1	30726319	30736843	High_AT	Chr1	35417005	35431064	Low_Qual	Chr1	17478656	17480704	Clipped
Chr4	6682000	6684000	993	33	Chr3	25054600	25056800	-146	50	Chr1	1751600	1753600	-255	22	Chr1	32192960	32193322	Low_AT	Chr1	35491840	35492864	Clipped	Chr1	17478991	17481292	High
Chr4	14425400	14434600	130	50	Chr3	26265400	26268200	-122	29	Chr1	1755600	1756800	-221	30	Chr1	33518197	33529869	Low_Qual	Chr1	35492723	35504783	Low	Chr1	17763833	17765211	Low
Chr4	18792000	18793000	-173	43	Chr3	27181600	27186600	-113	32	Chr1	1757400	1762600	1908	27	Chr1	33969792	33976768	High_AT	Chr1	35499008	35500032	Clipped	Chr1	17764352	17765376	Clipped
Chr4	21615000	21616400	523	39	Chr3	27195000	27200600	-211	38	Chr1	1763000	1764400	146	41	Chr1	35269755	35276011	High	Chr1	35512526	35515331	Low	Chr1	17802420	17834829	Low
Chr4	22089600	22093200	-317	48	Chr3	31418800	31421800	-482	30	Chr1	1789400	1790800	110	33	Chr1	35288186	35306213	High	Chr1	35579217	35582749	Low	Chr1	17827840	17828864	Clipped
Chr4	22297400	22302800	-221	23	Chr3	32043200	32043800	-242	47	Chr1	1849400	1850800	-351	30	Chr1	35335944	35341073	High	Chr1	40393728	40394752	Clipped	Chr1	18477056	18479104	Clipped
Chr4	24795600	24799400	-138	37	Chr3	33375200	33375800	-121	34	Chr1	1863600	1864600	798	32	Chr1	35376186	35376451	High	Chr1	40393932	40394106	Low	Chr1	18477144	18478546	High
Chr4	26777400	26778000	320	27	Chr3	33517400	33520200	-102	28	Chr1	1887600	1888600	-345	20	Chr1	35613076	35616681	High_AT	Chr1	41240576	41241600	Clipped	Chr1	18619972	18625845	High_GC
Chr4	28699000	28699600	-104	25	Chr3	34161800	34162400	157	41	Chr1	1892800	1896000	3093	22	Chr1	38461656	38467878	Low_GC	Chr1	41241545	41243399	High	Chr1	18625536	18627584	Clipped
Chr4	30957600	30960000	-638	20	Chr3	35194600	35195800	307	62	Chr1	1896600	1897000	3093	20	Chr1	39879988	39880867	Low	Chr1	42605688	42614566	Low_Qual	Chr1	18902016	18903040	Clipped
Chr4	33078000	33078000	-241	25	Chr3	36177600	36178200	317	42	Chr1	1898800	1899200	3093	20	Chr1	39963705	39964258	Low_AT	Chr1	42607616	42608640	Clipped	Chr1	18902065	18905215	High_GA/TC
Chr4	33706600	33707400	-268	30	Chr3	36286800	36288400	238	20	Chr1	1903600	1908800	-188	21	Chr1	41078187	41083145	Low_Qual	Chr1	44927354	44935935	High	Chr1	18904064	18906112	Clipped
Chr4	37316400	37316400	-312	20	Chr3	37272200	37276600	150	41	Chr1	2100800	2101200	-431	28	Chr1	42852241	42856172	Low_Qual	Chr1	45063168	45064192	Clipped	Chr1	19267584	19271680	Clipped
Chr4	38164000	38168600	-144	31	Chr3	37565400	37567000	107	44	Chr1	2123400	2125800	242	21	Chr1	43356101	43357216	High_GA/TC	Chr1	45063840	45072304	Low_Qual	Chr1	19268528	19271108	High
Chr4	38169600	38171800	-645	73	Chr3	38838000	38838600	170	43	Chr1	2147600	2147600	-260	31	Chr1	43934846	43939615	High_GC	Chr1	45071360	45072384	Clipped	Chr1	20186112	20187136	Clipped
Chr4	38411800	38412600	-105	50	Chr3	40030800	40032600	506	50	Chr1	2154400	2159200	-181	22	Chr10	622363	631168	High_GC	Chr10	2048	3072	Clipped	Chr1	20186703	20186785	High
Chr5	505600	506000	-150	34	Chr4	316400	319000	112	48	Chr1	2201800	2207000	3243	23	Chr10	665774	671105	High	Chr10	4946	37001	High_GC	Chr1	20338688	20339712	Clipped
Chr5	561800	562600	-113	21	Chr4	5447400	5448000	-227	40	Chr1	2211000	2214600	-1967	27	Chr10	1519953	1521009	Low	Chr10	1070080	1072128	Clipped	Chr1	20339256	20339474	High
Chr5	2773600	2774200	-239	23	Chr4	22987400	22990200	-186	36	Chr1	2222000	2225400	1190	20	Chr10	1825756	1831035	Low	Chr10	1070682	1081890	High	Chr1	20497408	20499456	Clipped
Chr5	6429600	6439200	9012	32	Chr4	24323200	24326600	264	45	Chr1	2245200	2250600	3900	21	Chr10	2213742	2222857	Low_Qual	Chr10	1080320	1082368	Clipped	Chr1	20497992	20499005	High
Chr5	15264200	15264600	132	44	Chr4	25576800	25577800	-119	40	Chr1	2254200	2255000	-3185	21	Chr10	2683965	2689796	Low_Qual	Chr10	1672650	1673178	Low_GA/TC	Chr1	21161459	21166713	Low
Chr5	19499000	19499600	-437	36	Chr4	26637400	26639200	-235	41	Chr1	2262400	2265400	-167	22	Chr10	2695759	2697077	Low_Qual	Chr10	2309665	2320072	Low_Qual	Chr1	21166080	21167104	Clipped
Chr5	23624600	23626000	148	39	Chr4	26777200	26778000	319	21	Chr1	2340200	2341800	-3139	26	Chr10	3770833	3774791	Low_Qual	Chr10	2537846	2541836	Low_Qual	Chr1	21380420	21390343	Low
Chr5	25034200	25034800	-352	44	Chr4	28629000	28632600	-123	20	Chr1	2349400	2350000	167	28	Chr10	4561848	4563950	Low	Chr10	2541568	2542592	Clipped	Chr1	21384192	21386240	Clipped
Chr5	26542000	26553000	8920	20	Chr4	28651000	28652400	-476	25	Chr1	2353600	2354000	-769	23	Chr10	4738820	4746688	High	Chr10	3630039	3637490	High	Chr1	21390336	21391360	Clipped
Chr5	26907200	26908200	-246	21	Chr4	28826400	28828000	-337	41	Chr1	2357200	2358600	337	26	Chr10	4803944	4807273	High	Chr10	3637248	3638272	Clipped	Chr1	21647360	21649408	Clipped
Chr5	30871600	30875400	3204	26	Chr4	33072000	33072800	-221	44	Chr1	2370600	2372600	1613	27	Chr10	5907834	5919768	Low_Qual	Chr10	4919296	4920320	Clipped	Chr1	21649165	21657456	High
Chr5	31010600	31026000	3536	20	Chr5	3086000	3092200	-190	20	Chr1	2382000	2383800	-4214	28	Chr10	6524475	6528706	High	Chr10	4919498	4931589	High	Chr1	21937152	21938176	Clipped
Chr6	288200	296200	-126	60	Chr5	3154000	3155000	-257	38	Chr1	2511400	2514800	2987	33	Chr10	6940949	6945348	High	Chr10	4922368	4923392	Clipped	Chr1	21937550	21942732	High_AT
Chr6	4552200	4554400	-109	39	Chr5	3550400	3551600	-126	22	Chr1	2519200	2521600	-207	28	Chr10	7533620	7543563	High	Chr10	4928512	4929536	Clipped	Chr1	21940224	21943296	Clipped
Chr6	8120200	8121200	-241	38	Chr5	13290200	13291400	-149	50	Chr1	2528000	2530400	-513	29	Chr10	8365753	8377054	High	Chr10	4931584	4932608	Clipped	Chr1	22191104	22194176	Clipped
Chr6	8124000	8129600	1055	23	Chr5	13295600	13296400	-3420	29	Chr1	2538000	2538000	-150	23	Chr10	8785903	8785981	Low_AT	Chr10	5093498	5102477	High_AT	Chr1	22193014	22193451	Low
Chr6	9759200	9764000	127	67	Chr5	17902600	17905000	-110	59	Chr1	2618800	2620600	856	21	Chr10	9626009	9628639	High	Chr10	5843333	5844088	High	Chr1	22266880	22273024	Clipped
Chr6	10888200	10890400	103	37	Chr5	21784000	21787800	-261	25	Chr1	2623000	2623000	856	20	Chr10	9740704	9755797	Low	Chr10	6976621	6983063	High	Chr1	22272027	22274224	Low_GA/TC
Chr6	11228400	11230600	-103	75	Chr5	24655800	24659400	124	20	Chr1	2691000	2692000	101	20	Chr10	9777620	9799166	Low_Qual	Chr10	6982656	6983680	Clipped	Chr1	22321973	22336984	Low_GA/TC
Chr6	12241600	12242000	323	23	Chr5	27313400	27314600	-112	32	Chr1	2784200	2784800	-230	26	Chr10	9886804	9892928	Low	Chr10	7527424	7528448	Clipped	Chr1	22323200	22325248	Clipped
Chr6	12795600	12801600	-113	30	Chr5	27525800	27526800	223	53	Chr1	2801800	2806200	386	30	Chr10	9900459	9913130	Low	Chr10	7527818	7536768	High	Chr1	22326272	22327296	Clipped
Chr6	19408200	19412600	-274	21	Chr5	27549000	27549800	-110	23	Chr1	2806800	2807800	215	43	Chr10	9944332	9957273	Low	Chr10	7536640	7537664	Clipped	Chr1	22331392	22332416	Clipped
Chr6	22410200	22412800	577	21	Chr5	28665000	28666400	-114	39	Chr1	2815400	2816200	-234	34	Chr10	9963759	9970872	Low	Chr10	9241953	9256371	Low	Chr1	22333440	22334464	Clipped
Chr6	26098000	26098600	-432	34	Chr5	29749600	29752200	-271	33	Chr1	2822600	2830800	-351	22	Chr10	9997099	10002531	Low	Chr10	9267643	9416513	Low_Qual	Chr1	22520753	22520806	High
Chr6	28686200	28690600	104	33	Chr6	799000	804000	-223	22	Chr1	2841000	2846600	431	28	Chr10	10130423	10134765	High	Chr10	9426088	9478051	Low_GA/TC	Chr1	22667264	22672384	Clipped
Chr6	30516000	30518400	-122	43	Chr6	2454000	2454800	-102	30	Chr1	2905600	2905600	-4371	22	Chr10	10716747	10721484	High	Chr10	9457664	9458688	Clipped	Chr1	22669339	22682234	High_GA/TC
Chr6	31925800	31925800	-165	22	Chr6	4524600	4525400	190	49	Chr1	2951400	2953600	469	21	Chr10	11290949	11292760	Low_Qual	Chr10	9469952	9470976	Clipped	Chr1	22673408	22674432	Clipped
Chr6	31926200	31926600	-182	42	Chr6	8763200	8767200	127	21	Chr1	2956800	2958200	136	23	Chr10	11555262	11556710	High_GC	Chr10	9500260	9529069	Low	Chr1	22677504	22680576	Clipped
Chr7	306600	307200	-100	40	Chr6	13722400	13722800	-100	29	Chr1	2970000	2970800	-348	27	Chr10	11735707	11749126	Low_Qual	Chr10	9595904	9596928	Clipped	Chr1	22681600	22682624	Clipped
Chr7	14649000	14654800	-139	31	Chr6	20251800	20252200	240	47	Chr1	3072800	3076200	-399	30	Chr10	12200561	12201270	Low_AT	Chr10	9596716	9636673	Low	Chr1	23460243	23462203	High_GC
Chr7	18739600	18762200	21735	22	Chr6	20798400	20799200	171	23	Chr1	3079200	3083200	1198	24	Chr10	12691443	12695417	Low	Chr10	9620480	9621504	Clipped	Chr1	23461888	23462912	Clipped
Chr7	21063600	21065400	969	30	Chr6	24653400	24656000	119	50	Chr1	3208000	3210200	-751	24	Chr10	12720941	12773102	High	Chr10	9696200	9992482	Low_Qual	Chr1	23843840	23845888	Clipped
Chr7	24037600	24042400	-288	28	Chr6	26320400	26322600	-112	22	Chr1	3212000	3214000	-251	32	Chr10	13716743	13717286	Low_AT	Chr10	9789440	9790464	Clipped	Chr1	23844634	23847868	High
Chr7	26269600	26270000	-104	25	Chr6	28637800	28638600	273	26	Chr1	3217400	3217400	-4095	24	Chr10	14082088	14086670	Low_Qual	Chr10	9805824	9806848	Clipped	Chr1	23846912	23847936	Clipped
Chr7	29898800	29900000	-250	22	Chr6	30977800	30982800	-162	36	Chr1	3224000	3233800	9127	35	Chr10	14247278	14256837	Low_Qual	Chr10	9841664	9842688	Clipped	Chr1	24057111	24058975	Low
Chr7	31096600	31098800	-271	31	Chr7	2934600	2943400	6961	20	Chr1	3316400	3318000	-140	27	Chr10	14506199	14510998	High_GC	Chr10	9877504	9878528	Clipped	Chr1	25398272	25400320	Clipped
Chr8	966000	968600	-346	22	Chr7	11228000	11228600	-107	24	Chr1	3340000	3340600	-240	31	Chr10	15897295	15898376	High	Chr10	10005641	10056800	Low	Chr1	25398693	25400062	High_GA/TC
Chr8	1909600	1910200	158	53	Chr7	20708800	20709000	-388	35	Chr1	3345800	3353000	6160	30	Chr10	16830283	16830795	Low_GC	Chr10	10049536	10050560	Clipped	Chr1	27685929	27697227	High_GA/TC
Chr8	2003600	2006400	232	22	Chr7	24936200	24940800	107	30	Chr1	3368600	3370200	-497	22	Chr10	17088454	17088701	Low	Chr10	11152680	11153587	Low_GA/TC	Chr1	27688960	27689984	Clipped
Chr8	2920800	2925400	-140	20	Chr7	26917000	26917600	123	33	Chr1	3382000	3382400	-119	23	Chr10	17165817	17173621	High	Chr10	12517366	12527950	Low_Qual	Chr1	27696128	27698176	Clipped
Chr8	3339400	3341800	106	37	Chr7	27616800	27618000	-278	39	Chr1	3390400	3393400	221	27	Chr10	17407316	17416435	Low_Qual	Chr10	12526592	12527616	Clipped	Chr1	27954176	27955200	Clipped
Chr8	5080600	5084200	-252	33	Chr8	198200	198400	-566	27	Chr1	3438400	3441400	341	23	Chr10	18325454	18329056	Low_AT	Chr10	13233082	13241222	High	Chr1	27954298	27954423	High_GA/TC
Chr8	9298000	9298200	-266	21	Chr8	3846200	3847000	-289	50	Chr1	3479000	3480600	193	24	Chr10	18468953	18469286	Low	Chr10	14612344	14614220	Low_Qual	Chr1	29507584	29509632	Clipped
Chr8	10766600	10767200	-144	35	Chr8	5202200	5202600	-350	44	Chr1	3537400	3540000	609	23	Chr10	19306703	19307005	Low_GA/TC	Chr10	14612480	14613504	Clipped	Chr1	29508552	29509089	High
Chr8	17909600	17911400	205	44	Chr8	9490000	9491400	-110	20	Chr1	3541800	3544000	-135	43	Chr10	22746281	22748516	High	Chr10	15510385	15510699	Low_Qual	Chr1	30970718	30971388	Low
Chr8	21644200	21645400	-110	29	Chr8	9997600	9997800	-236	40	Chr1	3572400	3573000	-1126	23	Chr10	26111172	26117914	Low	Chr10	15510528	15511552	Clipped	Chr1	30970880	30971904	Clipped
Chr8	26379200	26380200	572	36	Chr8	20932600	20936000	270	38	Chr1	3581800	3583200	239	30	Chr10	26265682	26277641	High	Chr10	16359207	16361029	Low_Qual	Chr1	31022663	31027990	High
Chr8	31024800	31026800	-171	20	Chr8	26793400	26794000	-115	67	Chr1	3587600	3588800	-169	30	Chr11	1332309	1333762	Low_Qual	Chr10	16360448	16361472	Clipped	Chr1	31255552	31256576	Clipped
Chr9	896600	898000	-137	20	Chr8	26798400	26799000	-148	67	Chr1	3609600	3610000	-236	30	Chr11	2310968	2314617	High_AT	Chr10	16993280	16994304	Clipped	Chr1	31255716	31256012	High
Chr9	4924800	4928800	3841	20	Chr8	27948000	27948600	-111	67	Chr1	3624200	3625400	-307	35	Chr11	3234701	3235576	Low_Qual	Chr10	16993342	17004793	High_GC	Chr1	31647744	31648768	Clipped
Chr9	13003400	13006200	-342	24	Chr8	27975600	27975800	-115	40	Chr1	3631600	3632800	-986	23	Chr11	3288538	3291270	Low	Chr10	17004544	17005568	Clipped	Chr1	31647940	31651168	Low
Chr9	15901400	15905200	-109	45	Chr8	32256600	32265800	7035	22	Chr1	3702400	3704600	619	33	Chr11	4516599	4518770	Low_GC	Chr10	19539143	19539235	Low_AT	Chr1	31650816	31653888	Clipped
Chr9	18958600	18958800	-496	38	Chr8	32268800	32269800	703	37	Chr1	3706400	3707800	165	46	Chr11	4830246	4838684	High	Chr10	20555598	20561951	High	Chr1	32476160	32478208	Clipped
Chr9	19701400	19702600	-122	43	Chr8	32448600	32451600	2121	27	Chr1	3712000	3713000	-277	38	Chr11	5641528	5641743	Low	Chr10	22032505	22037583	Low	Chr1	32477144	32489551	High
Chr9	19935800	19944200	103	31	Chr8	32455600	32460200	4403	27	Chr1	3713400	3713400	-280	20	Chr11	6279127	6283482	Low_Qual	Chr10	22037504	22038528	Clipped	Chr1	32479232	32480256	Clipped
Chr9	20526200	20528800	-261	36	Chr8	32463400	32470400	5655	22	Chr1	3732600	3734400	131	40	Chr11	8475295	8484033	Low_Qual	Chr10	24625970	24634839	High_GC	Chr1	32481280	32482304	Clipped
Chr9	21296200	21296800	164	36	Chr8	32476000	32480200	3175	28	Chr1	3737200	3737800	356	38	Chr11	8573660	8595408	Low_Qual	Chr10	24626176	24627200	Clipped	Chr1	32483328	32484352	Clipped
Chr9	23259600	23276600	3520	67	Chr9	931600	932800	-135	25	Chr1	3786600	3788400	-1022	28	Chr11	9299020	9302854	Low	Chr10	24634368	24635392	Clipped	Chr1	32485376	32490496	Clipped
Chr9	23704200	23710200	-192	40	Chr9	6545800	6548800	-165	57	Chr1	3797200	3798200	-535	21	Chr11	9817567	9818203	Low_AT	Chr10	25273344	25275392	Clipped	Chr1	32655360	32656384	Clipped
Chr9	23931600	23934000	-235	45	Chr9	7957000	7959800	-342	36	Chr1	3871600	3873000	369	28	Chr11	12769446	12774567	Low_Qual	Chr10	25273971	25286555	High_GC	Chr1	32655999	32656356	High
Chr9	25931600	25990600	58816	27	Chr9	13089600	13093000	195	42	Chr1	3878400	3883400	231	23	Chr11	13055516	13071582	Low	Chr10	25285632	25286656	Clipped	Chr1	34004525	34010570	High
Chr10	11012000	11015000	149	28	Chr9	16031600	16040200	202	23	Chr1	3884000	3884000	231	20	Chr11	13085379	13111032	Low	Chr11	6844107	6844459	Low	Chr1	34004992	34006016	Clipped
Chr10	11763400	11769000	-101	22	Chr9	17155200	17159400	126	33	Chr1	4057000	4059800	279	36	Chr11	13116210	13116280	Low	Chr11	6881463	6884578	High	Chr1	34010112	34011136	Clipped
Chr10	14517600	14519200	-112	32	Chr9	17350200	17354600	-212	39	Chr1	4075800	4079800	257	35	Chr11	13138210	13159845	High	Chr11	7842281	7849987	High	Chr1	34135040	34136064	Clipped
Chr10	14955600	14955800	-246	40	Chr9	18087200	18088600	-350	23	Chr1	4083600	4087400	-562	21	Chr11	13166698	13178541	High	Chr11	7849984	7851008	Clipped	Chr1	34135308	34142265	High
Chr10	15252800	15253800	-260	38	Chr9	19276400	19278000	-116	28	Chr1	4091800	4093400	989	22	Chr11	13196538	13222563	High	Chr11	10338304	10339328	Clipped	Chr1	34137088	34138112	Clipped
Chr10	19094400	19114200	19804	21	Chr9	24084600	24089000	-226	20	Chr1	4166600	4168000	-884	20	Chr11	13238260	13254808	High	Chr11	10338313	10342685	High_GC	Chr1	34142208	34143232	Clipped
Chr10	19928000	19931800	-312	20	Chr10	4835200	4835800	-102	26	Chr1	4276800	4283800	6199	31	Chr11	13254808	13254868	Low	Chr11	11538622	11540288	Low_AT	Chr1	35683069	35692735	Low_AT
Chr10	22390800	22391600	353	48	Chr10	9403600	9426600	22191	20	Chr1	4294800	4295200	-244	31	Chr11	13262434	13311949	High	Chr11	11539456	11540480	Clipped	Chr1	35737173	35738343	Low
Chr10	25171000	25172800	126	47	Chr10	14252600	14255000	125	32	Chr1	4329200	4334400	1842	24	Chr11	13317541	13325226	High	Chr11	11579443	11586553	Low_AT	Chr1	35749761	35751863	Low
Chr10	25639000	25639600	103	31	Chr10	15107600	15111400	227	20	Chr1	4348800	4349600	-1116	27	Chr11	13370689	13371460	Low	Chr11	11582464	11583488	Clipped	Chr1	35771925	35782181	Low
Chr11	107800	108800	-136	25	Chr10	15773600	15775600	-135	20	Chr1	4350800	4352200	236	40	Chr11	13633261	13765483	Low_Qual	Chr11	11585536	11586560	Clipped	Chr1	35774464	35776512	Clipped
Chr11	5577800	5580800	-188	24	Chr10	20155600	20164400	19838	20	Chr1	4381600	4383800	914	29	Chr11	13780633	13865191	Low_GA/TC	Chr11	12335104	12336128	Clipped	Chr1	35797293	35816324	Low_AT
Chr11	7988200	7989200	-118	42	Chr10	23168400	23169600	-348	22	Chr1	4391200	4391200	-224	22	Chr11	14013053	14049903	Low	Chr11	12335672	12345331	High_GC	Chr1	35848657	35852110	Low
Chr11	8105600	8123400	21735	20	Chr10	23571400	23571800	-265	60	Chr1	4395200	4396800	-612	23	Chr11	14066204	14139843	Low	Chr11	12344320	12347392	Clipped	Chr1	35871978	35899874	Low
Chr11	13400600	13402000	-235	91	Chr10	24273200	24274400	-347	38	Chr1	4420600	4421800	-225	24	Chr11	14164372	14218339	Low_Qual	Chr11	13250088	13255783	Low	Chr1	35912907	35914429	Low
Chr11	13403200	13404400	133	32	Chr10	25540800	25541800	141	42	Chr1	4512400	4514200	1254	26	Chr11	14231944	14244427	Low	Chr11	13255680	13256704	Clipped	Chr1	35957993	35977456	Low
Chr11	13408600	13410000	-607	21	Chr11	2207200	2208000	-289	26	Chr1	4544200	4547400	1006	22	Chr11	14954726	14955049	Low	Chr11	13278783	13306242	Low_Qual	Chr1	36062559	36062916	Low
Chr11	13446800	13452000	3384	24	Chr11	13326200	13327000	-1440	33	Chr1	4548400	4551200	128	30	Chr11	15070005	15070205	Low_GC	Chr11	13279232	13282304	Clipped	Chr1	36068333	36070000	Low
Chr11	13476600	13491800	12881	27	Chr11	29127800	29132800	-310	75	Chr1	4574000	4574600	-433	28	Chr11	15154711	15164539	High	Chr11	13283328	13284352	Clipped	Chr1	36076933	36081319	Low
Chr11	13501600	13504000	5115	22	Chr11	29140000	29141600	505	36	Chr1	4620000	4621600	-236	24	Chr11	15370444	15374690	Low_GC	Chr11	13295616	13296640	Clipped	Chr1	36080640	36081664	Clipped
Chr11	13504600	13509800	5115	20	Chr11	29554000	29554800	-239	36	Chr1	4688400	4689400	100	25	Chr11	16985264	16988968	High	Chr11	13302784	13303808	Clipped	Chr1	36088595	36090107	Low
Chr11	13520000	13533000	12567	25	Chr12	258000	258200	-106	29	Chr1	4748400	4751000	106	23	Chr11	17283184	17294458	High	Chr11	13312393	13330835	Low	Chr1	36620288	36621312	Clipped
Chr11	13538400	13552800	11521	23	Chr12	288000	294000	-138	27	Chr1	4754000	4755200	-2178	24	Chr11	18092557	18098877	High_AT	Chr11	13315072	13316096	Clipped	Chr1	36620871	36626177	High
Chr11	13596000	13602600	5870	22	Chr12	2756400	2768000	141	33	Chr1	4755800	4756600	-5174	21	Chr11	18204539	18206521	High	Chr11	13324288	13325312	Clipped	Chr1	36623360	36626432	Clipped
Chr11	13895400	13898000	-112	31	Chr12	3762200	3763200	-153	25	Chr1	4768000	4774200	256	23	Chr11	20829595	20831567	High	Chr11	13347980	13464538	Low_Qual	Chr1	36674560	36680704	Clipped
Chr11	21513000	21518200	-169	41	Chr12	4672000	4672200	-129	25	Chr1	4784800	4786200	-1072	23	Chr11	23246874	23260326	Low_Qual	Chr11	13352960	13353984	Clipped	Chr1	36675057	36679707	High
Chr11	22374800	22377600	-132	23	Chr12	5455800	5460800	-104	35	Chr1	4789800	4789800	-308	22	Chr11	23662251	23675124	Low_Qual	Chr11	13359104	13360128	Clipped	Chr1	36684800	36690944	Clipped
Chr11	24195000	24195800	-389	46	Chr12	12454600	12455600	-272	20	Chr1	4792000	4792400	-4947	21	Chr11	23934668	23936031	Low_Qual	Chr11	13426688	13427712	Clipped	Chr1	36684918	36687550	High
Chr12	1260200	1260600	-506	62	Chr12	12593600	12596400	-152	25	Chr1	4813600	4822600	5283	25	Chr11	24154179	24154606	High_GA/TC	Chr11	19281083	19282040	High	Chr1	36787200	36788224	Clipped
Chr12	4135200	4136200	-247	67	Chr12	12605200	12606000	-157	29	Chr1	4827200	4834000	4412	20	Chr11	25328008	25334601	High_GA/TC	Chr11	21723981	21732519	Low_Qual	Chr1	36787288	36787877	High_GC
Chr12	7583600	7586400	108	60	Chr12	12906800	12920200	11387	25	Chr1	4852200	4859600	6598	34	Chr11	25712743	25717847	Low_Qual	Chr11	21731328	21733376	Clipped	Chr1	36865024	36866048	Clipped
Chr12	11705000	11705400	-106	31	Chr12	15654600	15656200	-104	24	Chr1	4909200	4910800	1081	32	Chr11	25735636	25742966	Low_Qual	Chr11	23730550	23742316	Low_GA/TC	Chr1	36865705	36868929	Low_AT
Chr12	12418600	12429000	12941	29	Chr12	25447800	25448600	157	24	Chr1	4924200	4930200	3803	24	Chr11	25997140	26005425	Low_Qual	Chr11	23782400	23784448	Clipped	Chr1	36868096	36869120	Clipped
Chr12	12432000	12440800	8408	41	Chr12	26255800	26256600	-101	43	Chr1	4997800	5001400	-545	25	Chr11	26380179	26386525	High_GA/TC	Chr11	23782733	23791599	High	Chr1	39089152	39090176	Clipped
Chr12	12503000	12503000	-3573	24	Chr12	27451400	27461800	126	40	Chr1	5017000	5018800	254	32	Chr11	26462920	26467775	High_AT	Chr11	23790592	23791616	Clipped	Chr1	39089938	39095247	Low_GC
Chr12	12510000	12510800	230	32						Chr1	5033000	5033800	187	29	Chr11	27325271	27336628	High_AT	Chr11	35461120	35463168	Clipped	Chr1	39094272	39096320	Clipped
Chr12	12523400	12524000	-1676	22						Chr1	5065000	5069200	3583	27	Chr11	27339336	27342764	Low	Chr11	35461710	35479436	High	Chr1	40505344	40509440	Clipped
Chr12	12673800	12673800	-644	23						Chr1	5076800	5082200	216	26	Chr11	27517798	27517849	Low_AT	Chr11	35468288	35469312	Clipped	Chr1	40508021	40508898	Low_AT
Chr12	12685200	12685200	11960	43						Chr1	5083200	5084800	-395	44	Chr11	29279796	29279844	High_AT	Chr12	9999900	10001304	Low	Chr1	40591360	40592384	Clipped
Chr12	19194600	19198200	-125	34						Chr1	5095600	5097600	-1279	25	Chr11	29457306	29460113	High	Chr12	10192944	10193758	High_GC	Chr1	40591736	40591757	Low_AT
Chr12	22588400	22591800	245	41						Chr1	5109600	5110600	-1334	22	Chr11	29879662	29879741	Low_AT	Chr12	11184068	11189279	High_GC	Chr1	41133056	41135104	Clipped
Chr12	25926600	25927000	-163	47						Chr1	5120600	5123800	107	26	Chr11	30164564	30168659	High	Chr12	11304960	11305984	Clipped	Chr1	41133859	41134115	High
Chr12	26647800	26670200	23378	24						Chr1	5133200	5142200	6806	28	Chr11	30196052	30220716	High_GA/TC	Chr12	11305897	11307006	Low_Qual	Chr1	42209280	42211328	Clipped
Chr12	27531600	27533200	-164	29						Chr1	5144400	5148400	334	30	Chr11	30661666	30671657	High_Qual	Chr12	12398711	12414550	Low	Chr1	42210031	42210426	High
Chr12	29136200	29138400	1759	27						Chr1	5149200	5150000	344	44	Chr11	30810551	30822556	High	Chr12	12413952	12414976	Clipped	Chr1	42372096	42375168	Clipped
										Chr1	5191200	5191600	-2083	35	Chr11	30897824	30899184	High	Chr12	12432826	12440320	Low	Chr1	42373444	42378519	High
										Chr1	5270800	5273200	444	24	Chr11	30957968	30962425	High	Chr12	12522871	12524953	Low	Chr1	42376192	42379264	Clipped
										Chr1	5273800	5276200	-3676	31	Chr11	31252244	31252597	Low_AT	Chr12	12543692	12550065	Low	Chr1	42402816	42404864	Clipped
										Chr1	5298600	5298800	-1372	25	Chr11	32522914	32529312	High_AT	Chr12	12556418	12559511	Low	Chr1	42403819	42404302	High
										Chr1	5299800	5306000	401	29	Chr11	33434785	33443386	Low	Chr12	12565717	12586175	Low	Chr1	43528192	43529216	Clipped
										Chr1	5372600	5374600	439	32	Chr11	33583657	33609524	High	Chr12	12917418	12941166	Low	Chr1	43528680	43530679	Low_AT
										Chr1	5418200	5418800	-223	28	Chr11	33772834	33788297	High	Chr12	12920832	12921856	Clipped	Chr1	43530240	43531264	Clipped
										Chr1	5451400	5452200	235	36	Chr11	33909831	33913219	Low	Chr12	12954998	12988675	Low	Chr1	44016640	44018688	Clipped
										Chr1	5472200	5473600	359	22	Chr11	33937951	33940991	Low	Chr12	13006088	13067454	Low	Chr1	44016915	44018030	High
										Chr1	5489200	5489400	-3600	20	Chr11	34087299	34092065	Low	Chr12	13009920	13010944	Clipped	Chr1	44608512	44609536	Clipped
										Chr1	5509200	5514800	588	34	Chr11	34246793	34269062	High	Chr12	13100094	13122219	Low	Chr1	44609124	44620959	High_GC
										Chr1	5532000	5533200	-225	22	Chr11	34299214	34299289	Low	Chr12	16246784	16247808	Clipped	Chr1	44620800	44621824	Clipped
										Chr1	5536600	5536800	-357	27	Chr11	34544046	34544443	Low	Chr12	16247423	16259491	High_GC	Chr1	44691456	44692480	Clipped
										Chr1	5585200	5587600	239	22	Chr11	34674900	34675754	Low	Chr12	16259072	16260096	Clipped	Chr1	44691993	44692200	High
										Chr1	5600800	5606800	5319	24	Chr12	58232	59481	Low_GC	Chr12	19385064	19391079	Low_Qual	Chr1	45393920	45399040	Clipped
										Chr1	5678800	5684800	146	21	Chr12	118377	118475	Low_AT	Chr12	23044096	23045120	Clipped	Chr1	45394354	45400069	High_GA/TC
										Chr1	5723400	5726400	-1560	23	Chr12	1199262	1204260	Low_Qual	Chr12	23044701	23055761	High	Chr1	45400064	45401088	Clipped
										Chr1	5874800	5875400	-332	34	Chr12	2491620	2491789	Low_AT	Chr12	23055360	23056384	Clipped	Chr1	45788970	45789021	Low_AT
										Chr1	5877800	5879800	243	30	Chr12	6134387	6140434	Low_Qual	Chr12	25211310	25216637	Low_Qual	Chr1	45959168	45960192	Clipped
										Chr1	5893800	5895400	1054	27	Chr12	6789245	6791540	Low_Qual	Chr12	25297082	25301729	High	Chr1	45959632	45968372	Low_AT
										Chr1	5914600	5918400	338	24	Chr12	7228892	7236455	Low_Qual	Chr12	26754192	26758834	Low_Qual	Chr1	45967360	45969408	Clipped
										Chr1	5920600	5922200	136	30	Chr12	7268713	7278443	Low_Qual	Chr12	26919963	26933545	Low_Qual	Chr1	46314496	46322688	Clipped
										Chr1	5929600	5933400	-339	25	Chr12	7376095	7382288	High	Chr12	27754919	27761539	Low_Qual	Chr1	46318562	46324733	High
										Chr1	5999000	6000000	-277	31	Chr12	7932294	7934249	High_GC	Chr12	27759616	27760640	Clipped	Chr1	46323712	46324736	Clipped
										Chr1	6020200	6020600	-2384	25	Chr12	8023295	8023841	High	Chr12	28274758	28275746	Low_Qual	Chr2	679936	681984	Clipped
										Chr1	6095000	6098600	-499	26	Chr12	8587727	8590657	High	Chr12	28303360	28304384	Clipped	Chr2	680773	684739	Low_AT
										Chr1	6161000	6167400	142	25	Chr12	8661358	8667063	High	Chr12	28304380	28307634	Low_AT	Chr2	684032	685056	Clipped
										Chr1	6171400	6172000	-6542	24	Chr12	9185617	9195866	High_GC	Chr12	28307456	28308480	Clipped	Chr2	2304000	2312192	Clipped
										Chr1	6184800	6187200	1250	30	Chr12	11002140	11008834	High_GC	Chr2	682409	685967	Low_Qual	Chr2	2309890	2311194	Low_GA/TC
										Chr1	6203000	6209000	4725	30	Chr12	11045797	11051168	Low	Chr2	685056	686080	Clipped	Chr2	2338816	2340864	Clipped
										Chr1	6232000	6232200	-3916	20	Chr12	11166146	11166514	High	Chr2	2306048	2307072	Clipped	Chr2	2339596	2340259	High
										Chr1	6311000	6323400	7553	21	Chr12	11387826	11393021	High_GC	Chr2	2306310	2313045	Low_Qual	Chr2	2912256	2915328	Clipped
										Chr1	6403000	6405000	137	25	Chr12	11456418	11467873	Low_Qual	Chr2	2312192	2313216	Clipped	Chr2	2912450	2914859	High_AT
										Chr1	6450600	6451600	240	39	Chr12	12337728	12345033	Low	Chr2	3782258	3792817	High	Chr2	4887552	4888576	Clipped
										Chr1	6461000	6464400	-616	22	Chr12	12391112	12403583	Low	Chr2	3791872	3792896	Clipped	Chr2	4887630	4887839	High_AT
										Chr1	6483800	6484800	-343	22	Chr12	12514543	12523427	High	Chr2	5106356	5109661	Low_Qual	Chr2	5068800	5072896	Clipped
										Chr1	6500400	6502800	240	20	Chr12	12536709	12544073	High	Chr2	5107712	5108736	Clipped	Chr2	5069145	5076167	Low_GC
										Chr1	6663800	6668600	-364	28	Chr12	12700180	12715378	Low	Chr2	7369542	7369683	Low_AT	Chr2	5074944	5075968	Clipped
										Chr1	6697600	6702600	3152	27	Chr12	12723205	12726389	Low	Chr2	7511040	7512064	Clipped	Chr2	6114076	6121393	High
										Chr1	6739600	6741400	439	24	Chr12	13279674	13281302	Low	Chr2	7511710	7520563	Low_Qual	Chr2	6114304	6115328	Clipped
										Chr1	6744400	6746200	1125	33	Chr12	13743384	13753150	High	Chr2	11346926	11357532	High	Chr2	6116352	6117376	Clipped
										Chr1	6808600	6809200	3556	20	Chr12	14296272	14298677	High	Chr2	11357184	11358208	Clipped	Chr2	6119424	6120448	Clipped
										Chr1	6835400	6837800	320	29	Chr12	15118702	15119653	Low_Qual	Chr2	13846398	13852210	Low	Chr2	7337527	7337830	Low_AT
										Chr1	6845400	6847600	1978	21	Chr12	15180990	15185420	Low	Chr2	13864543	13886250	Low	Chr2	7487488	7489536	Clipped
										Chr1	6882600	6884200	-330	26	Chr12	15411003	15413025	Low	Chr2	15440012	15448373	High	Chr2	7489026	7492119	Low
										Chr1	6901600	6905000	-199	32	Chr12	15609542	15610035	Low_GC	Chr2	15440896	15441920	Clipped	Chr2	7490560	7492608	Clipped
										Chr1	6937600	6955000	834	25	Chr12	15741370	15743054	Low	Chr2	15448064	15449088	Clipped	Chr2	7532544	7533568	Clipped
										Chr1	6958200	6959200	122	32	Chr12	15748735	15749632	Low	Chr2	15795200	15796224	Clipped	Chr2	7532857	7534456	High_GC
										Chr1	6975000	6975800	-145	27	Chr12	15762839	15769585	High	Chr2	15795820	15807709	High_GA/TC	Chr2	7766016	7768064	Clipped
										Chr1	6978000	6991600	9960	20	Chr12	16048363	16051266	Low_GC	Chr2	15800320	15801344	Clipped	Chr2	7766489	7767427	High_AT
										Chr1	7018600	7020000	-445	26	Chr12	16348752	16350102	High	Chr2	15806464	15808512	Clipped	Chr2	7789568	7790592	Clipped
										Chr1	7021600	7022000	119	51	Chr12	16581601	16583120	High_GC	Chr2	18454528	18455552	Clipped	Chr2	7789868	7790174	High_AT
										Chr1	7047000	7049200	1145	25	Chr12	16776798	16777630	High	Chr2	18454919	18463453	High	Chr2	10373120	10375168	Clipped
										Chr1	7049600	7051400	-408	30	Chr12	17235217	17238915	High	Chr2	18462720	18463744	Clipped	Chr2	10373868	10375094	High
										Chr1	7052200	7055000	1140	30	Chr12	18828538	18829098	Low_GA/TC	Chr2	19934208	19935232	Clipped	Chr2	10986323	10988160	High
										Chr1	7055600	7057000	230	36	Chr12	19133562	19143075	High_AT	Chr2	19934312	19942477	High_AT	Chr2	10987520	10990592	Clipped
										Chr1	7060200	7063200	260	21	Chr12	19157801	19158981	Low_Qual	Chr2	19942400	19943424	Clipped	Chr2	11357184	11359232	Clipped
										Chr1	7067200	7068400	-249	29	Chr12	20945490	20946071	Low	Chr2	20422517	20425718	Low_GC	Chr2	11357767	11358447	High
										Chr1	7090200	7091200	-295	60	Chr12	21209316	21209453	Low	Chr2	20424704	20425728	Clipped	Chr2	11532288	11533312	Clipped
										Chr1	7092200	7094800	-113	48	Chr12	25195192	25196484	High	Chr2	21482739	21488521	High	Chr2	11532695	11545587	High_AT
										Chr1	7096000	7096600	222	35	Chr12	25623772	25629861	Low_Qual	Chr2	28681216	28682240	Clipped	Chr2	11544576	11546624	Clipped
										Chr1	7119600	7120000	-1016	29	Chr12	27254994	27256019	High_GC	Chr2	28681937	28694464	High_GA/TC	Chr2	12350464	12351488	Clipped
										Chr1	7129600	7130000	1895	20	Chr12	27583420	27592304	Low_Qual	Chr2	28693504	28694528	Clipped	Chr2	12351321	12351434	High
										Chr1	7188000	7192800	-506	21	Chr12	27905895	27911139	Low_Qual	Chr2	29089792	29091840	Clipped	Chr2	12732416	12733440	Clipped
										Chr1	7201000	7206200	2745	25	Chr12	27934260	27939533	Low_Qual	Chr2	29091694	29099311	High_AT	Chr2	12732902	12744042	High
										Chr1	7217800	7219200	-4245	21	Chr12	27978854	27984962	Low_Qual	Chr2	29099008	29100032	Clipped	Chr2	12735488	12736512	Clipped
										Chr1	7244000	7246800	-136	32	Chr12	28642891	28659204	High	Chr2	32182272	32183296	Clipped	Chr2	12743680	12744704	Clipped
										Chr1	7257000	7261200	-249	24	Chr12	28822199	28832464	High	Chr2	32183070	32184889	Low_AT	Chr2	14134095	14176915	Low
										Chr1	7285400	7286600	-182	47	Chr12	28951437	28954869	High	Chr2	32184320	32185344	Clipped	Chr2	14934016	14937088	Clipped
										Chr1	7342800	7350800	458	21	Chr12	29005686	29036035	High	Chr2	34365440	34366464	Clipped	Chr2	14934832	14935039	Low_AT
										Chr1	7368200	7369600	139	30	Chr12	29225742	29229037	Low	Chr2	34365484	34371585	High	Chr2	15612017	15613930	High_GC
										Chr1	7453800	7454800	3333	21	Chr12	29239561	29278612	High_AT	Chr2	35424560	35427603	High	Chr2	15794176	15796224	Clipped
										Chr1	7455400	7455400	3333	20	Chr2	2311438	2314242	Low_Qual	Chr2	36325376	36327424	Clipped	Chr2	15795773	15800984	High
										Chr1	7456000	7459200	3333	20	Chr2	4699260	4700310	High	Chr2	36326305	36335067	High	Chr2	15798272	15800320	Clipped
										Chr1	7521000	7523400	1000	20	Chr2	5057766	5065328	Low_Qual	Chr2	36332544	36335616	Clipped	Chr2	15907840	15909888	Clipped
										Chr1	7527400	7528200	430	30	Chr2	5570887	5571301	Low	Chr3	4922198	4930915	Low_Qual	Chr2	15908845	15908944	High_GA/TC
										Chr1	7531400	7535200	1031	30	Chr2	6100506	6109066	High	Chr3	4925440	4926464	Clipped	Chr2	16615424	16617472	Clipped
										Chr1	7537600	7549000	6497	21	Chr2	7326460	7326824	Low_AT	Chr3	4928512	4929536	Clipped	Chr2	16616528	16616831	High
										Chr1	7586600	7588200	959	31	Chr2	7477117	7481113	Low	Chr3	5577861	5587668	High	Chr2	17202176	17203200	Clipped
										Chr1	7594000	7598400	-261	27	Chr2	7628186	7631215	Low	Chr3	5579776	5580800	Clipped	Chr2	17202617	17202921	High_GC
										Chr1	7671800	7675400	3001	27	Chr2	9687038	9688134	Low_AT	Chr3	5586944	5587968	Clipped	Chr2	17545216	17549312	Clipped
										Chr1	7725000	7726000	314	21	Chr2	9814581	9819740	Low_Qual	Chr3	6654608	6658709	High	Chr2	17546051	17547874	High_GC
										Chr1	7774800	7780600	-312	24	Chr2	10341558	10342962	High	Chr3	9037824	9038848	Clipped	Chr2	18511872	18513920	Clipped
										Chr1	7814000	7815400	1024	27	Chr2	10878330	10883082	High	Chr3	9038835	9043272	Low_GC	Chr2	18513804	18513918	Low
										Chr1	7855800	7858000	300	25	Chr2	12623554	12626122	High	Chr3	12313600	12315648	Clipped	Chr2	18644992	18646016	Clipped
										Chr1	7893600	7894400	198	21	Chr2	13725254	13728613	High	Chr3	12314586	12325887	High	Chr2	18645951	18657248	High
										Chr1	7911200	7913400	344	31	Chr2	14122760	14165610	Low	Chr3	12324864	12326912	Clipped	Chr2	18647040	18648064	Clipped
										Chr1	7952000	7953600	508	27	Chr2	14923505	14924203	Low_Qual	Chr3	14232109	14238032	High	Chr2	18652160	18654208	Clipped
										Chr1	8026800	8038400	8925	27	Chr2	16092148	16101055	High	Chr3	14237696	14238720	Clipped	Chr2	18655232	18657280	Clipped
										Chr1	8063200	8066000	308	25	Chr2	17350286	17351788	High	Chr3	14386951	14395534	High_GC	Chr2	18684663	18684995	Low_GA/TC
										Chr1	8082600	8088000	664	22	Chr2	17435380	17436394	High	Chr3	14395392	14396416	Clipped	Chr2	18684928	18686976	Clipped
										Chr1	8099400	8104200	382	25	Chr2	17525823	17535197	High_GC	Chr3	14890496	14891995	Low	Chr2	18729157	18729417	Low
										Chr1	8155600	8156800	565	23	Chr2	18502554	18507553	Low	Chr3	17915904	17916928	Clipped	Chr2	18738608	18743264	High
										Chr1	8184200	8188200	520	25	Chr2	18673497	18673841	Low_GA/TC	Chr3	17916457	17936732	Low_AT	Chr2	19515392	19516416	Clipped
										Chr1	8351600	8352600	602	21	Chr2	18718003	18718263	Low	Chr3	17920000	17921024	Clipped	Chr2	19515692	19515792	High_AT
										Chr1	8434400	8435400	-1322	20	Chr2	18892430	18900206	High	Chr3	17928192	17929216	Clipped	Chr2	19777536	19781632	Clipped
										Chr1	8466600	8468200	240	22	Chr2	20363812	20366993	High_AT	Chr3	17935360	17936384	Clipped	Chr2	19781505	19786265	High
										Chr1	8480200	8481600	-142	30	Chr2	21433024	21437647	High	Chr3	21815263	21828493	Low_GA/TC	Chr2	19782656	19784704	Clipped
										Chr1	8525600	8529600	-122	24	Chr2	22487976	22488914	Low	Chr3	21840393	21884908	Low_GA/TC	Chr2	19785728	19787776	Clipped
										Chr1	8534800	8536200	140	24	Chr2	22879200	22880531	Low_Qual	Chr3	21897706	21946199	Low	Chr2	19905536	19906560	Clipped
										Chr1	8553200	8554400	-532	20	Chr2	25833450	25840633	Low_Qual	Chr3	21967953	21980595	Low	Chr2	19906169	19908804	High_AT
										Chr1	8555200	8556800	-532	20	Chr2	25874283	25877913	Low_AT	Chr3	22006212	22015240	Low	Chr2	19907584	19908608	Clipped
										Chr1	8574600	8579600	-1097	25	Chr2	26586817	26586954	Low	Chr3	22027235	22042089	Low	Chr2	21040128	21042176	Clipped
										Chr1	8585800	8587200	-291	31	Chr2	27269924	27271882	Low	Chr3	22048227	22069047	Low	Chr2	21041553	21041710	High
										Chr1	8588200	8594600	1181	36	Chr2	30648521	30648902	Low_Qual	Chr3	22088116	22114042	Low	Chr2	21267456	21269504	Clipped
										Chr1	8610800	8621600	7812	23	Chr2	31904087	31914242	High	Chr3	22113280	22114304	Clipped	Chr2	21268384	21268630	High
										Chr1	8624600	8625200	241	25	Chr2	32953002	32958648	High	Chr3	22846084	22859821	High	Chr2	22023168	22026240	Clipped
										Chr1	8681800	8685000	426	28	Chr2	33288829	33291340	Low_AT	Chr3	22848512	22849536	Clipped	Chr2	22025101	22037103	High
										Chr1	8685800	8686800	-169	20	Chr2	33504541	33506627	Low	Chr3	22850560	22852608	Clipped	Chr2	22035456	22037504	Clipped
										Chr1	8765200	8766000	-609	25	Chr2	36419094	36419188	High	Chr3	25985024	25986048	Clipped	Chr2	22360064	22361088	Clipped
										Chr1	9076800	9079400	1473	22	Chr2	36798733	36806682	High	Chr3	25985549	25987882	Low	Chr2	22360391	22360528	Low_AT
										Chr1	9132600	9138800	767	23	Chr3	857382	863644	High	Chr3	28467394	28470624	Low_AT	Chr2	23175047	23184982	Low
										Chr1	9154000	9166600	9867	33	Chr3	2334636	2344646	Low_AT	Chr3	28469248	28470272	Clipped	Chr2	23959552	23961600	Clipped
										Chr1	9199000	9199400	-529	20	Chr3	2656933	2661627	High	Chr3	30030848	30031872	Clipped	Chr2	23959596	23962837	Low_AT
										Chr1	9222000	9223800	868	29	Chr3	4216566	4222672	High	Chr3	30031068	30038187	High	Chr2	24098816	24101888	Clipped
										Chr1	9225400	9229200	136	33	Chr3	4539444	4540444	Low	Chr3	30038016	30039040	Clipped	Chr2	24099533	24100783	High
										Chr1	9244000	9244600	-106	26	Chr3	4546707	4547845	Low	Chr3	30978259	30982571	Low_Qual	Chr2	24340480	24341504	Clipped
										Chr1	9403600	9403600	125	20	Chr3	4562464	4568080	High	Chr3	30982144	30983168	Clipped	Chr2	24340494	24347218	High_GC
										Chr1	9404400	9407200	125	20	Chr3	4683367	4684982	High_AT	Chr3	34048000	34049024	Clipped	Chr2	24342528	24344576	Clipped
										Chr1	9536400	9537400	-524	22	Chr3	6599346	6614500	Low_Qual	Chr3	34048774	34060397	High_GC	Chr2	24346624	24349696	Clipped
										Chr1	9544400	9545600	-234	29	Chr3	7002687	7002787	Low	Chr3	34060288	34061312	Clipped	Chr2	24546304	24547328	Clipped
										Chr1	9546800	9548400	-988	38	Chr3	8331025	8332757	Low	Chr3	37810176	37812224	Clipped	Chr2	24546762	24546900	Low_GC
										Chr1	9571600	9573000	308	27	Chr3	8715046	8716640	High	Chr3	37812029	37820052	High_AT	Chr2	26152960	26155008	Clipped
										Chr1	9601600	9604800	-818	21	Chr3	9488033	9490551	High	Chr4	4115456	4116480	Clipped	Chr2	26154330	26161513	Low_GC
										Chr1	9619000	9626400	6523	29	Chr3	14405923	14408772	High_GC	Chr4	4115616	4115993	Low_GA/TC	Chr2	26159104	26162176	Clipped
										Chr1	9663600	9665400	1097	22	Chr3	16078484	16078964	Low	Chr4	5113884	5118821	Low_AT	Chr2	26170375	26171629	High_AT
										Chr1	9670800	9676400	1139	22	Chr3	16672727	16697897	Low_Qual	Chr4	8079172	8082462	High_GC	Chr2	26171392	26172416	Clipped
										Chr1	9722200	9727200	-178	30	Chr3	16703506	16705630	Low_AT	Chr4	8080384	8081408	Clipped	Chr2	26633003	26637012	High_GC
										Chr1	9813600	9817400	-179	22	Chr3	17973476	17987684	Low_Qual	Chr4	9701590	9705818	Low_Qual	Chr2	26633216	26634240	Clipped
										Chr1	9833800	9835800	331	24	Chr3	17993585	17993660	Low_GA/TC	Chr4	10572070	10683792	Low	Chr2	26635264	26637312	Clipped
										Chr1	9843200	9845000	462	24	Chr3	20606783	20610263	Low	Chr4	10614784	10615808	Clipped	Chr2	29257728	29258752	Clipped
										Chr1	9873200	9873800	-192	36	Chr3	20779778	20789573	Low_Qual	Chr4	10747904	10748928	Clipped	Chr2	29257850	29270385	High
										Chr1	9925600	9928200	-929	27	Chr3	21127807	21130011	Low_Qual	Chr4	10748391	10757718	High_GC	Chr2	29261824	29262848	Clipped
										Chr1	9968800	9969200	-346	30	Chr3	21777801	21791910	Low	Chr4	10754048	10755072	Clipped	Chr2	29270016	29271040	Clipped
										Chr1	9972800	9973000	-1009	25	Chr3	21802205	21831185	Low	Chr4	10756096	10757120	Clipped	Chr2	29626368	29629440	Clipped
										Chr1	9976800	9988800	8618	25	Chr3	21857894	21870587	Low	Chr4	10785792	10787840	Clipped	Chr2	29628977	29630047	High
										Chr1	9992200	9994400	-335	25	Chr3	23809557	23814077	Low_Qual	Chr4	10786532	10819485	High_AT	Chr2	30971904	30972928	Clipped
										Chr1	9995800	9998000	-109	27	Chr3	24501689	24505904	High	Chr4	10788864	10795008	Clipped	Chr2	30972272	30972643	Low_AT
										Chr1	10022400	10027600	237	23	Chr3	25760872	25763769	High	Chr4	10796032	10800128	Clipped	Chr2	33721344	33726464	Clipped
										Chr1	10050200	10055200	3624	24	Chr3	26441668	26443322	Low	Chr4	10802176	10811392	Clipped	Chr2	33722043	33725050	High
										Chr1	10066800	10068000	-151	30	Chr3	27757823	27759195	Low_AT	Chr4	10812416	10813440	Clipped	Chr2	33855488	33858560	Clipped
										Chr1	10093800	10096000	760	26	Chr3	28424610	28425147	Low_Qual	Chr4	10816512	10817536	Clipped	Chr2	33855557	33866882	High_GA/TC
										Chr1	10102000	10114000	8258	28	Chr3	28714209	28723079	High	Chr4	10818560	10820608	Clipped	Chr2	33863680	33864704	Clipped
										Chr1	10161400	10161800	-611	41	Chr3	28993519	29003758	High	Chr4	10886235	10893921	High	Chr2	33865728	33867776	Clipped
										Chr1	10166000	10168000	413	31	Chr3	29238277	29240160	Low_AT	Chr4	10888192	10889216	Clipped	Chr2	36738869	36743719	High
										Chr1	10265000	10265600	-135	25	Chr3	30348686	30351163	High	Chr4	10890240	10891264	Clipped	Chr2	36740096	36744192	Clipped
										Chr1	10268600	10275600	4568	26	Chr3	30926062	30931437	High	Chr4	10893312	10894336	Clipped	Chr2	36911318	36914243	High_GC
										Chr1	10278200	10279800	1263	33	Chr3	31405301	31407442	High	Chr4	10909696	10910720	Clipped	Chr2	36914176	36915200	Clipped
										Chr1	10294800	10295200	-760	35	Chr3	35567647	35568774	Low_Qual	Chr4	10910571	10910870	High	Chr2	37121024	37133312	Clipped
										Chr1	10326000	10326600	-1139	21	Chr3	36944728	36946904	High	Chr4	10985472	10986496	Clipped	Chr2	37121879	37130724	High
										Chr1	10363600	10364600	-3562	23	Chr3	39959760	39964552	High	Chr4	10986198	10993424	High	Chr2	38064128	38065152	Clipped
										Chr1	10371400	10373000	-289	32	Chr4	36454	48542	High_GC	Chr4	10988544	10989568	Clipped	Chr2	38064773	38071170	High
										Chr1	10380000	10381000	374	31	Chr4	475649	482887	High	Chr4	10992640	10993664	Clipped	Chr2	38068224	38071296	Clipped
										Chr1	10397000	10405000	7124	28	Chr4	2306740	2314085	Low_Qual	Chr4	11071488	11072512	Clipped	Chr3	863232	864256	Clipped
										Chr1	10419400	10420000	-5609	20	Chr4	2323684	2323900	Low_AT	Chr4	11072358	11082581	High	Chr3	863766	867931	High
										Chr1	10420800	10421200	-5609	21	Chr4	2473854	2479729	Low_Qual	Chr4	11105768	11107065	High_GC	Chr3	867328	868352	Clipped
										Chr1	10450000	10450600	-405	21	Chr4	2814884	2816206	Low_GA/TC	Chr4	11140096	11141120	Clipped	Chr3	1040384	1043456	Clipped
										Chr1	10464200	10465600	531	43	Chr4	3174401	3174919	Low	Chr4	11140437	11148136	High	Chr3	1042735	1044729	Low
										Chr1	10468000	10468600	-446	36	Chr4	3646254	3649346	Low_Qual	Chr4	11192320	11194368	Clipped	Chr3	3126412	3126508	High_GC
										Chr1	10511600	10512600	778	35	Chr4	3700262	3711887	High_GC	Chr4	11193799	11202400	Low	Chr3	4261206	4261244	High
										Chr1	10526800	10528200	-223	26	Chr4	4943342	4953869	High	Chr4	11924939	11928386	Low_Qual	Chr3	4269056	4270080	Clipped
										Chr1	10668800	10671600	-478	23	Chr4	5529197	5533208	High_GC	Chr4	13779968	13780992	Clipped	Chr3	4269377	4280966	High_GC
										Chr1	10672200	10673200	-309	31	Chr4	6557212	6557829	Low_GA/TC	Chr4	13779985	13791116	High	Chr3	4280320	4281344	Clipped
										Chr1	11013000	11014600	285	37	Chr4	7079277	7079765	Low	Chr4	13782016	13783040	Clipped	Chr3	4602880	4603904	Clipped
										Chr1	11029200	11031400	-145	21	Chr4	7275981	7276331	Low	Chr4	13787136	13788160	Clipped	Chr3	4603259	4608875	High
										Chr1	11036800	11042200	329	21	Chr4	7438139	7439621	High	Chr4	13790208	13791232	Clipped	Chr3	4604928	4605952	Clipped
										Chr1	11060200	11061400	-471	25	Chr4	7818565	7827465	Low	Chr4	14465024	14466048	Clipped	Chr3	4608000	4610048	Clipped
										Chr1	11136200	11137800	-2404	21	Chr4	9823919	9828285	High_GA/TC	Chr4	14465559	14475571	High_GC	Chr3	4712058	4713391	Low_AT
										Chr1	11153600	11155000	-622	23	Chr4	9957547	9957990	Low	Chr4	14475264	14476288	Clipped	Chr3	5242880	5244928	Clipped
										Chr1	11215200	11218800	1734	35	Chr4	10406110	10407816	Low	Chr4	15363094	15370211	High	Chr3	5243894	5244600	High
										Chr1	11222600	11223000	-4522	25	Chr4	10987598	10995427	Low	Chr4	16580215	16581501	High_GC	Chr3	5643264	5645312	Clipped
										Chr1	11235800	11236000	-965	22	Chr4	11008467	11029917	Low	Chr4	18450432	18451456	Clipped	Chr3	5643715	5644694	High
										Chr1	11242400	11252600	6438	29	Chr4	11059885	11060349	Low	Chr4	18450826	18459740	High	Chr3	6642267	6643681	Low_AT
										Chr1	11257800	11264600	5891	22	Chr4	11079773	11091000	Low	Chr4	19618374	19628810	High_GA/TC	Chr3	6642688	6643712	Clipped
										Chr1	11300400	11300800	-873	25	Chr4	11463196	11463873	Low	Chr4	19628032	19629056	Clipped	Chr3	6649856	6653952	Clipped
										Chr1	11375200	11376000	-217	26	Chr4	12436184	12436536	Low_GA/TC	Chr4	25293013	25293351	Low	Chr3	6650025	6655154	Low_AT
										Chr1	11403200	11405400	1681	26	Chr4	12697379	12698288	Low	Chr4	26741509	26745033	High	Chr3	6654976	6656000	Clipped
										Chr1	11407800	11410800	535	21	Chr4	13166618	13178011	Low_Qual	Chr4	27205632	27206656	Clipped	Chr3	8830976	8832000	Clipped
										Chr1	11436800	11444400	-397	22	Chr4	13836906	13839949	Low	Chr4	27205685	27213921	High	Chr3	8831013	8843898	High
										Chr1	11560200	11562200	577	21	Chr4	14220351	14224381	Low_Qual	Chr4	27213824	27214848	Clipped	Chr3	8833024	8834048	Clipped
										Chr1	11574600	11580200	4403	23	Chr4	14324718	14332978	High	Chr4	27368668	27377006	Low_Qual	Chr3	8837120	8838144	Clipped
										Chr1	11640400	11642200	774	22	Chr4	14897598	14898761	High	Chr4	28724343	28726110	Low_AT	Chr3	8839168	8841216	Clipped
										Chr1	11656000	11658400	293	21	Chr4	16805415	16811002	Low_Qual	Chr4	30323712	30324736	Clipped	Chr3	8843264	8844288	Clipped
										Chr1	11669400	11669800	-427	33	Chr4	18639013	18649177	Low_GC	Chr4	30324279	30326130	Low_Qual	Chr3	9085841	9095449	Low
										Chr1	11722800	11725000	-166	22	Chr4	20932442	20932598	Low	Chr4	31612928	31613952	Clipped	Chr3	9086976	9088000	Clipped
										Chr1	11725800	11729000	-1378	23	Chr4	22588944	22590306	Low_AT	Chr4	31613272	31622020	High	Chr3	9091072	9092096	Clipped
										Chr1	11846600	11849400	-404	28	Chr4	22598317	22601395	Low_Qual	Chr4	31621120	31622144	Clipped	Chr3	9094144	9095168	Clipped
										Chr1	11851000	11851800	243	52	Chr4	23059692	23065321	Low_AT	Chr4	34674688	34675712	Clipped	Chr3	10806272	10808320	Clipped
										Chr1	11963200	11965200	666	21	Chr4	23068293	23071126	High_AT	Chr4	34675664	34688995	High_GC	Chr3	10807513	10812599	High
										Chr1	11968200	11968600	-114	20	Chr4	23073071	23075359	Low_AT	Chr4	34688000	34689024	Clipped	Chr3	10810368	10811392	Clipped
										Chr1	11970800	11972200	196	27	Chr4	25085326	25086707	Low_Qual	Chr5	3153489	3158333	Low_Qual	Chr3	10812416	10815488	Clipped
										Chr1	12015400	12018200	555	24	Chr4	25149360	25151218	High_GC	Chr5	3155968	3156992	Clipped	Chr3	11767808	11768832	Clipped
										Chr1	12029000	12033000	-924	24	Chr4	26513644	26514024	Low	Chr5	4904236	4912489	High	Chr3	11767934	11768530	High
										Chr1	12039800	12041000	-123	24	Chr4	29365487	29371621	Low_Qual	Chr5	6332560	6339574	High_AT	Chr3	12715008	12716032	Clipped
										Chr1	12102000	12106000	324	33	Chr4	30812541	30820398	High_GC	Chr5	6338560	6339584	Clipped	Chr3	12715198	12715345	High_AT
										Chr1	12111400	12112200	-230	33	Chr4	32069774	32071918	High	Chr5	8581712	8587010	High_AT	Chr3	13312792	13313676	Low
										Chr1	12230400	12233000	119	22	Chr4	32120202	32127828	High	Chr5	10793564	10793692	Low	Chr3	13313024	13314048	Clipped
										Chr1	12236200	12249000	-183	27	Chr4	35434465	35440234	High	Chr5	11890688	11891712	Clipped	Chr3	15094784	15105024	Clipped
										Chr1	12277800	12289000	10465	27	Chr4	36327781	36330873	High	Chr5	11890907	11898515	High	Chr3	15098009	15104651	High
										Chr1	12410400	12415600	-1255	23	Chr4	36679231	36702697	High	Chr5	11897856	11898880	Clipped	Chr3	15406429	15407416	High
										Chr1	12469400	12476400	6772	29	Chr4	37101293	37111200	High	Chr5	13231558	13271327	Low_GA/TC	Chr3	15890926	15891070	High
										Chr1	12506800	12507600	-618	20	Chr4	38734177	38742814	Low_GC	Chr5	13248512	13249536	Clipped	Chr3	17364992	17366016	Clipped
										Chr1	12524200	12527600	2394	24	Chr5	1496116	1502395	Low	Chr5	13255680	13256704	Clipped	Chr3	17365309	17365840	High
										Chr1	12538600	12539200	124	24	Chr5	1509925	1510451	Low	Chr5	13259776	13261824	Clipped	Chr3	18134016	18139136	Clipped
										Chr1	12541800	12543400	120	22	Chr5	1908737	1910726	High_AT	Chr5	13263872	13264896	Clipped	Chr3	18136031	18140905	Low_AT
										Chr1	12551600	12553600	142	26	Chr5	5110900	5111271	Low_GC	Chr5	13280463	13337778	Low_Qual	Chr3	18140160	18143232	Clipped
										Chr1	12554800	12562400	7441	34	Chr5	5510440	5512142	Low_GC	Chr5	13285376	13286400	Clipped	Chr3	18149376	18151424	Clipped
										Chr1	12621800	12623400	347	33	Chr5	5523780	5524052	Low_GC	Chr5	14157593	14163348	Low_Qual	Chr3	18150409	18154145	Low_AT
										Chr1	12734000	12735000	215	34	Chr5	5532669	5533973	Low	Chr5	15730688	15731712	Clipped	Chr3	18468864	18470912	Clipped
										Chr1	12809600	12810600	-135	47	Chr5	6426809	6438832	High_AT	Chr5	15730885	15738688	High_AT	Chr3	18470098	18470258	High_AT
										Chr1	12848600	12849200	-235	26	Chr5	6617769	6619519	Low_GC	Chr5	17705984	17707008	Clipped	Chr3	19088798	19093660	High
										Chr1	12959200	12963200	3210	21	Chr5	7687962	7690915	High	Chr5	17706824	17707496	Low_Qual	Chr3	19092480	19094528	Clipped
										Chr1	12965200	12975400	10100	21	Chr5	8945442	8953262	Low	Chr5	17835236	17842444	High	Chr3	19171328	19173376	Clipped
										Chr1	13098200	13098800	-184	21	Chr5	9745543	9747646	Low	Chr5	17842176	17843200	Clipped	Chr3	19172282	19172501	High
										Chr1	13110000	13110800	126	32	Chr5	10529276	10532280	Low	Chr5	19603650	19606991	High	Chr3	20133888	20134912	Clipped
										Chr1	13117400	13119400	577	25	Chr5	10617693	10619256	Low	Chr5	19832680	19838170	Low_Qual	Chr3	20134707	20134858	High_AT
										Chr1	13205800	13207200	-449	26	Chr5	11173291	11183544	Low_Qual	Chr5	21246976	21248000	Clipped	Chr3	21420032	21421056	Clipped
										Chr1	13207600	13208800	107	33	Chr5	12653145	12653377	Low	Chr5	21247215	21258518	High	Chr3	21420152	21420276	High
										Chr1	13244200	13244600	-368	33	Chr5	12664775	12677822	Low	Chr5	21258240	21259264	Clipped	Chr3	22030026	22047002	Low_GA/TC
										Chr1	13245600	13246800	-253	35	Chr5	12693112	12808822	Low	Chr5	22918625	22923393	High	Chr3	22051840	22052864	Clipped
										Chr1	13254200	13256200	372	21	Chr5	12822008	12824369	Low	Chr5	23994245	23997337	Low_Qual	Chr3	22052356	22173204	Low_GA/TC
										Chr1	13320800	13321600	230	23	Chr5	12833857	12834160	Low	Chr5	25803540	25809715	Low_Qual	Chr3	22054912	22055936	Clipped
										Chr1	13385800	13388200	-204	22	Chr5	12839476	12840159	Low	Chr5	25806848	25807872	Clipped	Chr3	22072320	22073344	Clipped
										Chr1	13425000	13427000	1601	27	Chr5	13760701	13765101	High	Chr5	29203456	29204480	Clipped	Chr3	22092800	22093824	Clipped
										Chr1	13430600	13433000	1755	28	Chr5	13994965	14000325	High	Chr5	29204380	29213419	Low_Qual	Chr3	22094848	22095872	Clipped
										Chr1	13434600	13435800	-2202	36	Chr5	14047625	14050343	High_AT	Chr5	29280773	29281263	High	Chr3	22096896	22097920	Clipped
										Chr1	13486800	13488400	-232	31	Chr5	15521147	15524847	Low	Chr5	31430198	31433409	High	Chr3	22106112	22108160	Clipped
										Chr1	13495200	13496200	-245	23	Chr5	15594169	15597540	Low	Chr5	32314368	32315392	Clipped	Chr3	22112256	22113280	Clipped
										Chr1	13532200	13532800	-847	32	Chr5	15754007	15754988	High_AT	Chr6	731136	732160	Clipped	Chr3	22114304	22115328	Clipped
										Chr1	13544000	13545600	-303	30	Chr5	16296964	16300870	High	Chr6	731931	734705	Low_AT	Chr3	22124544	22125568	Clipped
										Chr1	13611600	13611600	-117	21	Chr5	17328267	17335411	High	Chr6	1319885	1324978	High_AT	Chr3	22154240	22155264	Clipped
										Chr1	13612800	13613200	-117	20	Chr5	17393960	17395289	Low	Chr6	1896448	1897472	Clipped	Chr3	22157312	22158336	Clipped
										Chr1	13613600	13614000	-117	20	Chr5	18490646	18500667	Low_Qual	Chr6	1897050	1903778	High	Chr3	22164480	22166528	Clipped
										Chr1	13614400	13614600	-117	20	Chr5	19013003	19013509	Low	Chr6	1903616	1904640	Clipped	Chr3	22185984	22187008	Clipped
										Chr1	13615800	13616400	101	24	Chr5	19094045	19103370	High_GC	Chr6	3596286	3600265	Low_Qual	Chr3	22186492	22201701	Low
										Chr1	13629600	13634600	3058	25	Chr5	19310483	19310908	Low_AT	Chr6	3599360	3600384	Clipped	Chr3	22196224	22198272	Clipped
										Chr1	13740400	13742200	231	26	Chr5	19475711	19478518	Low_Qual	Chr6	3938304	3939328	Clipped	Chr3	22199296	22200320	Clipped
										Chr1	13766800	13767000	3173	20	Chr5	19906459	19911290	High	Chr6	3938675	3944156	High	Chr3	22222848	22223872	Clipped
										Chr1	13767800	13769800	3173	20	Chr5	20075765	20075979	Low	Chr6	4407296	4408320	Clipped	Chr3	22223313	22259010	Low
										Chr1	13803600	13806600	2236	29	Chr5	20870071	20870378	Low_AT	Chr6	4408248	4417665	High	Chr3	22243328	22244352	Clipped
										Chr1	13827600	13831400	3446	20	Chr5	23755141	23759131	High_GC	Chr6	4415488	4417536	Clipped	Chr3	22252544	22257664	Clipped
										Chr1	13872200	13873400	-376	23	Chr5	24265306	24276298	Low_Qual	Chr6	5498885	5507929	High	Chr3	22270976	22272000	Clipped
										Chr1	13883000	13883800	-3196	24	Chr5	24295829	24310336	High_AT	Chr6	6005760	6006784	Clipped	Chr3	22271782	22295410	Low
										Chr1	14345400	14348400	-119	24	Chr5	24311573	24312292	Low_AT	Chr6	6005791	6017785	Low_Qual	Chr3	22274048	22275072	Clipped
										Chr1	14485800	14486600	-3204	28	Chr5	24317851	24321120	Low_AT	Chr6	6017024	6018048	Clipped	Chr3	22292480	22294528	Clipped
										Chr1	14613200	14613800	-794	29	Chr5	24326518	24331580	Low_Qual	Chr6	6221165	6221546	Low	Chr3	22304768	22305792	Clipped
										Chr1	15113000	15113200	916	20	Chr5	24373184	24381788	High	Chr6	7457910	7460420	High_GC	Chr3	22305127	22305337	Low
										Chr1	15119400	15122200	-122	27	Chr5	26538862	26554675	High	Chr6	9268606	9274806	High_GC	Chr3	22329908	22333941	Low
										Chr1	15131400	15132000	-222	35	Chr5	28627147	28635388	Low	Chr6	9270272	9271296	Clipped	Chr3	22332416	22334464	Clipped
										Chr1	15135000	15141000	2994	22	Chr5	29831330	29832720	Low	Chr6	10479080	10491642	Low_Qual	Chr3	22622348	22625292	Low
										Chr1	15224000	15229800	5048	27	Chr5	30040254	30040770	Low_AT	Chr6	11601920	11602944	Clipped	Chr3	22625280	22627328	Clipped
										Chr1	15240600	15241200	-244	21	Chr5	30818910	30834960	High	Chr6	11602743	11607397	High_AT	Chr3	25554944	25556992	Clipped
										Chr1	15241800	15242400	218	27	Chr5	31016488	31022419	High	Chr6	12612886	12621258	High_GC	Chr3	25555021	25555181	High_GA/TC
										Chr1	15255200	15258200	553	22	Chr6	506365	513126	High	Chr6	12613632	12614656	Clipped	Chr3	26205184	26206208	Clipped
										Chr1	15330800	15331400	245	32	Chr6	555950	559035	High	Chr6	12620800	12621824	Clipped	Chr3	26205449	26210910	Low
										Chr1	15342200	15344000	413	35	Chr6	855853	857941	High	Chr6	12732057	12736527	High_GA/TC	Chr3	26249702	26252157	Low
										Chr1	15349600	15350600	-239	30	Chr6	1865158	1872626	Low	Chr6	13694247	13694972	Low_Qual	Chr3	26326016	26329088	Clipped
										Chr1	15369800	15373400	2083	33	Chr6	2727212	2729520	High	Chr6	13717077	13722533	Low_Qual	Chr3	26326572	26329822	Low_AT
										Chr1	15404000	15404200	-1367	20	Chr6	2745175	2745704	High	Chr6	13721600	13722624	Clipped	Chr3	27608064	27609088	Clipped
										Chr1	15412200	15413400	-3085	22	Chr6	3167647	3167942	Low_GC	Chr6	17344512	17345536	Clipped	Chr3	27608738	27608888	High
										Chr1	15418800	15422600	-203	22	Chr6	3303297	3307949	Low_Qual	Chr6	17344806	17353198	High	Chr3	28685312	28686336	Clipped
										Chr1	15425800	15426200	-1893	22	Chr6	3640482	3641439	Low	Chr6	17882163	17921225	Low	Chr3	28685400	28691426	Low_AT
										Chr1	15427800	15428000	104	25	Chr6	5178379	5178427	Low	Chr6	17891328	17893376	Clipped	Chr3	28689408	28691456	Clipped
										Chr1	15432600	15433800	-3580	21	Chr6	5676331	5677017	Low	Chr6	17959171	17979410	Low	Chr3	29256704	29258752	Clipped
										Chr1	15552000	15552200	-5258	25	Chr6	5832639	5833212	Low_Qual	Chr6	19685376	19686400	Clipped	Chr3	29257381	29270110	High
										Chr1	15563200	15564600	1081	31	Chr6	6603187	6611879	Low_Qual	Chr6	19685826	19693733	High	Chr3	29259776	29260800	Clipped
										Chr1	15627400	15634400	779	20	Chr6	8250143	8254258	Low_AT	Chr6	19693568	19694592	Clipped	Chr3	29261824	29262848	Clipped
										Chr1	15674800	15680600	3784	25	Chr6	9878938	9879111	Low_AT	Chr6	22843031	22844480	Low_Qual	Chr3	29270016	29271040	Clipped
										Chr1	15778400	15778800	-132	34	Chr6	10107521	10115515	Low_Qual	Chr6	26655486	26661273	High	Chr3	29503800	29505627	Low_AT
										Chr1	15876800	15880400	3411	22	Chr6	10160361	10160615	Low_AT	Chr6	27250688	27251712	Clipped	Chr3	29505536	29508608	Clipped
										Chr1	15930600	15942200	10356	26	Chr6	10579751	10580642	High	Chr6	27251505	27255758	Low_Qual	Chr3	30369792	30372864	Clipped
										Chr1	15946000	15948000	-146	29	Chr6	12125491	12126000	Low_Qual	Chr6	29895891	29900110	Low_Qual	Chr3	30371487	30372351	High
										Chr1	15954000	15954000	-5213	22	Chr6	12752037	12752773	Low	Chr6	29899776	29900800	Clipped	Chr3	30614528	30616576	Clipped
										Chr1	15965000	15965400	-1137	37	Chr6	13156851	13158220	High	Chr6	32213494	32216047	Low_AT	Chr3	30615034	30617650	High
										Chr1	15984000	15984400	-1440	22	Chr6	13164063	13177465	High_GC	Chr6	33358106	33368504	High_AT	Chr3	30617600	30618624	Clipped
										Chr1	16005200	16006400	426	32	Chr6	14564303	14566655	High	Chr6	33368064	33370112	Clipped	Chr3	31868807	31869096	High
										Chr1	16007600	16018800	9882	42	Chr6	15906604	15910571	Low	Chr6	33795072	33796096	Clipped	Chr3	32665600	32666624	Clipped
										Chr1	16024400	16033200	7607	37	Chr6	16118931	16123403	High	Chr6	33795863	33802574	High	Chr3	32666284	32666488	High
										Chr1	16037000	16038200	-1326	32	Chr6	16972387	17022634	Low	Chr6	33802240	33804288	Clipped	Chr3	32676864	32678912	Clipped
										Chr1	16247200	16251600	3014	24	Chr6	17058925	17072939	Low	Chr7	172032	173056	Clipped	Chr3	32677784	32678279	High
										Chr1	16253600	16254800	167	22	Chr6	17096273	17097464	High	Chr7	172306	182146	High_GC	Chr3	33635328	33637376	Clipped
										Chr1	16344600	16345200	-608	30	Chr6	18323754	18323996	Low	Chr7	181248	182272	Clipped	Chr3	33636127	33637294	Low
										Chr1	16375000	16386200	10491	28	Chr6	19045766	19057086	High_GA/TC	Chr7	191383	214422	High	Chr3	33935360	33937408	Clipped
										Chr1	16414800	16415200	-241	37	Chr6	19741184	19742394	High	Chr7	194560	196608	Clipped	Chr3	33937400	33939109	High_GC
										Chr1	16427400	16437800	10227	36	Chr6	20463139	20471723	High_GC	Chr7	197632	199680	Clipped	Chr3	34723840	34727936	Clipped
										Chr1	16539600	16541200	1368	22	Chr6	20686061	20692791	Low	Chr7	206848	208896	Clipped	Chr3	34725681	34725833	High
										Chr1	16643000	16643200	-122	22	Chr6	20771182	20776931	High_GC	Chr7	210944	211968	Clipped	Chr3	34768896	34772992	Clipped
										Chr1	16692600	16699600	6643	26	Chr6	21065649	21070828	High_GC	Chr7	212992	214016	Clipped	Chr3	34771495	34772094	High_AT
										Chr1	16832200	16836800	5206	23	Chr6	21607440	21608936	Low	Chr7	253952	254976	Clipped	Chr3	35208192	35210240	Clipped
										Chr1	16856200	16858200	128	23	Chr6	21713114	21716274	High	Chr7	254355	264960	High	Chr3	35209082	35209510	High
										Chr1	16879800	16898000	9507	24	Chr6	22192833	22193426	Low	Chr7	264192	265216	Clipped	Chr3	35775488	35777536	Clipped
										Chr1	16931000	16931800	651	34	Chr6	24408831	24409298	Low	Chr7	271973	272085	High_GC	Chr3	35775673	35776301	Low_AT
										Chr1	17016600	17020600	3316	28	Chr6	24931842	24935732	Low_GA/TC	Chr7	277322	277765	High_GC	Chr3	35970048	35972096	Clipped
										Chr1	17060000	17060200	-443	25	Chr6	25305423	25309643	Low_Qual	Chr7	365568	368640	Clipped	Chr3	35970953	35971444	High
										Chr1	17218600	17219000	-103	28	Chr6	25643711	25648593	High_GC	Chr7	368518	377991	High_GA/TC	Chr3	37150720	37152768	Clipped
										Chr1	17226400	17226600	-651	32	Chr6	26964157	26968759	Low_AT	Chr7	375808	376832	Clipped	Chr3	37152569	37153625	High
										Chr1	17232400	17241800	8909	36	Chr6	27379954	27380423	Low_AT	Chr7	377856	378880	Clipped	Chr3	37163008	37165056	Clipped
										Chr1	17330600	17332000	1011	27	Chr6	27832146	27833484	Low_Qual	Chr7	1539072	1540096	Clipped	Chr3	37163538	37164195	High_GC
										Chr1	17378600	17379000	-1625	32	Chr6	27878734	27879012	Low_GC	Chr7	1539972	1549911	High	Chr3	37417984	37419008	Clipped
										Chr1	17404000	17413000	8683	27	Chr6	28274354	28276214	High_AT	Chr7	1851392	1853440	Clipped	Chr3	37418022	37418277	High_GC
										Chr1	17482000	17482800	446	31	Chr6	28350210	28351302	Low_GC	Chr7	1851405	1852069	Low_Qual	Chr3	38117376	38118400	Clipped
										Chr1	17723200	17724000	446	33	Chr6	29480462	29480864	Low	Chr7	4206592	4207616	Clipped	Chr3	38117497	38117605	High_GC
										Chr1	17725000	17727200	146	25	Chr6	30412598	30419203	Low_Qual	Chr7	4207523	4208083	Low_Qual	Chr3	38372352	38373376	Clipped
										Chr1	17727800	17739200	8243	21	Chr7	60339	61643	Low_Qual	Chr7	4392247	4398931	High	Chr3	38373213	38377349	High_GC
										Chr1	17760400	17760600	-621	20	Chr7	594289	607504	Low_Qual	Chr7	4418112	4418141	High	Chr3	38374400	38375424	Clipped
										Chr1	17764000	17764600	155	26	Chr7	2900282	2903775	High_GC	Chr7	11721728	11722752	Clipped	Chr3	38376448	38383616	Clipped
										Chr1	17765200	17767200	1121	27	Chr7	4321163	4322764	Low	Chr7	11722586	11731832	High	Chr3	39234560	39235584	Clipped
										Chr1	17769600	17770600	327	25	Chr7	7224884	7231269	High	Chr7	11723776	11725824	Clipped	Chr3	39235256	39236909	High
										Chr1	17806600	17807800	761	20	Chr7	7663410	7664642	High	Chr7	11729920	11731968	Clipped	Chr3	39236608	39237632	Clipped
										Chr1	17808200	17808400	761	20	Chr7	9042493	9048935	High	Chr7	12948421	12972809	Low_GC	Chr3	39801856	39804928	Clipped
										Chr1	17809600	17810200	761	20	Chr7	9876224	9876280	Low	Chr7	13292533	13333774	Low	Chr3	39803800	39804371	High_AT
										Chr1	17814800	17815600	761	20	Chr7	10068317	10068336	High	Chr7	13302784	13303808	Clipped	Chr3	40681566	40689726	High
										Chr1	17893200	17895400	1828	32	Chr7	10229225	10233521	Low	Chr7	13408043	13410310	Low	Chr3	40683520	40684544	Clipped
										Chr1	17924400	17925400	622	32	Chr7	11710985	11711574	Low	Chr7	17319741	17320382	Low	Chr4	35840	36864	Clipped
										Chr1	17934800	17936000	322	25	Chr7	11755766	11758305	Low_Qual	Chr7	18531328	18532352	Clipped	Chr4	36492	48546	High
										Chr1	17951400	17951600	-240	30	Chr7	11870812	11870884	Low	Chr7	18531694	18543675	High	Chr4	45056	46080	Clipped
										Chr1	17984600	17985400	557	26	Chr7	12649917	12664633	Low	Chr7	18541568	18542592	Clipped	Chr4	47104	49152	Clipped
										Chr1	17986000	17994400	7761	31	Chr7	12670029	12672541	Low	Chr7	18543616	18544640	Clipped	Chr4	474112	475136	Clipped
										Chr1	18107000	18111600	3949	32	Chr7	12682478	12780861	Low	Chr7	20598802	20601832	Low_Qual	Chr4	474378	484040	High
										Chr1	18135800	18145600	9176	26	Chr7	12793054	12822537	Low	Chr7	23863170	23867285	Low	Chr4	483328	484352	Clipped
										Chr1	18224000	18225000	311	32	Chr7	12847645	12873175	Low	Chr7	24523776	24524800	Clipped	Chr4	836608	838656	Clipped
										Chr1	18233000	18235800	1389	22	Chr7	12892815	12893922	Low	Chr7	24524598	24536235	High_GA/TC	Chr4	837726	838027	High_GC
										Chr1	18237000	18238600	644	21	Chr7	12906461	12911668	Low	Chr7	24526848	24528896	Clipped	Chr4	2198528	2199552	Clipped
										Chr1	18411600	18412200	136	25	Chr7	12918745	12958975	Low	Chr7	24532992	24534016	Clipped	Chr4	2198972	2199289	High_GC
										Chr1	18483400	18484800	390	36	Chr7	12970859	13006625	Low	Chr7	24535040	24537088	Clipped	Chr4	2307072	2310144	Clipped
										Chr1	18692800	18693000	-139	34	Chr7	13022090	13026356	Low	Chr7	25651200	25654272	Clipped	Chr4	2307365	2314710	Low_AT
										Chr1	18777600	18777600	-1088	20	Chr7	13039100	13109062	Low_AT	Chr7	25651385	25653436	Low_Qual	Chr4	2307408	2308490	High_AT
										Chr1	18778600	18778800	-1088	20	Chr7	13115213	13115523	Low_AT	Chr7	26309632	26310656	Clipped	Chr4	2313216	2315264	Clipped
										Chr1	18888000	18892600	4141	32	Chr7	13236756	13237180	Low	Chr7	26310059	26310114	High	Chr4	2323456	2325504	Clipped
										Chr1	18901800	18902600	408	27	Chr7	14929977	14934871	Low_GC	Chr7	26316800	26317824	Clipped	Chr4	2324309	2324525	Low_AT
										Chr1	18903000	18912200	8882	35	Chr7	14996750	15004162	Low_Qual	Chr7	26317268	26317600	High	Chr4	2476032	2477056	Clipped
										Chr1	18936800	18937200	238	34	Chr7	15987832	15999380	High	Chr7	27433984	27435008	Clipped	Chr4	2476250	2480354	Low_GC
										Chr1	18965800	18966400	165	29	Chr7	17185456	17186556	High	Chr7	27434839	27438984	Low_Qual	Chr4	2815475	2816797	Low_GA/TC
										Chr1	18970800	18971400	-1288	34	Chr7	18072842	18076964	High_GC	Chr7	27436032	27437056	Clipped	Chr4	3174400	3175424	Clipped
										Chr1	19096000	19096000	-1469	24	Chr7	18740724	18759642	High	Chr7	29204480	29205504	Clipped	Chr4	3174996	3175067	Low
										Chr1	19099600	19100200	-156	22	Chr7	19916346	19922850	Low_Qual	Chr7	29204681	29214633	High	Chr4	3523584	3525632	Clipped
										Chr1	19149200	19149600	-650	29	Chr7	20007941	20015738	High	Chr7	29213696	29214720	Clipped	Chr4	3524748	3536814	High
										Chr1	19183800	19189600	5519	29	Chr7	20133994	20135777	Low_AT	Chr7	30755882	30762633	High	Chr4	3527680	3528704	Clipped
										Chr1	19289800	19290200	-129	35	Chr7	21771737	21776007	Low_Qual	Chr7	30761984	30764032	Clipped	Chr4	3529728	3530752	Clipped
										Chr1	19333000	19333600	330	30	Chr7	22021002	22032397	Low_GA/TC	Chr7	32114688	32115712	Clipped	Chr4	3532800	3533824	Clipped
										Chr1	19338400	19341800	2865	23	Chr7	23081416	23082061	Low	Chr7	32114949	32127618	High	Chr4	3535872	3536896	Clipped
										Chr1	19355200	19357200	-249	27	Chr7	23207659	23213814	Low_AT	Chr7	32117760	32119808	Clipped	Chr4	3646867	3649957	Low_AT
										Chr1	19361000	19362800	251	23	Chr7	24298043	24298364	Low_GA/TC	Chr7	32122880	32123904	Clipped	Chr4	4561920	4562944	Clipped
										Chr1	19382400	19383400	-3222	23	Chr7	25310180	25321361	Low_Qual	Chr7	32124928	32128000	Clipped	Chr4	4562732	4563942	High
										Chr1	19418200	19426600	125	21	Chr7	26308552	26311177	Low_GC	Chr8	4853760	4854784	Clipped	Chr4	4878336	4880384	Clipped
										Chr1	19495600	19496000	493	22	Chr7	28693745	28697293	Low	Chr8	4854639	4865932	High_AT	Chr4	4880311	4880443	Low_GC
										Chr1	19510000	19512400	-137	29	Chr7	29194670	29195870	Low_AT	Chr8	4865024	4866048	Clipped	Chr4	4923392	4924416	Clipped
										Chr1	19532200	19534200	428	29	Chr7	29541813	29543409	High_GC	Chr8	7413760	7414784	Clipped	Chr4	4924026	4934364	Low_GA/TC
										Chr1	19567400	19569600	-434	22	Chr7	30184475	30189939	Low_Qual	Chr8	7413954	7425046	High	Chr4	4947757	4954477	High_GC
										Chr1	19608000	19611200	219	26	Chr7	31321895	31322340	Low_GC	Chr8	7425024	7426048	Clipped	Chr4	4951040	4952064	Clipped
										Chr1	19634600	19635600	221	32	Chr7	31423031	31430014	High	Chr8	9402368	9403392	Clipped	Chr4	4954112	4956160	Clipped
										Chr1	19642000	19643000	117	20	Chr8	2169552	2177320	High_GC	Chr8	9403318	9411214	High	Chr4	5854208	5856256	Clipped
										Chr1	19650800	19651600	-175	22	Chr8	3256923	3260542	High	Chr8	9410560	9411584	Clipped	Chr4	5855178	5855370	High
										Chr1	19655400	19667200	9568	22	Chr8	4117250	4117462	Low_AT	Chr8	11228160	11230208	Clipped	Chr4	6293504	6295552	Clipped
										Chr1	19678600	19684600	4978	30	Chr8	4146427	4146793	Low_AT	Chr8	11228691	11239761	High	Chr4	6294394	6295462	High
										Chr1	19699400	19701000	-4343	24	Chr8	4160047	4160856	High_AT	Chr8	11235328	11236352	Clipped	Chr4	6555648	6560768	Clipped
										Chr1	19710000	19711800	125	32	Chr8	4764531	4768196	Low	Chr8	11239424	11240448	Clipped	Chr4	6556047	6559258	High_GA/TC
										Chr1	19716000	19716800	-306	35	Chr8	5680566	5682173	High	Chr8	12304384	12305408	Clipped	Chr4	6864896	6867968	Clipped
										Chr1	19722600	19730000	263	20	Chr8	6356298	6358125	Low_AT	Chr8	12304561	12316634	High	Chr4	6865046	6865511	High
										Chr1	19748400	19749600	341	24	Chr8	7060332	7061953	Low_GC	Chr8	12314624	12316672	Clipped	Chr4	7818395	7827295	Low
										Chr1	19788000	19789000	-3154	23	Chr8	7673738	7674785	Low	Chr8	13338624	13339648	Clipped	Chr4	7822336	7823360	Clipped
										Chr1	19793600	19797600	163	23	Chr8	7804607	7805194	Low	Chr8	13339533	13350841	High_GC	Chr4	7825408	7826432	Clipped
										Chr1	19806400	19815200	7703	22	Chr8	7925146	7928067	Low_GC	Chr8	13342720	13343744	Clipped	Chr4	9957351	9958007	Low
										Chr1	19842800	19843600	-369	37	Chr8	7940977	7941937	Low_GC	Chr8	13346816	13347840	Clipped	Chr4	10405914	10407437	Low
										Chr1	19847000	19850200	1354	26	Chr8	7954722	7954789	High	Chr8	13348864	13350912	Clipped	Chr4	10953728	10954752	Clipped
										Chr1	19869600	19871800	695	22	Chr8	8663278	8679620	Low_Qual	Chr8	14024454	14083765	Low	Chr4	10953837	10954285	High
										Chr1	19952600	19953600	259	23	Chr8	9009794	9012343	Low_GC	Chr8	14036992	14038016	Clipped	Chr4	10987541	10995163	Low
										Chr1	20085400	20093000	3395	21	Chr8	9020841	9024165	Low_Qual	Chr8	14078976	14080000	Clipped	Chr4	10988544	10989568	Clipped
										Chr1	20129600	20135600	5646	41	Chr8	9165498	9166831	Low	Chr8	14678309	14685137	High	Chr4	10990592	10991616	Clipped
										Chr1	20349400	20350800	-1459	22	Chr8	10347937	10351111	Low_AT	Chr8	15490048	15491072	Clipped	Chr4	10994688	10996736	Clipped
										Chr1	20484600	20493600	8297	38	Chr8	12653104	12655677	High	Chr8	15490547	15497657	Low_Qual	Chr4	11008000	11010048	Clipped
										Chr1	20503200	20505400	-627	26	Chr8	13169205	13180540	High	Chr8	16918528	16919552	Clipped	Chr4	11008203	11029649	Low_GA/TC
										Chr1	20628400	20630200	-1037	24	Chr8	13308858	13320165	High_GC	Chr8	16919465	16932387	High	Chr4	11020288	11021312	Clipped
										Chr1	20648200	20652800	350	26	Chr8	14024394	14027905	Low	Chr8	16923648	16924672	Clipped	Chr4	11029504	11030528	Clipped
										Chr1	20750400	20750600	-1414	26	Chr8	14045557	14083301	Low	Chr8	16931840	16932864	Clipped	Chr4	11059200	11064320	Clipped
										Chr1	20872000	20876400	532	24	Chr8	14717706	14725554	High_GA/TC	Chr8	17502329	17513598	High_GC	Chr4	11059606	11059816	Low
										Chr1	20959600	20960000	-224	26	Chr8	15654760	15657767	Low	Chr8	17504256	17505280	Clipped	Chr4	11079494	11090721	Low
										Chr1	21018000	21018600	-777	24	Chr8	17735639	17738666	High_GA/TC	Chr8	17511424	17512448	Clipped	Chr4	11113472	11114496	Clipped
										Chr1	21065600	21065600	-266	20	Chr8	17759021	17759337	Low	Chr8	17513472	17514496	Clipped	Chr4	11113775	11113962	High
										Chr1	21066200	21066600	-266	20	Chr8	19377402	19377742	Low	Chr8	20192993	20199483	High	Chr4	11462656	11463680	Clipped
										Chr1	21506800	21508400	2949	20	Chr8	19809555	19813022	Low_AT	Chr8	21824259	21834183	Low_AT	Chr4	11462818	11463495	Low
										Chr1	21509000	21512000	2949	20	Chr8	20719113	20720630	Low	Chr8	21833728	21834752	Clipped	Chr4	12435793	12436145	Low
										Chr1	21513400	21516600	2949	20	Chr8	22201792	22206924	Low_Qual	Chr8	22291329	22303638	Low_Qual	Chr4	12696988	12697897	Low
										Chr1	21522400	21524200	484	24	Chr8	22225984	22229694	Low_Qual	Chr8	22662688	22675191	Low_Qual	Chr4	13166218	13175161	Low_GC
										Chr1	21533400	21535400	-656	20	Chr8	22231634	22236435	High_AT	Chr8	22665216	22666240	Clipped	Chr4	13174784	13175808	Clipped
										Chr1	21758400	21762600	198	22	Chr8	22253833	22255780	Low_Qual	Chr8	25456945	25465444	High_AT	Chr4	13831168	13832192	Clipped
										Chr1	21793800	21794400	-117	28	Chr8	22308146	22313029	Low_GA/TC	Chr8	25727541	25736432	High	Chr4	13831732	13837816	Low_AT
										Chr1	21799400	21808000	328	26	Chr8	22402097	22404941	Low_Qual	Chr8	26742286	26746792	Low_Qual	Chr4	13833216	13834240	Clipped
										Chr1	21883600	21884200	-781	24	Chr8	24666714	24667774	Low_Qual	Chr8	26964442	26973142	High	Chr4	13836288	13840384	Clipped
										Chr1	21955600	21959000	2101	21	Chr8	24678355	24689308	Low_Qual	Chr8	26964992	26966016	Clipped	Chr4	14218302	14220190	Low_AT
										Chr1	21988200	21988800	-149	26	Chr8	24740655	24744588	Low_Qual	Chr8	27094016	27095040	Clipped	Chr4	14219264	14220288	Clipped
										Chr1	22001800	22002200	-168	20	Chr8	24752494	24752552	Low	Chr8	27094721	27098799	High	Chr4	16663552	16664576	Clipped
										Chr1	22022400	22028600	299	23	Chr8	25587347	25595199	High	Chr8	28768392	28777095	High_GC	Chr4	16663809	16667259	High
										Chr1	22058200	22065800	5891	24	Chr8	26434813	26434885	High_GC	Chr8	28776448	28777472	Clipped	Chr4	16803840	16804864	Clipped
										Chr1	22084200	22086600	-1251	30	Chr8	27110580	27116685	High	Chr8	30638080	30641152	Clipped	Chr4	16804798	16810384	Low_GC
										Chr1	22096600	22098400	253	25	Chr8	29597042	29599731	Low_Qual	Chr8	30639763	30640488	Low_Qual	Chr4	16805888	16806912	Clipped
										Chr1	22130200	22131600	-377	27	Chr8	30471245	30472201	High_AT	Chr8	30936064	30937088	Clipped	Chr4	16808960	16809984	Clipped
										Chr1	22154000	22154200	-4554	24	Chr8	30884744	30885614	Low_AT	Chr8	30936567	30938793	Low_Qual	Chr4	18545664	18546688	Clipped
										Chr1	22174000	22174200	-518	25	Chr8	30950741	30952022	Low_AT	Chr8	30938112	30939136	Clipped	Chr4	18546567	18549350	High_GC
										Chr1	22175000	22175600	-1141	27	Chr9	145953	151141	High	Chr8	31717376	31719424	Clipped	Chr4	18548736	18549760	Clipped
										Chr1	22455400	22457000	-294	24	Chr9	1907213	1909022	Low_GC	Chr8	31717812	31736224	High	Chr4	18637824	18638848	Clipped
										Chr1	22517000	22527800	10211	35	Chr9	2266598	2269897	Low	Chr8	31720448	31723520	Clipped	Chr4	18638742	18641438	Low
										Chr1	22567200	22573800	6289	26	Chr9	2428942	2439369	Low_Qual	Chr8	31724544	31725568	Clipped	Chr4	18640896	18643968	Clipped
										Chr1	22597000	22597600	-3064	22	Chr9	2528231	2533627	High_GC	Chr8	31726592	31727616	Clipped	Chr4	18654208	18658304	Clipped
										Chr1	22610800	22618000	7224	21	Chr9	2636986	2638526	High	Chr8	31731712	31739904	Clipped	Chr4	18655124	18655572	High
										Chr1	22623200	22623200	-5325	24	Chr9	3208423	3214010	High	Chr8	31924749	31944925	High	Chr4	19779584	19780608	Clipped
										Chr1	22652200	22653000	-174	34	Chr9	4683821	4709273	High_GA/TC	Chr8	31928320	31930368	Clipped	Chr4	19779730	19791699	High
										Chr1	22705200	22708400	375	26	Chr9	4731980	4771107	High	Chr8	31931392	31936512	Clipped	Chr4	19782656	19784704	Clipped
										Chr1	22712800	22713000	-166	39	Chr9	4794520	4918196	High	Chr8	31938560	31939584	Clipped	Chr4	19786752	19788800	Clipped
										Chr1	22716400	22719800	3175	35	Chr9	4930571	4930770	Low	Chr8	31940608	31943680	Clipped	Chr4	19790848	19791872	Clipped
										Chr1	22727200	22731600	2645	21	Chr9	4961520	4982015	High	Chr8	32137216	32138240	Clipped	Chr4	20414464	20417536	Clipped
										Chr1	22752200	22754600	1177	20	Chr9	5058256	5079172	Low	Chr8	32137653	32149436	High	Chr4	20414927	20416000	High
										Chr1	22756600	22757600	-510	27	Chr9	5097072	5119148	Low	Chr8	32141312	32142336	Clipped	Chr4	21302272	21303296	Clipped
										Chr1	22765200	22766000	-1492	23	Chr9	8593134	8599453	High	Chr8	32148480	32149504	Clipped	Chr4	21302433	21302603	High
										Chr1	22766600	22767800	407	40	Chr9	9619596	9627608	High_GC	Chr8	32463201	32477788	High	Chr4	21540169	21550768	High_GC
										Chr1	22871400	22872400	-1315	23	Chr9	10868331	10868396	Low_GC	Chr8	32465920	32466944	Clipped	Chr4	21550080	21552128	Clipped
										Chr1	22904200	22904600	-686	39	Chr9	10906586	10906840	Low_AT	Chr8	32472064	32473088	Clipped	Chr4	23058995	23076382	Low_AT
										Chr1	22927000	22935200	5141	22	Chr9	11429308	11431678	High_AT	Chr8	32555789	32563918	High	Chr4	23061504	23064576	Clipped
										Chr1	22960000	22960800	141	27	Chr9	11606894	11609526	Low	Chr9	2048	6144	Clipped	Chr4	24629248	24631296	Clipped
										Chr1	23009800	23010800	-352	29	Chr9	15888723	15893101	Low	Chr9	7168	8192	Clipped	Chr4	24630521	24630716	High_AT
										Chr1	23064000	23065600	360	23	Chr9	16095428	16099104	High	Chr9	14336	15360	Clipped	Chr4	25084734	25085826	Low_AT
										Chr1	23066000	23066200	360	20	Chr9	16105796	16105957	High	Chr9	16384	17408	Clipped	Chr4	25084928	25086976	Clipped
										Chr1	23154800	23162400	6049	26	Chr9	19142894	19147311	Low_AT	Chr9	181248	182272	Clipped	Chr4	25664512	25665536	Clipped
										Chr1	23218400	23219000	-136	23	Chr9	19256113	19262308	High_GA/TC	Chr9	182040	190199	High	Chr4	25664786	25664984	High
										Chr1	23232200	23233600	228	25	Chr9	19344394	19345341	Low_Qual	Chr9	1268194	1268912	Low_AT	Chr4	28299264	28300288	Clipped
										Chr1	23255200	23255200	-630	20	Chr9	19354392	19355384	Low_AT	Chr9	2236416	2237440	Clipped	Chr4	28299385	28299532	High_AT
										Chr1	23256400	23256600	-630	20	Chr9	20035005	20038247	Low_Qual	Chr9	2236564	2249160	High	Chr4	28479488	28483584	Clipped
										Chr1	23277000	23288000	7898	24	Chr9	22662804	22683344	High	Chr9	2248704	2249728	Clipped	Chr4	28483407	28485752	Low_AT
										Chr1	23985200	23986000	-266	20	Chr9	22823170	22857100	High	Chr9	3214336	3215360	Clipped	Chr4	28484608	28487680	Clipped
										Chr1	24070000	24071000	296	22	Chr9	23065268	23088678	High	Chr9	3214747	3266954	Low_Qual	Chr4	28613632	28615680	Clipped
										Chr1	24071600	24075000	296	20	Chr9	23261603	23273630	High	Chr9	3227648	3228672	Clipped	Chr4	28614482	28614686	High
										Chr1	24075600	24075600	296	20	Chr9	23506212	23510291	High_GC	Chr9	3237888	3238912	Clipped	Chr4	29335072	29338612	Low_GC
										Chr1	24130400	24132400	3164	20	Chr9	23704514	23704704	Low_AT	Chr9	3262464	3264512	Clipped	Chr4	29533184	29536256	Clipped
										Chr1	24133000	24133000	3164	20	Chr9	23866347	23876038	Low_Qual	Chr9	3277824	3279872	Clipped	Chr4	29535101	29537116	Low_GC
										Chr1	24187200	24189000	406	29	Chr9	23887257	23888165	Low_Qual	Chr9	3278232	3391549	Low	Chr4	29838015	29845700	Low_AT
										Chr1	24196400	24199800	2396	29	Chr9	25137788	25137819	Low_AT	Chr9	3560472	3564838	High	Chr4	29838336	29839360	Clipped
										Chr1	24215400	24217600	1104	36	Chr9	26174882	26175360	Low	Chr9	5617044	5619717	Low_AT	Chr4	29842432	29847552	Clipped
										Chr1	24307400	24311200	-128	31	Chr9	26180386	26199612	Low	Chr9	5619712	5620736	Clipped	Chr4	30114816	30115840	Clipped
										Chr1	24351000	24363000	8014	31	Chr9	26539015	26544412	High	Chr9	7356416	7358464	Clipped	Chr4	30115001	30115670	High_AT
										Chr1	24371800	24373600	1509	20	Chr9	27182914	27192529	High	Chr9	7358086	7367659	High_GC	Chr4	30996480	31000576	Clipped
										Chr1	24374400	24378400	1509	20					Chr9	7360512	7361536	Clipped	Chr4	30997688	30998642	High
										Chr1	24385600	24386600	110	24					Chr9	7397376	7399424	Clipped	Chr4	31440896	31443968	Clipped
										Chr1	24399400	24402000	-221	26					Chr9	7398413	7406095	High	Chr4	31441057	31447256	Low_GA/TC
										Chr1	24435400	24437400	127	25					Chr9	7405568	7407616	Clipped	Chr4	31447040	31448064	Clipped
										Chr1	24500600	24511000	9539	30					Chr9	7652913	7654489	High_GC	Chr4	32154624	32158720	Clipped
										Chr1	24685600	24688200	487	25					Chr9	8138752	8139776	Clipped	Chr4	32157560	32158782	High
										Chr1	24702800	24704800	-184	22					Chr9	8139609	8142242	Low_AT	Chr4	32735232	32737280	Clipped
										Chr1	24712000	24716200	925	23					Chr9	8141824	8142848	Clipped	Chr4	32736852	32740005	High
										Chr1	24776800	24779600	106	24					Chr9	16901120	16903168	Clipped	Chr4	32739328	32740352	Clipped
										Chr1	24801400	24803400	-181	21					Chr9	16902990	16911643	High	Chr4	34215936	34216960	Clipped
										Chr1	24829400	24831800	-192	27					Chr9	16911360	16913408	Clipped	Chr4	34216174	34216654	High
										Chr1	24836600	24838600	223	26					Chr9	18563905	18563974	Low	Chr4	34516199	34516703	High_AT
										Chr1	24850000	24850600	-253	31					Chr9	18583993	18586317	Low	Chr4	34571264	34572288	Clipped
										Chr1	24854600	24855000	-347	25					Chr9	19061760	19064832	Clipped	Chr4	34572253	34579019	High
										Chr1	24861800	24870800	8808	22					Chr9	19061947	19063807	Low_Qual	Chr4	34575360	34577408	Clipped
										Chr1	24889600	24891200	1454	34					Chr9	20942130	20942254	Low	Chr4	34578432	34579456	Clipped
										Chr1	24924600	24925400	-384	31					Chr9	22371646	22377696	High	Chr4	34829010	34834939	Low
										Chr1	24928800	24931400	540	31					Chr9	22436864	22437888	Clipped	Chr4	34834432	34835456	Clipped
										Chr1	25163200	25164200	-1163	29					Chr9	22437042	22440188	High_GC	Chr4	34996224	34997248	Clipped
										Chr1	25172000	25172200	-156	26					Chr9	22439936	22441984	Clipped	Chr4	34996856	35014931	High
										Chr1	25226000	25229600	1068	23					Chr9	22535934	22548041	High	Chr4	34998272	34999296	Clipped
										Chr1	25238400	25241400	1389	24					Chr9	22537216	22538240	Clipped	Chr4	35001344	35003392	Clipped
										Chr1	25261000	25268400	6944	25					Chr9	22539264	22540288	Clipped	Chr4	35004416	35005440	Clipped
										Chr1	25366400	25368000	-1106	21					Chr9	22547456	22548480	Clipped	Chr4	35008512	35009536	Clipped
										Chr1	25406200	25407200	189	32					Chr9	22726688	22736473	High_GC	Chr4	35011584	35013632	Clipped
										Chr1	25415600	25416600	-4413	21					Chr9	22727680	22728704	Clipped	Chr4	35449856	35451904	Clipped
										Chr1	25448400	25450800	-257	37					Chr9	24198144	24201216	Clipped	Chr4	35450241	35451836	High
										Chr1	25467600	25468000	-217	24					Chr9	24199611	24211775	High	Chr4	35900416	35902464	Clipped
										Chr1	25476200	25476800	-2112	21					Chr9	24203264	24204288	Clipped	Chr4	35901541	35902783	High_AT
										Chr1	25479600	25480200	163	29					Chr9	24211456	24212480	Clipped	Chr4	36081664	36082688	Clipped
										Chr1	25495400	25496400	557	22					Chr9	26552787	26576195	High	Chr4	36082653	36087345	High
										Chr1	26174200	26175800	-951	28					Chr9	26553344	26554368	Clipped	Chr4	36084736	36085760	Clipped
										Chr1	26187200	26187600	-4376	22					Chr9	26564608	26565632	Clipped	Chr4	36086784	36088832	Clipped
										Chr1	26189000	26195600	5580	25					Chr9	26678272	26679296	Clipped	Chr4	36411392	36412416	Clipped
										Chr1	26201600	26202600	431	37					Chr9	26678609	26692891	High	Chr4	36412259	36417519	High
										Chr1	26208800	26209200	-770	22					Chr9	26683392	26685440	Clipped	Chr4	36413440	36414464	Clipped
										Chr1	26218200	26220600	-195	31					Chr9	26686464	26687488	Clipped	Chr4	36416512	36417536	Clipped
										Chr1	26221800	26227000	4746	38					Chr9	26692608	26693632	Clipped	Chr4	36764672	36767744	Clipped
										Chr1	26250000	26250400	-251	24					Chr9	26800438	26811886	High	Chr4	36765689	36789155	High
										Chr1	26308600	26315200	-134	25					Chr9	26811392	26812416	Clipped	Chr4	36769792	36771840	Clipped
										Chr1	26392600	26394000	-1000	31									Chr4	36775936	36776960	Clipped
										Chr1	26431800	26432200	-346	36									Chr4	36780032	36784128	Clipped
										Chr1	26461000	26466400	3226	26									Chr4	36785152	36786176	Clipped
										Chr1	26491200	26491600	6230	20									Chr4	36788224	36789248	Clipped
										Chr1	26492000	26493200	6230	20									Chr4	37657600	37658624	Clipped
										Chr1	26497400	26497600	6230	20									Chr4	37658248	37658473	High
										Chr1	26498400	26498400	6230	20									Chr4	38819840	38821888	Clipped
										Chr1	26501000	26502800	6230	20									Chr4	38821513	38830150	Low_AT
										Chr1	26506200	26508600	-347	22									Chr5	918528	919552	Clipped
										Chr1	26522400	26522600	-1313	25									Chr5	918641	920740	High
										Chr1	26526600	26527600	-3998	22									Chr5	920576	921600	Clipped
										Chr1	26531200	26533800	829	24									Chr5	1482752	1483776	Clipped
										Chr1	26637800	26637800	-118	20									Chr5	1483450	1489729	Low
										Chr1	26638200	26641200	-118	20									Chr5	1486848	1487872	Clipped
										Chr1	26650400	26653000	-120	21									Chr5	1488896	1489920	Clipped
										Chr1	26704400	26705000	-207	35									Chr5	1497259	1497785	Low_GA/TC
										Chr1	26705800	26707400	-257	38									Chr5	2129920	2130944	Clipped
										Chr1	26733000	26735200	159	31									Chr5	2130512	2134475	High_AT
										Chr1	26736200	26736800	-323	42									Chr5	2134016	2135040	Clipped
										Chr1	26745800	26748600	-112	25									Chr5	2745344	2746368	Clipped
										Chr1	26777200	26780800	-613	24									Chr5	2745978	2746123	Low
										Chr1	26794400	26796000	530	33									Chr5	4319232	4320256	Clipped
										Chr1	26810200	26812200	1110	26									Chr5	4319567	4319980	High_AT
										Chr1	26919000	26924000	1803	22									Chr5	5208064	5209088	Clipped
										Chr1	26942000	26944200	-102	22									Chr5	5208595	5210938	Low
										Chr1	26977400	26980200	1068	20									Chr5	5306648	5309060	Low_GC
										Chr1	27079800	27082200	-3002	21									Chr5	5548032	5549056	Clipped
										Chr1	27085400	27085800	155	21									Chr5	5548556	5548916	High
										Chr1	27116600	27119400	184	24									Chr5	5962752	5964800	Clipped
										Chr1	27149000	27151200	-242	25									Chr5	5964340	5973738	High_AT
										Chr1	27161000	27163400	822	35									Chr5	5967872	5969920	Clipped
										Chr1	27167600	27170400	1590	22									Chr5	5972992	5974016	Clipped
										Chr1	27177600	27183600	3808	30									Chr5	6539264	6541312	Clipped
										Chr1	27204200	27204600	-427	20									Chr5	6540252	6541263	High
										Chr1	27223200	27234600	8412	25									Chr5	10571776	10572800	Clipped
										Chr1	27241000	27242200	110	26									Chr5	10572177	10572779	Low
										Chr1	27247600	27253600	-815	21									Chr5	11160576	11163648	Clipped
										Chr1	27257800	27258000	-518	29									Chr5	11161606	11165625	Low
										Chr1	27273400	27277200	1185	28									Chr5	11164672	11165696	Clipped
										Chr1	27280000	27283400	-123	24									Chr5	11276447	11279390	Low
										Chr1	27289400	27291200	-483	33									Chr5	11279360	11280384	Clipped
										Chr1	27359000	27359600	-5064	21									Chr5	11714560	11715584	Clipped
										Chr1	27366800	27370000	232	27									Chr5	11715568	11720352	High_GA/TC
										Chr1	27383600	27384600	-377	22									Chr5	11719680	11720704	Clipped
										Chr1	27416400	27417000	-416	31									Chr5	13522944	13527040	Clipped
										Chr1	27448200	27452000	567	27									Chr5	13525059	13526865	High
										Chr1	27476000	27478600	625	24									Chr5	13587456	13590528	Clipped
										Chr1	27511000	27512200	-891	31									Chr5	13589975	13603768	Low
										Chr1	27533400	27533600	-1450	31									Chr5	13595648	13596672	Clipped
										Chr1	27543400	27546000	474	30									Chr5	13609622	13610057	Low
										Chr1	27577800	27578400	-1439	36									Chr5	13616563	13689732	Low
										Chr1	27579000	27579400	-694	51									Chr5	13617152	13618176	Clipped
										Chr1	27618000	27621000	-1287	21									Chr5	13661184	13662208	Clipped
										Chr1	27657600	27659200	-120	37									Chr5	13675520	13676544	Clipped
										Chr1	27659600	27660400	-5638	25									Chr5	13680640	13681664	Clipped
										Chr1	27775400	27777000	-5526	23									Chr5	13688832	13689856	Clipped
										Chr1	27801600	27803200	-235	24									Chr5	13704154	13768345	Low
										Chr1	27811400	27816600	3273	27									Chr5	13709312	13710336	Clipped
										Chr1	27834800	27835400	-382	23									Chr5	13720576	13721600	Clipped
										Chr1	27844600	27844800	-512	24									Chr5	13723648	13725696	Clipped
										Chr1	27920600	27925200	1035	33									Chr5	13727744	13730816	Clipped
										Chr1	27931000	27932000	592	40									Chr5	13732864	13733888	Clipped
										Chr1	27962600	27964600	157	26									Chr5	13736960	13739008	Clipped
										Chr1	27979200	27992000	-119	30									Chr5	13741056	13745152	Clipped
										Chr1	28104000	28105000	243	23									Chr5	13748224	13749248	Clipped
										Chr1	28137800	28144000	349	25									Chr5	13750272	13751296	Clipped
										Chr1	28153200	28159400	3343	23									Chr5	13758464	13759488	Clipped
										Chr1	28175000	28176000	-339	26									Chr5	13761536	13762560	Clipped
										Chr1	28205800	28211200	3593	31									Chr5	13765632	13766656	Clipped
										Chr1	28239400	28241200	-392	28									Chr5	13767680	13768704	Clipped
										Chr1	28244000	28244600	-381	33									Chr5	13912064	13913088	Clipped
										Chr1	28248200	28258600	7817	25									Chr5	13912992	13917402	High_GA/TC
										Chr1	28294000	28297000	601	21									Chr5	13915136	13916160	Clipped
										Chr1	28306200	28317000	5502	23									Chr5	13917184	13918208	Clipped
										Chr1	28319800	28321600	-235	27									Chr5	14407680	14408704	Clipped
										Chr1	28326800	28330000	290	25									Chr5	14408679	14408750	Low_AT
										Chr1	28331200	28334200	145	40									Chr5	14585343	14590291	Low_GC
										Chr1	28366400	28366400	5230	20									Chr5	14588928	14590976	Clipped
										Chr1	28367800	28371200	5230	20									Chr5	15049144	15056422	High
										Chr1	28433200	28433800	-1427	20									Chr5	15049728	15050752	Clipped
										Chr1	28442000	28445400	336	21									Chr5	15055872	15056896	Clipped
										Chr1	28445800	28448400	336	20									Chr5	15395715	15405055	Low
										Chr1	28494400	28499000	1338	21									Chr5	15399936	15400960	Clipped
										Chr1	28512800	28513600	317	38									Chr5	15404032	15410176	Clipped
										Chr1	28516400	28518200	176	27									Chr5	17498849	17500637	Low_AT
										Chr1	28524200	28525400	468	33									Chr5	18132992	18134016	Clipped
										Chr1	28566200	28569800	1147	21									Chr5	18133575	18133613	Low
										Chr1	28585200	28586000	202	34									Chr5	18260992	18263040	Clipped
										Chr1	28646400	28649800	1486	26									Chr5	18262484	18267089	High
										Chr1	28677600	28680200	839	25									Chr5	18266112	18267136	Clipped
										Chr1	28687400	28688800	349	29									Chr5	18718720	18719744	Clipped
										Chr1	28780200	28782200	1315	29									Chr5	18719538	18727261	High
										Chr1	28792000	28792400	-6441	20									Chr5	18720768	18721792	Clipped
										Chr1	28882600	28891000	7570	22									Chr5	18723840	18724864	Clipped
										Chr1	28935400	28938600	634	25									Chr5	18729984	18731008	Clipped
										Chr1	28978400	28982200	645	22									Chr5	18730260	18730456	Low
										Chr1	28983600	28988200	-582	21									Chr5	20256768	20258816	Clipped
										Chr1	29011200	29012000	219	30									Chr5	20258189	20262993	Low_AT
										Chr1	29026000	29027600	402	30									Chr5	20259840	20263936	Clipped
										Chr1	29040800	29042200	1092	33									Chr5	21673984	21675008	Clipped
										Chr1	29047600	29055600	7811	37									Chr5	21674342	21684626	High
										Chr1	29091800	29097200	4953	25									Chr5	21677056	21679104	Clipped
										Chr1	29131200	29133600	-875	26									Chr5	21681152	21682176	Clipped
										Chr1	29138400	29139000	210	24									Chr5	21683200	21684224	Clipped
										Chr1	29147400	29147600	-436	36									Chr5	23344128	23347200	Clipped
										Chr1	29166200	29166200	4034	20									Chr5	23344577	23355182	High
										Chr1	29167200	29167400	4034	20									Chr5	23348224	23352320	Clipped
										Chr1	29209600	29216200	1582	21									Chr5	23353344	23354368	Clipped
										Chr1	29238800	29243800	-1952	24									Chr5	24418413	24426548	Low_GC
										Chr1	29249000	29250200	-768	28									Chr5	24419328	24424448	Clipped
										Chr1	29285400	29286200	355	21									Chr5	24425472	24427520	Clipped
										Chr1	29286600	29290000	726	24									Chr5	26071004	26076373	High
										Chr1	29302400	29302600	-4589	24									Chr5	26072064	26073088	Clipped
										Chr1	29314400	29315400	196	35									Chr5	26075136	26078208	Clipped
										Chr1	29356000	29358200	473	30									Chr5	26228992	26249287	Low_AT
										Chr1	29386000	29389800	-117	27									Chr5	26231808	26232832	Clipped
										Chr1	29443800	29444200	193	29									Chr5	26233856	26235904	Clipped
										Chr1	29447200	29457600	10033	30									Chr5	26236928	26237952	Clipped
										Chr1	29469400	29470200	392	31									Chr5	26275273	26295280	Low_GA/TC
										Chr1	29487000	29489200	-1748	21									Chr5	26284032	26285056	Clipped
										Chr1	29492600	29493800	-313	25									Chr5	26289152	26293248	Clipped
										Chr1	29507000	29509400	633	28									Chr5	26336256	26339328	Clipped
										Chr1	29561400	29566400	3420	26									Chr5	26336883	26345488	High
										Chr1	29593600	29600800	1320	22									Chr5	26340352	26343424	Clipped
										Chr1	29624800	29628000	2130	27									Chr5	26345472	26346496	Clipped
										Chr1	29647600	29648800	-173	23									Chr5	26602496	26603520	Clipped
										Chr1	29654200	29654400	-242	29									Chr5	26602556	26602888	High
										Chr1	29668200	29669200	-353	31									Chr5	28505625	28505983	High_GC
										Chr1	29682600	29690800	4743	23									Chr5	31794176	31795200	Clipped
										Chr1	29741400	29747000	3997	22									Chr5	31794900	31795147	Low
										Chr1	29748800	29753600	4895	20									Chr5	32003072	32005120	Clipped
										Chr1	29760200	29766400	5585	25									Chr5	32003750	32004266	Low
										Chr1	29776800	29783200	1106	21									Chr6	779264	780288	Clipped
										Chr1	29825800	29826400	-344	21									Chr6	779616	780290	Low_AT
										Chr1	29875800	29878400	1170	20									Chr6	1257472	1265664	Clipped
										Chr1	30023000	30025200	319	29									Chr6	1259302	1261092	High
										Chr1	30025800	30025800	608	29									Chr6	2081792	2082816	Clipped
										Chr1	30026200	30027800	588	50									Chr6	2082625	2084298	Low
										Chr1	30032600	30039200	4718	26									Chr6	3597174	3600540	Low_AT
										Chr1	30053600	30055000	-180	20									Chr6	3597312	3603456	Clipped
										Chr1	30056000	30057200	-180	20									Chr6	4986880	4987904	Clipped
										Chr1	30070800	30071600	367	28									Chr6	4987359	4990301	High
										Chr1	30073800	30075200	-311	26									Chr6	4989952	4990976	Clipped
										Chr1	30078200	30079400	-114	21									Chr6	6005760	6006784	Clipped
										Chr1	30086200	30097400	4494	23									Chr6	6006004	6016424	Low_GA/TC
										Chr1	30132600	30133600	-607	25									Chr6	6007808	6008832	Clipped
										Chr1	30139000	30144200	1114	24									Chr6	6012928	6018048	Clipped
										Chr1	30165000	30168200	123	22									Chr6	6380544	6385664	Clipped
										Chr1	30171200	30174600	372	20									Chr6	6382951	6383772	High_GC
										Chr1	30175000	30178400	448	23									Chr6	6764180	6764216	High_GC
										Chr1	30227400	30232400	236	27									Chr6	7428604	7429827	High
										Chr1	30243600	30250200	1614	28									Chr6	7452787	7465104	High_GC
										Chr1	30257600	30260400	212	23									Chr6	7453696	7454720	Clipped
										Chr1	30262600	30263000	1008	20									Chr6	7456768	7457792	Clipped
										Chr1	30270000	30281400	10731	31									Chr6	7459840	7460864	Clipped
										Chr1	30282200	30283200	200	53									Chr6	7463936	7465984	Clipped
										Chr1	30296800	30304200	6915	36									Chr6	7714816	7716864	Clipped
										Chr1	30329200	30331000	-610	23									Chr6	7716501	7718726	High_GC
										Chr1	30337200	30339400	-256	24									Chr6	7717888	7718912	Clipped
										Chr1	30350000	30351000	-187	25									Chr6	8760320	8762368	Clipped
										Chr1	30352000	30352200	-974	20									Chr6	8760813	8760993	High
										Chr1	30352600	30352800	-974	20									Chr6	9856000	9859072	Clipped
										Chr1	30388400	30389400	-2212	32									Chr6	9857022	9858293	Low_GA/TC
										Chr1	30403400	30405600	684	32									Chr6	10295296	10296320	Clipped
										Chr1	30439400	30446200	4695	23									Chr6	10295619	10295735	High
										Chr1	30457000	30462600	1664	23									Chr6	10500096	10502144	Clipped
										Chr1	30472400	30474000	1191	22									Chr6	10500533	10504666	High
										Chr1	30485400	30486400	-343	23									Chr6	10503168	10505216	Clipped
										Chr1	30498800	30503200	918	24									Chr6	12369920	12371968	Clipped
										Chr1	30543800	30549000	3694	34									Chr6	12370867	12371058	High
										Chr1	30550800	30553800	1183	33									Chr6	12617728	12618752	Clipped
										Chr1	30565600	30573400	4780	24									Chr6	12618344	12618567	Low_AT
										Chr1	30574600	30575200	-346	43									Chr6	13551616	13554688	Clipped
										Chr1	30594600	30597000	1253	22									Chr6	13553199	13554373	High
										Chr1	30629400	30632600	-1067	25									Chr6	14283776	14284800	Clipped
										Chr1	30667600	30667600	-7720	21									Chr6	14284259	14284345	High
										Chr1	30671400	30672400	248	26									Chr6	15074304	15077376	Clipped
										Chr1	30673200	30673200	112	21									Chr6	15076207	15076371	High_AT
										Chr1	30680400	30683200	112	21									Chr6	16344935	16347785	Low_GC
										Chr1	30688200	30690600	-461	22									Chr6	16347136	16348160	Clipped
										Chr1	30726800	30738400	10741	39									Chr6	16870400	16871424	Clipped
										Chr1	30746200	30747400	432	28									Chr6	16870560	16870667	High_GC
										Chr1	30755800	30757200	589	27									Chr6	17043456	17044480	Clipped
										Chr1	30786200	30787800	246	26									Chr6	17044421	17050483	High
										Chr1	30795000	30801200	506	21									Chr6	17046528	17048576	Clipped
										Chr1	30802600	30805200	116	46									Chr6	17049600	17050624	Clipped
										Chr1	30841600	30842600	-298	34									Chr6	17260544	17265664	Clipped
										Chr1	30851000	30852400	-623	27									Chr6	17263832	17265211	High
										Chr1	30869000	30870000	233	28									Chr6	17413120	17414144	Clipped
										Chr1	30872400	30874000	-219	25									Chr6	17414076	17422798	High
										Chr1	30877200	30877600	-1474	20									Chr6	17419264	17420288	Clipped
										Chr1	30879400	30880800	-1474	20									Chr6	17924096	17926144	Clipped
										Chr1	30904200	30905600	252	30									Chr6	17925084	17925670	High
										Chr1	30920800	30921200	244	41									Chr6	17949953	17964186	Low
										Chr1	30938200	30942800	3420	29									Chr6	17952768	17953792	Clipped
										Chr1	30945200	30946000	-413	33									Chr6	17957888	17958912	Clipped
										Chr1	31007600	31008800	-935	21									Chr6	17960960	17963008	Clipped
										Chr1	31114000	31114200	-1091	32									Chr6	17975782	17992221	Low
										Chr1	31117600	31128000	6378	20									Chr6	17976320	17977344	Clipped
										Chr1	31140400	31141000	-248	22									Chr6	17980416	17981440	Clipped
										Chr1	31214600	31216600	977	34									Chr6	17983488	17984512	Clipped
										Chr1	31246800	31249000	1067	24									Chr6	17988608	17989632	Clipped
										Chr1	31250000	31254000	169	24									Chr6	17991680	17992704	Clipped
										Chr1	31307200	31310200	197	23									Chr6	18017280	18018304	Clipped
										Chr1	31338400	31341800	193	24									Chr6	18018168	18038121	Low
										Chr1	31345400	31345600	-361	32									Chr6	18020352	18021376	Clipped
										Chr1	31346800	31347800	336	26									Chr6	18025472	18028544	Clipped
										Chr1	31364000	31365000	-506	22									Chr6	18307072	18308096	Clipped
										Chr1	31396400	31398200	-1420	23									Chr6	18307262	18310442	High
										Chr1	31401200	31402600	142	24									Chr6	18680832	18684928	Clipped
										Chr1	31407800	31412400	-174	26									Chr6	18681225	18682174	Low
										Chr1	31415600	31416000	241	27									Chr6	19218432	19219456	Clipped
										Chr1	31418600	31421400	-149	24									Chr6	19219434	19224500	High
										Chr1	31450200	31454400	140	20									Chr6	19222528	19223552	Clipped
										Chr1	31527200	31533200	5181	26									Chr6	19755008	19757056	Clipped
										Chr1	31561600	31562800	-841	30									Chr6	19755041	19763634	High_GC
										Chr1	31715200	31716000	555	28									Chr6	19758080	19760128	Clipped
										Chr1	31734000	31737200	1030	23									Chr6	19763200	19764224	Clipped
										Chr1	31751200	31755000	-136	33									Chr6	19954688	19956736	Clipped
										Chr1	31784600	31786800	261	29									Chr6	19956361	19959952	High
										Chr1	31808600	31809600	239	21									Chr6	21081088	21082112	Clipped
										Chr1	31816200	31818800	-165	26									Chr6	21081820	21088134	High_GC
										Chr1	31826000	31826600	-1525	23									Chr6	21304743	21308090	Low_AT
										Chr1	31832800	31833600	-1436	27									Chr6	24325120	24327168	Clipped
										Chr1	31835600	31836000	-240	32									Chr6	24326145	24338706	High_GC
										Chr1	31840000	31840400	-1434	29									Chr6	24328192	24329216	Clipped
										Chr1	31860200	31872400	10095	28									Chr6	24333312	24334336	Clipped
										Chr1	31941400	31941800	107	30									Chr6	24337408	24339456	Clipped
										Chr1	31946400	31947000	-195	33									Chr6	25026560	25027584	Clipped
										Chr1	31957800	31958400	242	31									Chr6	25026831	25027298	Low
										Chr1	31966600	31969000	-667	24									Chr6	25099264	25100288	Clipped
										Chr1	31973800	31979000	2922	24									Chr6	25099336	25100346	High_GA/TC
										Chr1	31995800	31996800	140	30									Chr6	25549824	25550848	Clipped
										Chr1	31998800	31999800	-277	40									Chr6	25550018	25553698	Low
										Chr1	32029000	32031000	-269	24									Chr6	25552896	25553920	Clipped
										Chr1	32037400	32041000	964	29									Chr6	25922560	25923584	Clipped
										Chr1	32046800	32048400	665	23									Chr6	25923373	25927559	Low
										Chr1	32079000	32081200	630	31									Chr6	27581440	27582464	Clipped
										Chr1	32088800	32090000	-916	23									Chr6	27582349	27586580	Low_AT
										Chr1	32098600	32099600	-2675	23									Chr6	28449792	28451840	Clipped
										Chr1	32132800	32134800	1131	30									Chr6	28450357	28451695	Low_AT
										Chr1	32162800	32163400	-381	30									Chr6	28496896	28497920	Clipped
										Chr1	32165600	32166000	-1102	33									Chr6	28496945	28497223	Low_AT
										Chr1	32180800	32181000	-382	25									Chr6	30561821	30562727	High_AT
										Chr1	32202600	32204600	696	21									Chr6	30562304	30563328	Clipped
										Chr1	32268400	32270000	241	26									Chr6	30736384	30737408	Clipped
										Chr1	32280800	32284600	-110	22									Chr6	30736579	30736906	High
										Chr1	32300000	32306600	6342	28									Chr6	31030272	31034368	Clipped
										Chr1	32313000	32315000	-350	24									Chr6	31030455	31037060	Low
										Chr1	32316800	32317400	1249	21									Chr7	1539072	1540096	Clipped
										Chr1	32364800	32366800	-1245	21									Chr7	1539800	1541649	High
										Chr1	32409000	32410200	-190	20									Chr7	1541120	1542144	Clipped
										Chr1	32419800	32423400	2031	24									Chr7	1853661	1853772	Low_AT
										Chr1	32439400	32442600	-491	24									Chr7	2932649	2939961	High
										Chr1	32457000	32458800	1182	31									Chr7	2932736	2933760	Clipped
										Chr1	32468000	32468400	-148	26									Chr7	2939904	2940928	Clipped
										Chr1	32469600	32474000	1350	20									Chr7	3889152	3891200	Clipped
										Chr1	32523400	32524800	337	20									Chr7	3889464	3889634	High_GC
										Chr1	32526200	32526800	337	20									Chr7	4210688	4212736	Clipped
										Chr1	32548400	32548600	-130	26									Chr7	4211442	4211470	Low_GA/TC
										Chr1	32562000	32564200	975	28									Chr7	7017472	7018496	Clipped
										Chr1	32594400	32594600	-1444	26									Chr7	7018058	7018321	High_AT
										Chr1	32628800	32633800	1016	22									Chr7	10059776	10063872	Clipped
										Chr1	32654600	32660000	313	37									Chr7	10061457	10067899	High
										Chr1	32670600	32670800	-5217	21									Chr7	10064896	10067968	Clipped
										Chr1	32735400	32736000	117	33									Chr7	10565632	10568704	Clipped
										Chr1	32779800	32786800	3052	25									Chr7	10568078	10570824	High_GA/TC
										Chr1	32818000	32821400	2045	26									Chr7	10570752	10572800	Clipped
										Chr1	32829000	32840400	7989	40									Chr7	10895057	10895113	Low
										Chr1	32888000	32888600	-218	26									Chr7	11248209	11252425	Low
										Chr1	32908600	32909600	238	21									Chr7	11248640	11251712	Clipped
										Chr1	32931200	32931200	-7324	29									Chr7	12729842	12730431	Low
										Chr1	32953600	32958200	3405	22									Chr7	12774623	12777162	Low_GC
										Chr1	32970000	32970800	-139	33									Chr7	12776448	12777472	Clipped
										Chr1	32972000	32972200	-6753	24									Chr7	12889668	12892139	Low
										Chr1	33016800	33017600	-261	32									Chr7	13668773	13683489	Low
										Chr1	33026200	33026600	111	37									Chr7	13688885	13691397	Low
										Chr1	33043600	33044600	236	33									Chr7	13701334	13758947	Low
										Chr1	33119600	33120800	-153	21									Chr7	13758464	13759488	Clipped
										Chr1	33194600	33195200	-735	32									Chr7	13764839	13799717	Low
										Chr1	33204400	33212400	7368	25									Chr7	13765632	13766656	Clipped
										Chr1	33229800	33240400	8620	27									Chr7	13769728	13770752	Clipped
										Chr1	33252200	33254400	282	29									Chr7	13785088	13786112	Clipped
										Chr1	33281800	33283800	871	31									Chr7	13811910	13841393	Low
										Chr1	33322800	33324600	-251	30									Chr7	13866501	13892031	Low
										Chr1	33328800	33333600	4470	37									Chr7	13909864	13912764	Low
										Chr1	33359200	33359800	327	27									Chr7	13925317	13930524	Low
										Chr1	33416200	33421000	266	21									Chr7	13937601	13977831	Low
										Chr1	33447000	33447800	-267	39									Chr7	13989715	14025481	Low
										Chr1	33456000	33456800	-1308	21									Chr7	14040946	14045212	Low
										Chr1	33474400	33475200	-335	28									Chr7	14057956	14127918	Low_AT
										Chr1	33538800	33539800	219	27									Chr7	14127104	14128128	Clipped
										Chr1	33550400	33553800	-973	23									Chr7	14133248	14134272	Clipped
										Chr1	33573200	33583600	7510	28									Chr7	14134069	14134379	Low_AT
										Chr1	33587800	33588800	-3406	21									Chr7	14255104	14256128	Clipped
										Chr1	33613800	33614400	-1297	23									Chr7	14255612	14258145	Low
										Chr1	33621400	33626800	2038	25									Chr7	15951872	15952896	Clipped
										Chr1	33628000	33631000	414	36									Chr7	15952557	15953650	Low_GC
										Chr1	33644200	33644600	-392	23									Chr7	16015360	16016384	Clipped
										Chr1	33675200	33678400	-143	23									Chr7	16015532	16022941	Low_AT
										Chr1	33688600	33689400	563	29									Chr7	16019456	16020480	Clipped
										Chr1	33747800	33750000	1450	26									Chr7	16021504	16022528	Clipped
										Chr1	33770200	33775400	-228	27									Chr7	16257024	16258048	Clipped
										Chr1	33793400	33794000	152	30									Chr7	16257627	16257819	High
										Chr1	33815200	33817400	140	37									Chr7	17823744	17824768	Clipped
										Chr1	33858000	33858800	109	29									Chr7	17824552	17825431	High
										Chr1	33898400	33899600	574	24									Chr7	19009536	19010560	Clipped
										Chr1	33942000	33945200	1099	27									Chr7	19010003	19018002	High_GA/TC
										Chr1	33955200	33955800	194	32									Chr7	19012608	19013632	Clipped
										Chr1	34014400	34019600	4769	20									Chr7	19015680	19016704	Clipped
										Chr1	34022600	34026600	2953	32									Chr7	20934894	20938663	Low_AT
										Chr1	34038400	34039000	259	27									Chr7	20935680	20936704	Clipped
										Chr1	34053000	34061000	7815	32									Chr7	22811648	22812672	Clipped
										Chr1	34064000	34064600	-3423	24									Chr7	22811716	22811918	High
										Chr1	34116400	34119200	260	24									Chr7	24127597	24131748	Low
										Chr1	34171200	34173600	130	32									Chr7	24129536	24132608	Clipped
										Chr1	34188000	34188200	-244	30									Chr7	24767488	24769536	Clipped
										Chr1	34192200	34195200	-755	22									Chr7	24767581	24769505	High
										Chr1	34228200	34229400	-4373	26									Chr7	24799694	24810566	High_GC
										Chr1	34231200	34232000	244	45									Chr7	24807424	24808448	Clipped
										Chr1	34259200	34259600	-1955	24									Chr7	24809472	24811520	Clipped
										Chr1	34277000	34285000	7649	32									Chr7	24967168	24970240	Clipped
										Chr1	34335000	34344000	8569	21									Chr7	24967721	24972284	High
										Chr1	34385800	34392400	166	20									Chr7	24971264	24973312	Clipped
										Chr1	34458400	34458600	-102	24									Chr7	25924608	25927680	Clipped
										Chr1	34463400	34465000	814	33									Chr7	25925480	25927461	Low_GC
										Chr1	34466200	34467000	-3611	40									Chr7	26277888	26278912	Clipped
										Chr1	34488000	34489600	-617	21									Chr7	26278721	26278834	High
										Chr1	34552200	34554200	1171	22									Chr7	26377216	26378240	Clipped
										Chr1	34581600	34583000	-502	30									Chr7	26377446	26383838	High
										Chr1	34592200	34594000	-1269	26									Chr7	26379264	26381312	Clipped
										Chr1	34644600	34646000	-102	30									Chr7	26382336	26384384	Clipped
										Chr1	34667400	34668000	298	26									Chr7	26583040	26585088	Clipped
										Chr1	34671400	34672400	265	35									Chr7	26583762	26591374	High
										Chr1	34676400	34679600	1735	28									Chr7	26589184	26590208	Clipped
										Chr1	34728400	34730200	340	29									Chr7	26591232	26592256	Clipped
										Chr1	34772600	34772800	-3750	20									Chr7	27585536	27587584	Clipped
										Chr1	34781600	34782000	222	33									Chr7	27586238	27586584	High
										Chr1	34801800	34802800	-335	34									Chr7	27815936	27816960	Clipped
										Chr1	34817600	34818200	-1771	27									Chr7	27816953	27817150	Low_GC
										Chr1	34825600	34829600	418	27									Chr7	28012997	28013800	Low_AT
										Chr1	34830600	34832000	-956	34									Chr7	28013568	28014592	Clipped
										Chr1	34871200	34873400	-930	26									Chr7	29445120	29448192	Clipped
										Chr1	34885400	34893200	7315	23									Chr7	29445290	29449017	Low
										Chr1	34893800	34898800	7315	20									Chr7	29945856	29947904	Clipped
										Chr1	34981200	34984600	-131	24									Chr7	29946431	29947631	Low_AT
										Chr1	34985400	34986000	-131	20									Chr7	30936064	30937088	Clipped
										Chr1	35013200	35013400	-193	25									Chr7	30936483	30941947	Low_GC
										Chr1	35018800	35023800	3952	20									Chr7	30941184	30942208	Clipped
										Chr1	35053800	35061000	2207	20									Chr7	32275456	32276480	Clipped
										Chr1	35062000	35062000	2207	20									Chr7	32275777	32278275	High
										Chr1	35064200	35069200	-2756	21									Chr7	32277504	32279552	Clipped
										Chr1	35209000	35211000	1382	27									Chr8	1786880	1787904	Clipped
										Chr1	35224200	35226000	-267	29									Chr8	1787187	1787773	High_GA/TC
										Chr1	35247800	35249800	1114	24									Chr8	2243584	2245632	Clipped
										Chr1	35260400	35263600	651	31									Chr8	2244379	2249042	High
										Chr1	35274800	35276800	496	32									Chr8	2246656	2247680	Clipped
										Chr1	35277800	35279200	236	38									Chr8	4262912	4268032	Clipped
										Chr1	35290200	35290600	-6454	21									Chr8	4266102	4266471	High
										Chr1	35292600	35294400	-1847	30									Chr8	4838400	4839424	Clipped
										Chr1	35295000	35296800	670	41									Chr8	4839088	4856936	High
										Chr1	35303400	35303400	-758	24									Chr8	4842496	4843520	Clipped
										Chr1	35319800	35330200	7808	25									Chr8	4844544	4846592	Clipped
										Chr1	35335600	35338000	-246	21									Chr8	4850688	4852736	Clipped
										Chr1	35427200	35428000	-3413	23									Chr8	4856832	4858880	Clipped
										Chr1	35447800	35449600	181	21									Chr8	5816320	5817344	Clipped
										Chr1	35459800	35469800	8158	28									Chr8	5816877	5817155	High
										Chr1	35475200	35477000	135	24									Chr8	5874993	5876240	Low_AT
										Chr1	35493000	35495400	-562	21									Chr8	6139904	6142976	Clipped
										Chr1	35548000	35548000	-3580	22									Chr8	6140797	6141937	High
										Chr1	35553400	35559200	5462	21									Chr8	7156736	7159808	Clipped
										Chr1	35571800	35572600	-1185	29									Chr8	7157941	7158830	High
										Chr1	35573200	35576200	-145	35									Chr8	7269376	7270400	Clipped
										Chr1	35582000	35583600	206	26									Chr8	7270189	7270244	Low_GC
										Chr1	35589400	35591800	-397	28									Chr8	7732236	7736212	High
										Chr1	35595200	35599600	4014	31									Chr8	7735296	7737344	Clipped
										Chr1	36134600	36136200	462	23									Chr8	8620032	8622080	Clipped
										Chr1	36356000	36362200	4964	21									Chr8	8621161	8621325	High
										Chr1	36362600	36365000	-589	22									Chr8	10501462	10504629	Low_AT
										Chr1	36381600	36383000	-275	33									Chr8	10502144	10504192	Clipped
										Chr1	36410800	36413600	-466	30									Chr8	12375051	12381033	High
										Chr1	36414000	36414400	-162	40									Chr8	12376064	12377088	Clipped
										Chr1	36421800	36427200	206	26									Chr8	12380160	12381184	Clipped
										Chr1	36430000	36431000	-1439	27									Chr8	12928000	12932096	Clipped
										Chr1	36440400	36442000	-320	27									Chr8	12928638	12931424	High
										Chr1	36545400	36552000	3863	28									Chr8	13065216	13067264	Clipped
										Chr1	36555400	36558000	2290	26									Chr8	13066149	13066751	High_GC
										Chr1	36574800	36577200	-276	22									Chr8	13461504	13462528	Clipped
										Chr1	36598600	36601400	-273	30									Chr8	13462229	13473540	High_GC
										Chr1	36613600	36621400	2278	21									Chr8	13465600	13466624	Clipped
										Chr1	36626000	36629600	354	24									Chr8	13468672	13469696	Clipped
										Chr1	36653600	36657600	212	24									Chr8	13471744	13473792	Clipped
										Chr1	36893600	36900600	317	22									Chr8	14042112	14043136	Clipped
										Chr1	36941200	36945600	2030	23									Chr8	14042342	14042788	High
										Chr1	36957600	36966800	3327	23									Chr8	14198022	14236098	Low
										Chr1	37145800	37146800	743	30									Chr8	14199808	14200832	Clipped
										Chr1	37154200	37155600	612	26									Chr8	14205952	14206976	Clipped
										Chr1	37192600	37196800	-344	21									Chr8	14232576	14233600	Clipped
										Chr1	37203400	37205000	373	30									Chr8	14613905	14620782	Low
										Chr1	37230600	37231200	-100	25									Chr8	14615552	14616576	Clipped
										Chr1	37231600	37233200	424	47									Chr8	14884864	14885888	Clipped
										Chr1	37469800	37473200	-252	22									Chr8	14885081	14892929	High_GA/TC
										Chr1	37570200	37570800	-1663	24									Chr8	14892032	14893056	Clipped
										Chr1	37573800	37575600	-225	23									Chr8	15820800	15822848	Clipped
										Chr1	37597800	37609200	7952	28									Chr8	15822056	15822950	Low
										Chr1	37632800	37635000	-6411	24									Chr8	17116286	17125493	High
										Chr1	37653400	37655400	-425	27									Chr8	17125376	17126400	Clipped
										Chr1	37656600	37657400	-608	34									Chr8	17867776	17868800	Clipped
										Chr1	37664200	37665000	-2404	22									Chr8	17868515	17868607	High
										Chr1	37676600	37677400	-247	34									Chr8	17926081	17929179	High
										Chr1	37699200	37707400	3664	21									Chr8	17927168	17930240	Clipped
										Chr1	37715200	37725200	9154	30									Chr8	18966528	18967552	Clipped
										Chr1	37762000	37762200	-393	31									Chr8	18966572	18969406	High
										Chr1	37788800	37789600	-923	34									Chr8	18968576	18971648	Clipped
										Chr1	37888800	37888800	-169	21									Chr8	19528704	19530752	Clipped
										Chr1	37904000	37905400	148	26									Chr8	19530085	19532096	High_GA/TC
										Chr1	37919400	37920600	660	25									Chr8	19531776	19534848	Clipped
										Chr1	37925200	37926800	-242	23									Chr8	19842048	19843072	Clipped
										Chr1	37968000	37974600	3471	22									Chr8	19842325	19842816	High
										Chr1	37975200	37976200	344	52									Chr8	20336640	20338688	Clipped
										Chr1	37995600	37997600	3315	21									Chr8	20337527	20337816	High_AT
										Chr1	38015600	38018800	1135	23									Chr8	20388864	20393984	Clipped
										Chr1	38049000	38049600	-559	24									Chr8	20390266	20395641	High_GC
										Chr1	38050000	38055600	4803	34									Chr8	20395008	20396032	Clipped
										Chr1	38069000	38075600	246	24									Chr8	21604352	21608448	Clipped
										Chr1	38190800	38194400	828	28									Chr8	21607284	21607827	High
										Chr1	38202600	38205800	-158	22									Chr8	22017067	22027033	Low_AT
										Chr1	38276200	38280800	3331	27									Chr8	22026240	22027264	Clipped
										Chr1	38291600	38292600	217	24									Chr8	22480896	22481920	Clipped
										Chr1	38310400	38312000	-473	23									Chr8	22481556	22483621	Low
										Chr1	38326000	38326400	-3159	29									Chr8	22482944	22483968	Clipped
										Chr1	38357600	38358200	-345	36									Chr8	22520832	22524928	Clipped
										Chr1	38366000	38367800	665	22									Chr8	22523454	22524109	Low_AT
										Chr1	38368600	38368600	665	20									Chr8	22747606	22750185	Low_AT
										Chr1	38415800	38417600	-343	24									Chr8	25041920	25042944	Clipped
										Chr1	38431800	38440600	6396	23									Chr8	25042190	25054258	High_GC
										Chr1	38448400	38449000	5090	22									Chr8	25043968	25046016	Clipped
										Chr1	38449600	38453200	5090	20									Chr8	25054208	25055232	Clipped
										Chr1	38481400	38481600	-389	29									Chr8	25054805	25054953	Low_GC
										Chr1	38502400	38502800	-260	26									Chr8	25065910	25072885	Low_GA/TC
										Chr1	38634200	38636600	230	22									Chr8	25068544	25069568	Clipped
										Chr1	38653600	38660000	603	23									Chr8	25070592	25071616	Clipped
										Chr1	38660800	38668600	4946	32									Chr8	25072640	25077760	Clipped
										Chr1	38675400	38677600	1199	35									Chr8	25131008	25133056	Clipped
										Chr1	38685000	38686200	664	30									Chr8	25131977	25132151	Low_GA/TC
										Chr1	38702000	38703200	-997	23									Chr8	25137152	25141248	Clipped
										Chr1	38713000	38714000	263	24									Chr8	25137428	25142377	Low_GA/TC
										Chr1	38722600	38733200	3429	21									Chr8	25142272	25143296	Clipped
										Chr1	38745000	38746000	207	28									Chr8	27103232	27104256	Clipped
										Chr1	38755800	38757600	101	21									Chr8	27103660	27103959	Low_GC
										Chr1	38805400	38810400	2533	21									Chr8	29125542	29130117	High_AT
										Chr1	38815000	38816800	876	26									Chr8	29126656	29128704	Clipped
										Chr1	38826000	38827400	246	38									Chr8	29129728	29130752	Clipped
										Chr1	38829400	38831000	-143	42									Chr8	29878272	29879296	Clipped
										Chr1	38901400	38901400	-241	30									Chr8	29878452	29879681	High
										Chr1	38933400	38935000	789	31									Chr8	30991360	30994432	Clipped
										Chr1	38945400	38948600	223	23									Chr8	30992758	30993483	Low_AT
										Chr1	38966400	38968000	-242	25									Chr8	31260672	31263744	Clipped
										Chr1	39024600	39031400	3388	31									Chr8	31260859	31267132	High
										Chr1	39039600	39040000	-2097	21									Chr8	31264768	31267840	Clipped
										Chr1	39071800	39078600	6450	29									Chr8	31289344	31292416	Clipped
										Chr1	39081600	39083800	-109	23									Chr8	31289428	31291652	Low_AT
										Chr1	39118800	39119200	-240	33									Chr9	8192	10240	Clipped
										Chr1	39120800	39121000	-338	42									Chr9	19456	22528	Clipped
										Chr1	39122400	39126000	1755	40									Chr9	24576	25600	Clipped
										Chr1	39144200	39144400	-126	28									Chr9	29696	32768	Clipped
										Chr1	39152000	39153000	-442	26									Chr9	36864	37888	Clipped
										Chr1	39163400	39169200	-745	27									Chr9	40960	43008	Clipped
										Chr1	39183600	39188600	106	22									Chr9	51200	54272	Clipped
										Chr1	39242200	39244400	-163	21									Chr9	115712	116736	Clipped
										Chr1	39277600	39278400	-221	24									Chr9	115827	118261	High
										Chr1	39285600	39286400	-223	21									Chr9	178176	182272	Clipped
										Chr1	39303800	39311000	6137	25									Chr9	178215	179524	High_GC
										Chr1	39315600	39316400	-207	31									Chr9	776999	780649	High_GC
										Chr1	39338600	39343400	3597	27									Chr9	777216	782336	Clipped
										Chr1	39347000	39354600	5977	23									Chr9	1453056	1455104	Clipped
										Chr1	39362000	39362800	311	23									Chr9	1454672	1460041	High_GC
										Chr1	39370400	39370800	-260	25									Chr9	2297072	2300371	Low
										Chr1	39374400	39377400	248	29									Chr9	2298880	2299904	Clipped
										Chr1	39402600	39406600	1245	24									Chr9	2459416	2469843	Low_AT
										Chr1	39447400	39448200	244	32									Chr9	2466816	2467840	Clipped
										Chr1	39476400	39487000	9967	21									Chr9	2557952	2558976	Clipped
										Chr1	39501200	39503000	-151	33									Chr9	2558660	2563845	High_GC
										Chr1	39505400	39509600	1668	21									Chr9	2560000	2563072	Clipped
										Chr1	39541400	39542000	219	37									Chr9	2884608	2898944	Clipped
										Chr1	39549200	39551000	1212	34									Chr9	2886999	2915339	High_AT
										Chr1	39555200	39555600	-5570	29									Chr9	2899968	2905088	Clipped
										Chr1	39562200	39566000	-224	27									Chr9	2907136	2913280	Clipped
										Chr1	39571200	39573600	-112	24									Chr9	2914304	2916352	Clipped
										Chr1	39588600	39593200	971	20									Chr9	3236864	3238912	Clipped
										Chr1	39614000	39615600	182	35									Chr9	3238602	3242751	High
										Chr1	39640200	39640800	285	33									Chr9	3241984	3243008	Clipped
										Chr1	39661400	39662400	-185	23									Chr9	4713472	4714496	Clipped
										Chr1	39684800	39688400	-324	20									Chr9	4713650	4736772	High_GA/TC
										Chr1	39712200	39713800	-411	28									Chr9	4716544	4718592	Clipped
										Chr1	39777000	39777800	-117	35									Chr9	4719616	4722688	Clipped
										Chr1	39787600	39794400	3205	23									Chr9	4725760	4727808	Clipped
										Chr1	39811600	39813200	370	24									Chr9	4729856	4730880	Clipped
										Chr1	39855800	39857800	-610	24									Chr9	4734976	4738048	Clipped
										Chr1	39866600	39875600	8918	26									Chr9	4755456	4764672	Clipped
										Chr1	39885000	39885800	-482	26									Chr9	4761744	4810052	High
										Chr1	39888600	39892600	327	23									Chr9	4765696	4771840	Clipped
										Chr1	39897800	39899400	-1075	21									Chr9	4772864	4773888	Clipped
										Chr1	39937800	39943200	4862	22									Chr9	4774912	4780032	Clipped
										Chr1	39966600	39970800	1005	26									Chr9	4781056	4782080	Clipped
										Chr1	39980800	39983800	169	33									Chr9	4783104	4789248	Clipped
										Chr1	39992600	39994000	-228	29									Chr9	4790272	4793344	Clipped
										Chr1	40006800	40007000	-254	26									Chr9	4796416	4798464	Clipped
										Chr1	40045800	40046800	-971	24									Chr9	4799488	4802560	Clipped
										Chr1	40050800	40053000	-862	22									Chr9	4809728	4812800	Clipped
										Chr1	40070600	40073400	828	30									Chr9	4823040	4836352	Clipped
										Chr1	40091800	40099000	4920	23									Chr9	4824323	4941948	High
										Chr1	40120400	40122400	205	26									Chr9	4837376	4846592	Clipped
										Chr1	40171800	40172800	-221	35									Chr9	4847616	4851712	Clipped
										Chr1	40184200	40186800	624	28									Chr9	4852736	4855808	Clipped
										Chr1	40196200	40198000	-371	20									Chr9	4856832	4861952	Clipped
										Chr1	40208000	40208400	-335	28									Chr9	4862976	4865024	Clipped
										Chr1	40209400	40217400	5265	29									Chr9	4866048	4868096	Clipped
										Chr1	40217800	40218800	-851	39									Chr9	4869120	4873216	Clipped
										Chr1	40228600	40231800	-3612	27									Chr9	4874240	4884480	Clipped
										Chr1	40246800	40247800	-227	29									Chr9	4885504	4887552	Clipped
										Chr1	40256200	40258400	-510	25									Chr9	4888576	4890624	Clipped
										Chr1	40303200	40304800	106	46									Chr9	4891648	4895744	Clipped
										Chr1	40305600	40311600	4067	25									Chr9	4896768	4907008	Clipped
										Chr1	40316200	40318400	-463	32									Chr9	4908032	4911104	Clipped
										Chr1	40322800	40323800	-537	24									Chr9	4914176	4915200	Clipped
										Chr1	40402400	40410400	5491	21									Chr9	4918272	4919296	Clipped
										Chr1	40512000	40514600	-156	26									Chr9	4923392	4927488	Clipped
										Chr1	40515800	40517000	450	41									Chr9	4928512	4929536	Clipped
										Chr1	40519400	40521000	-402	27									Chr9	4931584	4936704	Clipped
										Chr1	40528600	40533000	3588	24									Chr9	4937728	4939776	Clipped
										Chr1	40561600	40562200	-300	38									Chr9	4955136	4957184	Clipped
										Chr1	40581200	40583800	-169	28									Chr9	4955548	4959406	High
										Chr1	40631800	40634600	628	22									Chr9	4959232	4960256	Clipped
										Chr1	40640400	40642600	-332	25									Chr9	4990976	4993024	Clipped
										Chr1	40643000	40650400	131	24									Chr9	4991290	5012685	High
										Chr1	40684200	40685800	133	28									Chr9	4994048	4998144	Clipped
										Chr1	40706200	40707600	-255	31									Chr9	5004288	5005312	Clipped
										Chr1	40773800	40774400	-411	22									Chr9	5006336	5007360	Clipped
										Chr1	40812400	40819400	218	22									Chr9	5009408	5010432	Clipped
										Chr1	40842000	40843000	223	21									Chr9	5012480	5013504	Clipped
										Chr1	40849200	40850400	236	27									Chr9	5091328	5092352	Clipped
										Chr1	40883400	40886600	-616	20									Chr9	5091910	5150244	Low
										Chr1	40937600	40940800	-499	24									Chr9	5093376	5094400	Clipped
										Chr1	40945200	40948600	757	25									Chr9	5098496	5099520	Clipped
										Chr1	40949600	40952600	150	40									Chr9	5104640	5106688	Clipped
										Chr1	40955800	40957400	-223	30									Chr9	5116928	5117952	Clipped
										Chr1	40981800	40984000	1043	33									Chr9	5121024	5122048	Clipped
										Chr1	40987200	40991000	1729	28									Chr9	5123072	5124096	Clipped
										Chr1	41034600	41035000	-243	32									Chr9	5135360	5136384	Clipped
										Chr1	41037200	41038400	613	37									Chr9	5139456	5140480	Clipped
										Chr1	41072800	41075200	-109	29									Chr9	5148672	5150720	Clipped
										Chr1	41079000	41083400	115	32									Chr9	5663744	5665792	Clipped
										Chr1	41131800	41134200	213	28									Chr9	5664986	5665103	High
										Chr1	41135200	41137000	210	44									Chr9	6050824	6051970	High_GA/TC
										Chr1	41188400	41191600	494	31									Chr9	6051840	6052864	Clipped
										Chr1	41232800	41239800	3568	27									Chr9	7994368	7996416	Clipped
										Chr1	41273400	41277400	3062	24									Chr9	7994928	7999923	High_GC
										Chr1	41313800	41314600	114	24									Chr9	7998464	8000512	Clipped
										Chr1	41316800	41318600	-137	40									Chr9	8227071	8228431	High_GC
										Chr1	41368000	41378600	8065	24									Chr9	8227840	8228864	Clipped
										Chr1	41390600	41392600	-1285	28									Chr9	14933225	14934378	High
										Chr1	41395600	41397400	1411	26									Chr9	14934016	14936064	Clipped
										Chr1	41436200	41442200	280	27									Chr9	15410401	15414884	High
										Chr1	41504200	41505000	-320	30									Chr9	15411200	15412224	Clipped
										Chr1	41505600	41506800	-398	44									Chr9	15414272	15415296	Clipped
										Chr1	41591200	41591800	-1539	32									Chr9	16165888	16166912	Clipped
										Chr1	41609800	41620200	7656	20									Chr9	16166551	16168835	Low
										Chr1	41817800	41821000	-296	24									Chr9	16167936	16168960	Clipped
										Chr1	41951400	41951800	-252	30									Chr9	17259520	17260544	Clipped
										Chr1	42008600	42010400	262	30									Chr9	17259996	17260312	High
										Chr1	42037600	42041200	219	23									Chr9	18399232	18402304	Clipped
										Chr1	42063200	42066600	200	29									Chr9	18400916	18402255	High
										Chr1	43073200	43073400	-1025	20									Chr9	18917541	18920660	Low_AT
										Chr1	43077200	43079000	1416	28									Chr9	18926257	18928254	Low
										Chr1	43100000	43101400	237	26									Chr9	19013865	19014079	Low
										Chr1	43183000	43192800	941	25									Chr9	19033938	19048639	Low
										Chr1	43196800	43198000	401	38									Chr9	19039232	19041280	Clipped
										Chr1	43228200	43231000	386	26									Chr9	19045376	19047424	Clipped
										Chr1	43522800	43526400	2331	36									Chr9	19065525	19071858	Low
										Chr1	43553200	43555000	465	25									Chr9	19085865	19094583	Low
										Chr1	43588400	43590400	176	30									Chr9	19087360	19088384	Clipped
										Chr1	43619800	43622000	-108	21									Chr9	19089408	19090432	Clipped
										Chr1	43622400	43623800	-256	34									Chr9	19564544	19567616	Clipped
										Chr1	43628400	43629000	128	25									Chr9	19565440	19567303	Low_AT
										Chr1	43652800	43655800	-934	27									Chr9	20441124	20450892	Low
										Chr1	43686400	43686600	-242	35									Chr9	20444160	20449280	Clipped
										Chr1	43691400	43696800	-478	27									Chr9	20450304	20451328	Clipped
										Chr1	43736600	43738600	-124	21									Chr9	21159936	21161984	Clipped
										Chr1	43790200	43791000	-539	30									Chr9	21160191	21160390	High
										Chr1	43841200	43844200	245	23									Chr9	21359124	21364075	High
										Chr1	43848000	43848800	-146	31									Chr9	21360640	21361664	Clipped
										Chr1	43871200	43871800	-177	23									Chr9	21363712	21364736	Clipped
										Chr1	43922200	43923000	-211	27									Chr9	22780168	22780985	Low
										Chr1	43935600	43936000	-122	20									Chr9	22780928	22781952	Clipped
										Chr1	43938400	43938600	171	22									Chr9	24039424	24042496	Clipped
										Chr1	43959000	43960200	-330	23									Chr9	24039598	24039859	High
										Chr1	43960800	43961400	-306	29									Chr9	24156160	24157184	Clipped
										Chr1	43981200	43981400	-222	28									Chr9	24156924	24164688	Low_AT
										Chr1	44028800	44029600	564	33									Chr9	25305274	25308215	Low_AT
										Chr1	44051800	44053000	-173	27									Chr9	25308160	25310208	Clipped
										Chr1	44063600	44064800	692	27									Chr9	26390528	26391552	Clipped
										Chr1	44120000	44121600	-653	28									Chr9	26390604	26390711	High
										Chr1	44157600	44159200	-1189	25									Chr9	26429440	26430464	Clipped
										Chr1	44175200	44181800	5377	23									Chr9	26430261	26449487	Low
										Chr1	44191800	44192000	-102	20									Chr9	26431488	26432512	Clipped
										Chr1	44230200	44231000	-534	35									Chr9	26437632	26438656	Clipped
										Chr1	44289800	44296200	4829	53									Chr9	26439680	26440704	Clipped
										Chr1	44393600	44396000	266	28									Chr9	26610688	26611712	Clipped
										Chr1	44433400	44435600	-847	21									Chr9	26611116	26620180	High
										Chr1	44441200	44441800	140	31									Chr9	27514189	27518747	High
										Chr1	44445800	44450200	1443	26									Chr9	27524096	27525120	Clipped
										Chr1	44458000	44460400	691	26									Chr9	27524698	27525392	Low
										Chr1	44500000	44505600	-138	21									Chr9	27856769	27857889	High
										Chr1	44516800	44517400	-1595	25									Chr10	1380	27937	High
										Chr1	44527000	44531000	-367	25									Chr10	2048	3072	Clipped
										Chr1	44543200	44544400	102	31									Chr10	4096	5120	Clipped
										Chr1	44546600	44548800	-585	33									Chr10	6144	7168	Clipped
										Chr1	44551200	44553600	1845	32									Chr10	11264	13312	Clipped
										Chr1	44556400	44559000	1948	20									Chr10	14336	16384	Clipped
										Chr1	44775000	44786800	8408	28									Chr10	19456	20480	Clipped
										Chr1	44787200	44790000	303	53									Chr10	26624	28672	Clipped
										Chr1	44792600	44795000	125	36									Chr10	36934	49429	High_GC
										Chr1	44804800	44806000	121	27									Chr10	1082368	1085440	Clipped
										Chr1	44811400	44815000	3172	29									Chr10	1082882	1094090	High
										Chr1	44818000	44818200	-232	31									Chr10	1089536	1091584	Clipped
										Chr1	44938000	44939600	212	23									Chr10	1092608	1094656	Clipped
										Chr1	45005200	45006000	102	24									Chr10	1141760	1142784	Clipped
										Chr1	45037600	45038000	-198	30									Chr10	1141813	1144096	High
										Chr1	45073800	45075400	-199	34									Chr10	1856115	1858886	Low
										Chr1	45077200	45079000	742	38									Chr10	2242560	2243584	Clipped
										Chr1	45133600	45141400	6259	25									Chr10	2242908	2252023	Low_AT
										Chr1	45160600	45161800	-135	20									Chr10	2251776	2253824	Clipped
										Chr1	45205400	45211000	444	28									Chr10	2459648	2460672	Clipped
										Chr1	45218400	45219000	-222	29									Chr10	2460642	2468373	High
										Chr1	45245200	45247000	502	22									Chr10	2712576	2713600	Clipped
										Chr1	45253200	45258800	4012	20									Chr10	2713111	2718910	Low_AT
										Chr1	45259800	45260800	-383	35									Chr10	2718720	2719744	Clipped
										Chr1	45278800	45280000	-244	28									Chr10	2722816	2725888	Clipped
										Chr1	45361400	45366200	-128	24									Chr10	2724873	2726191	Low
										Chr1	45406200	45409600	656	27									Chr10	5301248	5303296	Clipped
										Chr1	45460600	45461000	-990	20									Chr10	5302076	5302273	High_GA/TC
										Chr1	45471800	45479400	1188	21									Chr10	5936839	5948687	Low_AT
										Chr1	45486400	45492200	2260	28									Chr10	7062528	7063552	Clipped
										Chr1	45495000	45498600	-2448	20									Chr10	7062973	7064327	High_GC
										Chr1	45526400	45532400	4948	38									Chr10	8393728	8394752	Clipped
										Chr1	45534600	45541000	293	26									Chr10	8394704	8406006	High_Qual
										Chr1	45605000	45608600	645	25									Chr10	8396800	8397824	Clipped
										Chr1	45613800	45615600	648	29									Chr10	8398848	8403968	Clipped
										Chr1	45631200	45632400	147	31									Chr10	8404992	8407040	Clipped
										Chr1	45639400	45641000	-279	24									Chr10	8814592	8815616	Clipped
										Chr1	45742600	45751000	6923	35									Chr10	8814814	8814892	Low_AT
										Chr1	45761600	45767400	230	21									Chr10	9459712	9460736	Clipped
										Chr1	45796600	45801800	8432	25									Chr10	9460623	9463350	High_GA/TC
										Chr1	45802200	45811600	8430	28									Chr10	9461760	9463808	Clipped
										Chr1	45814800	45818400	224	36									Chr10	9472000	9476096	Clipped
										Chr1	45841000	45841200	-5552	20									Chr10	9472592	9475702	High_GA/TC
										Chr1	45843200	45844800	-364	38									Chr10	9548969	9551058	High
										Chr1	45908000	45908400	-3150	26									Chr10	9550848	9552896	Clipped
										Chr1	45966600	45967800	9225	20									Chr10	9774028	9788300	Low_Qual
										Chr1	46032800	46033800	-254	24									Chr10	9778176	9780224	Clipped
										Chr1	46079400	46081600	-1958	33									Chr10	9785344	9786368	Clipped
										Chr1	46085000	46086800	209	38									Chr10	9821184	9823232	Clipped
										Chr1	46117200	46119200	889	28									Chr10	9821205	9822913	Low
										Chr1	46139000	46140200	-1477	20									Chr10	9839616	9840640	Clipped
										Chr1	46153000	46156200	1869	31									Chr10	9839653	9840046	Low
										Chr1	46180200	46180800	-4493	21									Chr10	9844736	9845760	Clipped
										Chr1	46255800	46257200	-374	28									Chr10	9845722	9847275	Low
										Chr1	46276200	46276800	608	26									Chr10	9846784	9847808	Clipped
										Chr1	46285000	46285200	-4654	23									Chr10	9868205	9894301	Low
										Chr1	46286200	46287600	-249	44									Chr10	9869312	9870336	Clipped
										Chr2	26800	28800	453	28									Chr10	9873408	9874432	Clipped
										Chr2	87200	88000	-264	32									Chr10	9875456	9876480	Clipped
										Chr2	96200	97600	942	21									Chr10	9889792	9891840	Clipped
										Chr2	99200	99800	227	29									Chr10	9919044	9972602	Low_Qual
										Chr2	108600	109800	522	26									Chr10	9922560	9923584	Clipped
										Chr2	148600	154600	1491	28									Chr10	9932800	9933824	Clipped
										Chr2	172800	173200	-6473	22									Chr10	9960448	9961472	Clipped
										Chr2	246200	247600	-687	23									Chr10	9970688	9972736	Clipped
										Chr2	275400	277600	-357	21									Chr10	9993456	10125233	Low
										Chr2	278000	278000	-357	20									Chr10	10083328	10084352	Clipped
										Chr2	331000	332000	-267	31									Chr10	10085376	10086400	Clipped
										Chr2	344400	351600	6447	34									Chr10	10103808	10104832	Clipped
										Chr2	395000	395200	-1340	29									Chr10	10106880	10107904	Clipped
										Chr2	416200	417200	-225	25									Chr10	10108928	10109952	Clipped
										Chr2	442000	443000	-347	22									Chr10	10135552	10136576	Clipped
										Chr2	486800	488800	352	24									Chr10	10135713	10150049	Low
										Chr2	542600	543800	-225	31									Chr10	10139648	10140672	Clipped
										Chr2	572200	577200	429	25									Chr10	10141696	10142720	Clipped
										Chr2	601400	606400	4725	25									Chr10	10143744	10144768	Clipped
										Chr2	611400	613800	108	24									Chr10	10145792	10146816	Clipped
										Chr2	695800	696000	-517	31									Chr10	10147840	10148864	Clipped
										Chr2	743200	744600	-341	20									Chr10	11238855	11239618	Low
										Chr2	759600	760200	334	28									Chr10	11239424	11241472	Clipped
										Chr2	806200	806600	1640	20									Chr10	11247616	11248640	Clipped
										Chr2	821600	826000	3146	28									Chr10	11248002	11248026	Low_GA/TC
										Chr2	865400	866800	205	24									Chr10	11322368	11323392	Clipped
										Chr2	871400	874200	-2104	22									Chr10	11322395	11324410	High
										Chr2	877200	877600	-1580	23									Chr10	11366530	11366637	Low_GC
										Chr2	885200	893400	1185	21									Chr10	11443317	11449912	Low
										Chr2	915000	915400	-127	29									Chr10	11447296	11448320	Clipped
										Chr2	937000	937600	359	31									Chr10	11449344	11451392	Clipped
										Chr2	964200	966800	-3654	20									Chr10	11471101	11473914	Low_GC
										Chr2	1062000	1065400	547	25									Chr10	11513856	11515904	Clipped
										Chr2	1070200	1072200	-309	26									Chr10	11514792	11515456	Low_GA/TC
										Chr2	1094000	1095000	219	28									Chr10	12261376	12262400	Clipped
										Chr2	1104000	1105000	194	40									Chr10	12262234	12273274	High_GC
										Chr2	1108000	1113600	381	31									Chr10	12264448	12265472	Clipped
										Chr2	1115600	1121400	2254	38									Chr10	12268544	12270592	Clipped
										Chr2	1122400	1122800	104	40									Chr10	12271616	12273664	Clipped
										Chr2	1153800	1156400	1686	22									Chr10	12289024	12290048	Clipped
										Chr2	1157600	1158600	-338	44									Chr10	12289764	12289999	Low
										Chr2	1165000	1165600	-174	34									Chr10	12609536	12610560	Clipped
										Chr2	1175800	1179800	-238	22									Chr10	12609777	12618521	Low_AT
										Chr2	1183400	1184200	171	25									Chr10	12611584	12614656	Clipped
										Chr2	1212800	1223200	6357	25									Chr10	12617728	12618752	Clipped
										Chr2	1245400	1247400	318	41									Chr10	12952576	12954624	Clipped
										Chr2	1251400	1252400	-3978	24									Chr10	12952648	12953784	High
										Chr2	1253600	1254800	-115	23									Chr10	13731216	13732961	Low
										Chr2	1273600	1275800	115	36									Chr10	13732864	13733888	Clipped
										Chr2	1300000	1301600	446	26									Chr10	13940503	13943206	Low
										Chr2	1313600	1314800	213	32									Chr10	13942784	13943808	Clipped
										Chr2	1335400	1338600	1601	26									Chr10	14434304	14438400	Clipped
										Chr2	1341400	1344400	-1086	24									Chr10	14435631	14436240	Low
										Chr2	1358000	1358600	164	32									Chr10	14699980	14701967	Low_AT
										Chr2	1415600	1419400	-108	25									Chr10	14701568	14702592	Clipped
										Chr2	1425600	1427600	241	24									Chr10	15599616	15602688	Clipped
										Chr2	1471400	1479200	4607	20									Chr10	15599767	15601871	Low
										Chr2	1532400	1535800	-1355	21									Chr10	15858688	15860736	Clipped
										Chr2	1548600	1549400	-419	30									Chr10	15859525	15859808	High_GA/TC
										Chr2	1569800	1571800	347	28									Chr10	16119808	16125952	Clipped
										Chr2	1574600	1575200	-309	32									Chr10	16120848	16123725	Low
										Chr2	1614600	1615400	222	29									Chr10	16686768	16692545	High_GC
										Chr2	1625800	1626200	221	33									Chr10	16692224	16695296	Clipped
										Chr2	1683800	1685000	-102	22									Chr10	17216512	17219584	Clipped
										Chr2	1694400	1701600	3755	23									Chr10	17217616	17217827	High_AT
										Chr2	1762200	1770200	5916	29									Chr10	17676288	17679360	Clipped
										Chr2	1778600	1780200	-162	33									Chr10	17676460	17678678	High
										Chr2	1781400	1790800	7814	26									Chr10	19542016	19546112	Clipped
										Chr2	1853200	1858600	630	23									Chr10	19545214	19550218	High
										Chr2	1862800	1863800	-866	30									Chr10	19550208	19551232	Clipped
										Chr2	1920200	1922600	269	26									Chr10	19781243	19784845	Low
										Chr2	1936600	1937200	-233	30									Chr10	19924742	19925075	Low
										Chr2	1943400	1944000	-3617	26									Chr10	20122624	20124672	Clipped
										Chr2	1982400	1983800	233	24									Chr10	20123191	20123446	High
										Chr2	1997400	1999000	-307	26									Chr10	20558460	20559318	High_GC
										Chr2	2044200	2045400	251	22									Chr10	20788224	20790272	Clipped
										Chr2	2063800	2069400	3342	20									Chr10	20788878	20789477	Low
										Chr2	2103400	2104400	-594	21									Chr10	26900480	26901504	Clipped
										Chr2	2110000	2115000	150	27									Chr10	26900835	26910650	High
										Chr2	2119000	2122200	-390	24									Chr10	26906624	26907648	Clipped
										Chr2	2133000	2133600	-136	25									Chr10	27574272	27575296	Clipped
										Chr2	2144000	2148400	3786	33									Chr10	27574911	27584372	Low
										Chr2	2182200	2189600	108	25									Chr10	27581440	27582464	Clipped
										Chr2	2210200	2218600	5021	26									Chr10	27975680	27976704	Clipped
										Chr2	2225200	2226000	-977	24									Chr10	27976457	27982448	High
										Chr2	2242800	2244800	539	22									Chr10	27979776	27980800	Clipped
										Chr2	2283600	2285200	-205	21									Chr11	3072	6144	Clipped
										Chr2	2318400	2319400	375	21									Chr11	8192	10240	Clipped
										Chr2	2320800	2334000	10732	32									Chr11	8477	9049	High
										Chr2	2509400	2510000	-261	34									Chr11	12288	13312	Clipped
										Chr2	2559400	2561200	297	29									Chr11	14336	16384	Clipped
										Chr2	2595800	2597800	-253	26									Chr11	17408	18432	Clipped
										Chr2	2601800	2603200	438	24									Chr11	19456	20480	Clipped
										Chr2	2606400	2606800	-495	20									Chr11	120832	121856	Clipped
										Chr2	2613200	2615200	432	25									Chr11	121694	127391	Low_AT
										Chr2	2618600	2621200	-134	20									Chr11	148480	149504	Clipped
										Chr2	2630400	2630800	-119	28									Chr11	148837	148956	High_GA/TC
										Chr2	2640400	2642000	-1088	24									Chr11	561152	563200	Clipped
										Chr2	2667400	2667800	-932	34									Chr11	561646	567769	High_GA/TC
										Chr2	2677400	2679000	282	21									Chr11	565248	566272	Clipped
										Chr2	2710600	2714400	127	33									Chr11	567296	568320	Clipped
										Chr2	2786400	2787600	736	21									Chr11	2473765	2477003	High
										Chr2	2788600	2788800	736	20									Chr11	3185093	3191578	Low_AT
										Chr2	2804200	2808200	318	21									Chr11	3187712	3188736	Clipped
										Chr2	2868600	2869800	-136	33									Chr11	3232323	3237780	High_Qual
										Chr2	2874800	2875000	-314	29									Chr11	3232768	3233792	Clipped
										Chr2	2877200	2879000	250	22									Chr11	3657728	3658752	Clipped
										Chr2	3051200	3059000	5185	25									Chr11	3657839	3660471	Low
										Chr2	3072800	3077600	250	22									Chr11	3659776	3660800	Clipped
										Chr2	3095000	3097000	782	26									Chr11	3670016	3671040	Clipped
										Chr2	3186400	3191000	1689	23									Chr11	3670280	3670395	High
										Chr2	3262000	3264400	108	25									Chr11	4016128	4018176	Clipped
										Chr2	3292400	3296600	258	21									Chr11	4016208	4023891	High
										Chr2	3298000	3298400	137	36									Chr11	4023296	4026368	Clipped
										Chr2	3299000	3299600	-346	32									Chr11	4601953	4602692	Low
										Chr2	3332600	3343000	3973	21									Chr11	5027620	5033472	Low
										Chr2	3388600	3392000	-150	29									Chr11	5028864	5033984	Clipped
										Chr2	3412400	3412800	-135	30									Chr11	5506048	5509120	Clipped
										Chr2	3431600	3433200	-986	28									Chr11	5506381	5506546	Low
										Chr2	3448600	3450000	-571	36									Chr11	6959104	6960128	Clipped
										Chr2	3450600	3452800	1679	35									Chr11	6959105	6959650	Low_AT
										Chr2	3459000	3460400	466	31									Chr11	6987776	6988800	Clipped
										Chr2	3467000	3468800	1067	26									Chr11	6988675	6997677	Low
										Chr2	3478400	3482000	-161	28									Chr11	6994944	6995968	Clipped
										Chr2	3486600	3495200	-393	22									Chr11	6996992	6999040	Clipped
										Chr2	3505400	3506800	-867	31									Chr11	7783055	7785098	Low
										Chr2	3676000	3678200	-244	22									Chr11	8077159	8077468	Low
										Chr2	3683400	3683400	-110	20									Chr11	8629248	8635392	Clipped
										Chr2	3684400	3685800	-334	27									Chr11	8632208	8632342	High
										Chr2	3688600	3690400	621	21									Chr11	8972671	8972941	Low
										Chr2	3773400	3774200	271	34									Chr11	11083776	11086848	Clipped
										Chr2	3828200	3828800	-3189	21									Chr11	11084848	11084918	High_GA/TC
										Chr2	3836400	3837600	-4242	25									Chr11	11744256	11746304	Clipped
										Chr2	3864200	3865200	245	24									Chr11	11745096	11745992	High
										Chr2	3949200	3950600	-981	26									Chr11	12368896	12370944	Clipped
										Chr2	3960000	3967200	6944	26									Chr11	12369397	12370796	High
										Chr2	4042600	4049000	727	20									Chr11	12481536	12482560	Clipped
										Chr2	4068600	4073600	3729	33									Chr11	12482062	12496851	High_GC
										Chr2	4118400	4120400	129	26									Chr11	12483584	12484608	Clipped
										Chr2	4179000	4181200	239	33									Chr11	12488704	12489728	Clipped
										Chr2	4301800	4302800	774	33									Chr11	12491776	12493824	Clipped
										Chr2	4350200	4351600	-241	28									Chr11	12494848	12496896	Clipped
										Chr2	4377200	4378000	-3922	22									Chr11	12750848	12751872	Clipped
										Chr2	4379600	4381000	-3922	20									Chr11	12751616	12761795	High
										Chr2	4388000	4388200	410	20									Chr11	12752896	12755968	Clipped
										Chr2	4388800	4389000	410	20									Chr11	12761088	12762112	Clipped
										Chr2	4391200	4395400	410	20									Chr11	13043712	13045760	Clipped
										Chr2	4404800	4407600	411	29									Chr11	13044396	13052677	High
										Chr2	4491400	4496600	4193	25									Chr11	13046784	13049856	Clipped
										Chr2	4544600	4545600	-1292	24									Chr11	13051904	13053952	Clipped
										Chr2	4575400	4577800	274	24									Chr11	13263300	13264317	Low
										Chr2	4588800	4600200	10327	21									Chr11	13263872	13270016	Clipped
										Chr2	4600600	4607800	5435	27									Chr11	13275136	13277184	Clipped
										Chr2	4664600	4667000	-105	22									Chr11	13275407	13277029	High
										Chr2	4760800	4763200	-252	27									Chr11	13296931	13308488	Low
										Chr2	4772800	4774600	1018	23									Chr11	13297664	13298688	Clipped
										Chr2	4777600	4781200	-296	35									Chr11	13341277	13361303	High
										Chr2	4785600	4791400	4292	28									Chr11	13348864	13349888	Clipped
										Chr2	4846600	4851000	371	26									Chr11	13368320	13370368	Clipped
										Chr2	4890200	4891600	-249	28									Chr11	13369369	13381212	High
										Chr2	4988200	4991400	321	25									Chr11	13373440	13374464	Clipped
										Chr2	4997400	4998000	275	25									Chr11	13375488	13378560	Clipped
										Chr2	4998800	5000600	-262	39									Chr11	13380608	13381632	Clipped
										Chr2	5021600	5022400	-1441	24									Chr11	13399040	13400064	Clipped
										Chr2	5050600	5051600	-721	23									Chr11	13399209	13430571	High_Qual
										Chr2	5058000	5058600	347	29									Chr11	13408256	13409280	Clipped
										Chr2	5074600	5075600	428	54									Chr11	13420544	13421568	Clipped
										Chr2	5098000	5100200	1491	28									Chr11	13424640	13425664	Clipped
										Chr2	5144400	5146000	188	30									Chr11	13429760	13430784	Clipped
										Chr2	5173400	5177000	2658	22									Chr11	13439021	13456411	High
										Chr2	5197600	5197800	-477	37									Chr11	13469696	13470720	Clipped
										Chr2	5232800	5234000	188	28									Chr11	13470523	13471782	High
										Chr2	5234400	5234800	-224	37									Chr11	13475840	13477888	Clipped
										Chr2	5240600	5241400	-339	34									Chr11	13477495	13540931	High
										Chr2	5271400	5272200	-1913	26									Chr11	13486080	13489152	Clipped
										Chr2	5290000	5290800	-522	32									Chr11	13495296	13496320	Clipped
										Chr2	5301200	5303200	456	35									Chr11	13505536	13506560	Clipped
										Chr2	5348000	5349400	148	25									Chr11	13508608	13509632	Clipped
										Chr2	5379800	5384400	3902	27									Chr11	13510656	13511680	Clipped
										Chr2	5441000	5442400	-253	31									Chr11	13512704	13515776	Clipped
										Chr2	5492400	5492600	-669	27									Chr11	13519872	13520896	Clipped
										Chr2	5495000	5495400	132	30									Chr11	13527040	13528064	Clipped
										Chr2	5508000	5510800	244	20									Chr11	13540352	13541376	Clipped
										Chr2	5561000	5568800	4912	22									Chr11	13834240	13835264	Clipped
										Chr2	5636400	5641200	-202	30									Chr11	13835102	13891359	Low_Qual
										Chr2	5653000	5655600	-1315	21									Chr11	13881344	13882368	Clipped
										Chr2	5656400	5659600	255	44									Chr11	13884416	13885440	Clipped
										Chr2	5689400	5691000	467	25									Chr11	13888512	13890560	Clipped
										Chr2	5711200	5714800	6738	20									Chr11	13899776	13900800	Clipped
										Chr2	5719600	5720400	-120	32									Chr11	13900049	13901119	Low
										Chr2	5733200	5733800	198	37									Chr11	13907999	13921806	Low
										Chr2	5739000	5743600	1074	31									Chr11	13921280	13922304	Clipped
										Chr2	5781000	5782000	-113	26									Chr11	13941224	13954961	Low_GA/TC
										Chr2	5798800	5800800	286	32									Chr11	13941760	13942784	Clipped
										Chr2	5807000	5807000	4080	20									Chr11	13943808	13944832	Clipped
										Chr2	5807800	5808000	4080	20									Chr11	13960574	14018473	Low
										Chr2	5903000	5907600	493	22									Chr11	13988864	13989888	Clipped
										Chr2	5912400	5913800	-785	31									Chr11	13991936	13992960	Clipped
										Chr2	5924200	5927200	275	26									Chr11	13995008	13999104	Clipped
										Chr2	5930400	5931000	-7039	25									Chr11	14000128	14001152	Clipped
										Chr2	5971400	5977000	3910	34									Chr11	14003200	14004224	Clipped
										Chr2	5987000	5987800	-1313	20									Chr11	14016512	14017536	Clipped
										Chr2	6013000	6024200	5055	27									Chr11	14172160	14173184	Clipped
										Chr2	6025200	6028800	1194	43									Chr11	14172544	14176962	Low_Qual
										Chr2	6064400	6067400	-108	25									Chr11	14196695	14215638	Low_Qual
										Chr2	6072600	6076200	1114	22									Chr11	14215168	14216192	Clipped
										Chr2	6100400	6105000	199	20									Chr11	14225623	14296852	Low
										Chr2	6125800	6129200	1077	40									Chr11	14227456	14228480	Clipped
										Chr2	6261400	6266400	3369	22									Chr11	14241792	14242816	Clipped
										Chr2	6272800	6273800	-206	31									Chr11	14262272	14263296	Clipped
										Chr2	6277600	6282200	1447	23									Chr11	14266368	14267392	Clipped
										Chr2	6322200	6322400	-209	20									Chr11	14269440	14270464	Clipped
										Chr2	6331600	6334000	521	30									Chr11	14272512	14273536	Clipped
										Chr2	6343600	6346000	-134	25									Chr11	14286848	14287872	Clipped
										Chr2	6494400	6504800	8895	28									Chr11	14324180	14384911	Low
										Chr2	6539600	6541200	263	31									Chr11	14324736	14325760	Clipped
										Chr2	6544000	6547400	2567	24									Chr11	14326784	14327808	Clipped
										Chr2	6723000	6726200	727	24									Chr11	14341120	14343168	Clipped
										Chr2	6765600	6768200	-260	21									Chr11	14379008	14380032	Clipped
										Chr2	6840800	6853000	10224	22									Chr11	14399452	14413310	Low
										Chr2	6855000	6856200	146	21									Chr11	14402560	14403584	Clipped
										Chr2	6865200	6867400	166	21									Chr11	14406656	14408704	Clipped
										Chr2	6871000	6871400	-5826	26									Chr11	14409728	14410752	Clipped
										Chr2	6889800	6896000	5730	31									Chr11	14412800	14413824	Clipped
										Chr2	6896600	6903200	764	33									Chr11	15535483	15542197	Low_GA/TC
										Chr2	6964800	6969400	197	24									Chr11	15541248	15542272	Clipped
										Chr2	6998600	6999600	333	25									Chr11	16720896	16722944	Clipped
										Chr2	7008600	7009600	604	28									Chr11	16721179	16726937	High
										Chr2	7013600	7017200	115	27									Chr11	16726016	16727040	Clipped
										Chr2	7068800	7069800	784	33									Chr11	17286144	17287168	Clipped
										Chr2	7080000	7082600	690	25									Chr11	17286692	17287106	High_AT
										Chr2	7092200	7093000	663	31									Chr11	20439040	20441088	Clipped
										Chr2	7105600	7108000	-415	25									Chr11	20440391	20443076	High
										Chr2	7122200	7123000	-614	31									Chr11	20442112	20443136	Clipped
										Chr2	7144400	7145200	-108	21									Chr11	20829184	20831232	Clipped
										Chr2	7184200	7188600	795	25									Chr11	20830535	20830722	High
										Chr2	7214000	7216000	-242	33									Chr11	21083383	21086140	Low
										Chr2	7219600	7221000	530	27									Chr11	22340250	22357149	Low_GC
										Chr2	7232600	7234600	336	23									Chr11	22344704	22345728	Clipped
										Chr2	7255800	7256400	-152	38									Chr11	22347776	22350848	Clipped
										Chr2	7503400	7507200	1149	35									Chr11	22612992	22616064	Clipped
										Chr2	7558800	7559400	242	27									Chr11	22613609	22617094	High
										Chr2	7595200	7598200	-222	21									Chr11	24002560	24004608	Clipped
										Chr2	7600000	7600200	-217	20									Chr11	24004202	24006784	Low_GC
										Chr2	7600800	7601200	-217	20									Chr11	24344576	24346624	Clipped
										Chr2	7676600	7677000	-227	33									Chr11	24344669	24360782	Low_GA/TC
										Chr2	7680600	7684600	1103	22									Chr11	24351744	24353792	Clipped
										Chr2	7705200	7711000	5055	30									Chr11	24376320	24380416	Clipped
										Chr2	7734200	7736400	1092	25									Chr11	24377447	24380027	High
										Chr2	7745200	7748400	240	28									Chr11	24391680	24392704	Clipped
										Chr2	7797600	7799600	351	26									Chr11	24392091	24408826	High
										Chr2	7858600	7860200	-686	20									Chr11	24395776	24396800	Clipped
										Chr2	7865800	7870000	-1207	24									Chr11	24399872	24401920	Clipped
										Chr2	7887400	7889000	-248	23									Chr11	24404992	24409088	Clipped
										Chr2	7893800	7897200	-362	24									Chr11	24443904	24446976	Clipped
										Chr2	7904800	7905200	-5702	25									Chr11	24443906	24446205	High
										Chr2	7986800	7994200	4411	24									Chr11	25014272	25015296	Clipped
										Chr2	8045200	8046600	264	31									Chr11	25015093	25016565	High
										Chr2	8144600	8149000	-907	26									Chr11	28355449	28355546	Low_GC
										Chr2	8197600	8211200	9756	27									Chr11	30422016	30423040	Clipped
										Chr2	8229600	8230800	-155	22									Chr11	30423017	30434300	High_AT
										Chr2	8285000	8286200	520	32									Chr11	30427136	30428160	Clipped
										Chr2	8361200	8361200	100	20									Chr11	30430208	30431232	Clipped
										Chr2	8361800	8368800	6932	24									Chr11	30433280	30434304	Clipped
										Chr2	8369600	8369800	6932	20									Chr11	30861312	30863360	Clipped
										Chr2	8441800	8442000	1893	20									Chr11	30861885	30862370	High
										Chr2	8535400	8536200	-1478	20									Chr11	31461432	31471080	Low
										Chr2	8588800	8592400	3226	26									Chr11	31470592	31471616	Clipped
										Chr2	8592800	8595600	-2455	24									Chr11	32008192	32010240	Clipped
										Chr2	8612200	8616200	-111	24									Chr11	32009171	32009410	Low_AT
										Chr2	8620000	8620600	260	23									Chr11	33115665	33116748	High
										Chr2	8778000	8781200	721	20									Chr11	33116160	33117184	Clipped
										Chr2	8783600	8783600	721	20									Chr11	33602620	33609812	Low_AT
										Chr2	8939000	8940800	-1076	25									Chr11	33609728	33610752	Clipped
										Chr2	8969400	8973600	537	32									Chr11	33886341	33888105	Low_GC
										Chr2	9001600	9002200	-450	32									Chr11	34372640	34378044	Low_AT
										Chr2	9005800	9007200	-543	21									Chr11	36081546	36091512	High
										Chr2	9008600	9010600	-189	30									Chr11	36083712	36085760	Clipped
										Chr2	9028600	9031800	-218	21									Chr11	36086784	36087808	Clipped
										Chr2	9032200	9032200	-218	20									Chr12	823296	824320	Clipped
										Chr2	9032600	9033000	-218	20									Chr12	823613	823660	Low_AT
										Chr2	9035400	9037400	160	28									Chr12	3865742	3866341	Low
										Chr2	9077200	9082200	1160	23									Chr12	4769792	4770816	Clipped
										Chr2	9103200	9103400	-329	31									Chr12	4770345	4770476	High
										Chr2	9139400	9140200	172	31									Chr12	5235712	5238784	Clipped
										Chr2	9180000	9181200	-227	24									Chr12	5236830	5237815	High
										Chr2	9237000	9239000	-128	24									Chr12	5890048	5894144	Clipped
										Chr2	9245200	9245800	336	25									Chr12	5890859	5891071	High
										Chr2	9468000	9468800	-357	22									Chr12	6346534	6350393	Low
										Chr2	9490400	9494600	2120	34									Chr12	8028160	8032256	Clipped
										Chr2	9506800	9510200	1196	25									Chr12	8028869	8030824	High_AT
										Chr2	9550800	9560600	9482	23									Chr12	8629248	8631296	Clipped
										Chr2	9563400	9563800	-588	21									Chr12	8630842	8636549	High
										Chr2	9569600	9574600	3491	25									Chr12	8632320	8633344	Clipped
										Chr2	9579800	9586200	3855	26									Chr12	8634368	8637440	Clipped
										Chr2	9600200	9602200	171	29									Chr12	8643584	8644608	Clipped
										Chr2	9660000	9662000	-265	25									Chr12	8644423	8647343	High
										Chr2	9710800	9714200	-439	45									Chr12	8646656	8647680	Clipped
										Chr2	9751600	9753800	1025	32									Chr12	8657920	8669184	Clipped
										Chr2	9841800	9845200	9036	21									Chr12	8661990	8668632	High
										Chr2	9861800	9864200	122	27									Chr12	9991349	10002297	Low
										Chr2	9916200	9917400	1060	30									Chr12	9998336	9999360	Clipped
										Chr2	10033600	10040400	1005	29									Chr12	10001408	10002432	Clipped
										Chr2	10087400	10087600	-300	21									Chr12	11300864	11304960	Clipped
										Chr2	10199200	10205600	4635	24									Chr12	11301669	11302693	Low_AT
										Chr2	13170600	13180000	8970	20									Chr12	12144110	12151256	High
										Chr2	13402200	13402800	192	30									Chr12	12408080	12431011	Low_Qual
										Chr2	17738200	17742200	1326	26									Chr12	12409856	12410880	Clipped
										Chr2	18273600	18274200	-744	29									Chr12	12413952	12414976	Clipped
										Chr2	18282000	18282600	236	27									Chr12	12436562	12437405	Low
										Chr2	18290600	18291400	152	35									Chr12	12457677	12470276	Low
										Chr2	18292400	18293200	338	50									Chr12	12476345	12476572	Low
										Chr2	18297600	18304400	380	27									Chr12	12483202	12486893	Low
										Chr2	18343200	18348600	2509	25									Chr12	12502016	12503040	Clipped
										Chr2	18399200	18403000	-311	30									Chr12	12502231	12503311	Low
										Chr2	18417800	18418000	-1643	27									Chr12	12508825	12509568	Low
										Chr2	18482200	18482800	-134	23									Chr12	12527923	12529676	Low
										Chr2	18502400	18509600	426	20									Chr12	12567552	12568576	Clipped
										Chr2	18512600	18521000	5802	27									Chr12	12567625	12581326	Low
										Chr2	18526600	18530800	1178	26									Chr12	12571648	12572672	Clipped
										Chr2	18578400	18578600	-133	36									Chr12	12580864	12581888	Clipped
										Chr2	18601000	18603800	-233	28									Chr12	12621824	12623872	Clipped
										Chr2	18608800	18611800	-260	24									Chr12	12623591	12625594	High_GC
										Chr2	18631000	18636600	4349	23									Chr12	12624896	12626944	Clipped
										Chr2	18680600	18690400	-147	31									Chr12	12912629	12925489	Low
										Chr2	18691200	18691400	-222	48									Chr12	12913664	12914688	Clipped
										Chr2	18700400	18708400	3952	22									Chr12	12915712	12916736	Clipped
										Chr2	18781800	18783200	-227	23									Chr12	12931072	12933120	Clipped
										Chr2	18874600	18875800	-240	20									Chr12	12931520	12936592	Low
										Chr2	18925600	18929200	5068	20									Chr12	12934144	12935168	Clipped
										Chr2	18974600	18978400	976	21									Chr12	12950601	13057510	Low
										Chr2	19002800	19008200	-212	22									Chr12	13005824	13006848	Clipped
										Chr2	19014000	19016200	195	22									Chr12	13034496	13035520	Clipped
										Chr2	19230200	19234000	6914	26									Chr12	13096786	13118203	Low_Qual
										Chr2	19240800	19241000	6914	20									Chr12	13097984	13099008	Clipped
										Chr2	19346000	19351000	1389	21									Chr12	13116416	13117440	Clipped
										Chr2	19351400	19352200	-134	30									Chr12	14369792	14372864	Clipped
										Chr2	19403200	19403400	-5086	23									Chr12	14371313	14372301	High_GA/TC
										Chr2	19414600	19414600	5568	20									Chr12	14674944	14675968	Clipped
										Chr2	19415000	19415200	5568	20									Chr12	14675295	14678062	High
										Chr2	19424800	19430800	5688	39									Chr12	14676992	14680064	Clipped
										Chr2	19432000	19435200	788	41									Chr12	14799872	14800896	Clipped
										Chr2	19457000	19458400	-1414	28									Chr12	14800268	14803511	High_GC
										Chr2	19473600	19476600	-152	26									Chr12	14802944	14803968	Clipped
										Chr2	19492800	19498000	4774	23									Chr12	15208448	15210496	Clipped
										Chr2	19504000	19504800	137	20									Chr12	15210062	15221090	High
										Chr2	19521800	19522800	-256	24									Chr12	15212544	15213568	Clipped
										Chr2	19545000	19546400	169	29									Chr12	15214592	15215616	Clipped
										Chr2	19549200	19558000	8549	34									Chr12	15216640	15218688	Clipped
										Chr2	19567000	19570200	-803	24									Chr12	15220736	15222784	Clipped
										Chr2	19659600	19663400	363	22									Chr12	16550912	16555008	Clipped
										Chr2	19681000	19687400	5165	22									Chr12	16551303	16552617	High_AT
										Chr2	19814600	19818400	3292	24									Chr12	18119680	18123776	Clipped
										Chr2	19823000	19826000	-238	25									Chr12	18121473	18122998	High
										Chr2	19843400	19845200	180	28									Chr12	18282525	18283294	Low_GC
										Chr2	19846000	19846600	-383	38									Chr12	18314240	18317312	Clipped
										Chr2	19864400	19868200	-195	20									Chr12	18316354	18319300	High
										Chr2	19886800	19891000	1091	28									Chr12	18318336	18319360	Clipped
										Chr2	19902800	19903200	-232	23									Chr12	18936832	18938880	Clipped
										Chr2	19935000	19937800	208	30									Chr12	18937920	18938774	High
										Chr2	19950000	19960200	5303	25									Chr12	19376128	19378176	Clipped
										Chr2	19975000	19979600	530	24									Chr12	19377411	19378021	Low_AT
										Chr2	19980400	19981200	139	39									Chr12	19386368	19387392	Clipped
										Chr2	20013600	20016600	306	31									Chr12	19386645	19387781	Low_Qual
										Chr2	20018000	20028000	7726	27									Chr12	21236736	21237760	Clipped
										Chr2	20111200	20114800	2699	29									Chr12	21237479	21238060	Low
										Chr2	20923200	20924800	-165	24									Chr12	21499904	21501952	Clipped
										Chr2	20931600	20932000	-426	22									Chr12	21501281	21501418	Low
										Chr2	20965400	20972800	3579	31									Chr12	22604800	22605824	Clipped
										Chr2	21140200	21143200	2127	22									Chr12	22605053	22605451	High
										Chr2	21200200	21200600	-1474	20									Chr12	25433675	25438806	Low_AT
										Chr2	21277800	21278400	-347	30									Chr12	25434112	25435136	Clipped
										Chr2	21364200	21369400	276	29									Chr12	25438208	25440256	Clipped
										Chr2	21376200	21376800	-196	20									Chr12	25858048	25860096	Clipped
										Chr2	21480000	21489000	8577	22									Chr12	25858674	25859659	High_AT
										Chr2	21517800	21519400	1054	23									Chr12	26396070	26397967	Low
										Chr2	21553200	21553600	-145	27									Chr12	26397696	26398720	Clipped
										Chr2	21604200	21605600	456	25									Chr12	26632192	26633216	Clipped
										Chr2	21618400	21624200	5018	25									Chr12	26632841	26635061	Low
										Chr2	22112200	22114600	-538	23									Chr12	26897752	26902395	Low_AT
										Chr2	22116000	22121400	3892	37									Chr12	26900480	26902528	Clipped
										Chr2	22213200	22214200	-156	23									Chr12	27152384	27156480	Clipped
										Chr2	22313400	22323600	9958	29									Chr12	27152404	27155653	Low_AT
										Chr2	22347600	22349400	-634	23									Chr12	27914240	27916288	Clipped
										Chr2	22407000	22408200	340	51									Chr12	27914969	27919550	Low_AT
										Chr2	22410800	22412800	1335	32									Chr12	27917312	27918336	Clipped
										Chr2	22427200	22428600	-201	24									Chr12	27919360	27920384	Clipped
										Chr2	22436200	22438800	615	21									Chr12	28237136	28241568	Low_AT
										Chr2	22442800	22446600	174	25									Chr12	28238848	28242944	Clipped
										Chr2	22448200	22450600	152	40									Chr12	28264831	28270104	Low_AT
										Chr2	22500400	22503600	-122	24									Chr12	28309425	28315477	Low_AT
										Chr2	22507800	22511000	348	27
										Chr2	22561400	22566000	769	30
										Chr2	22596400	22599600	146	21
										Chr2	22898800	22899600	249	28
										Chr2	22935200	22936600	104	26
										Chr2	22941000	22942000	-1908	26
										Chr2	22944000	22950000	188	21
										Chr2	22973600	22976200	-1352	23
										Chr2	22981600	22982200	-245	30
										Chr2	23051000	23051800	-3366	21
										Chr2	23106400	23107200	113	30
										Chr2	23223200	23225600	-1467	26
										Chr2	23237600	23238000	-432	23
										Chr2	23253400	23256400	-1189	22
										Chr2	23259000	23264800	382	24
										Chr2	23385400	23388000	1251	22
										Chr2	23400000	23405800	854	20
										Chr2	23439200	23439400	4018	21
										Chr2	23457200	23461400	2765	22
										Chr2	23588800	23589800	257	25
										Chr2	23602000	23607400	-237	26
										Chr2	23655200	23656600	-302	20
										Chr2	23672200	23675800	218	21
										Chr2	23718600	23720000	-2382	20
										Chr2	23803200	23803800	-756	34
										Chr2	23835200	23847200	10358	31
										Chr2	23860800	23863000	848	20
										Chr2	23865800	23867000	848	20
										Chr2	23880600	23882800	986	23
										Chr2	23883200	23885400	107	41
										Chr2	23953800	23955600	-855	28
										Chr2	24000000	24005600	4117	22
										Chr2	24026600	24031400	-254	24
										Chr2	24036400	24043200	4690	29
										Chr2	24050000	24051600	169	27
										Chr2	24083400	24085000	131	22
										Chr2	24092000	24097400	-1232	23
										Chr2	24098400	24098800	128	21
										Chr2	24113000	24113400	165	28
										Chr2	24120400	24121600	-582	24
										Chr2	24167800	24168200	-5436	20
										Chr2	24185200	24196400	7257	22
										Chr2	24209800	24213400	339	28
										Chr2	24245000	24252000	1456	21
										Chr2	24271800	24277000	3590	24
										Chr2	24381200	24391000	6408	24
										Chr2	24393000	24398800	5391	34
										Chr2	24403600	24404400	-1079	30
										Chr2	24461200	24461600	-3925	21
										Chr2	24516400	24520000	175	26
										Chr2	24576400	24580200	372	21
										Chr2	24662400	24663400	-218	20
										Chr2	24663800	24664800	-218	20
										Chr2	24684600	24687400	-229	31
										Chr2	24691400	24695000	-1111	21
										Chr2	24699000	24700600	-4352	27
										Chr2	24733400	24738000	-271	24
										Chr2	24792600	24793400	-195	26
										Chr2	24824200	24827600	-605	27
										Chr2	24854800	24856200	239	20
										Chr2	24931800	24932800	-245	33
										Chr2	24963400	24964400	-885	35
										Chr2	24981000	24989200	6562	21
										Chr2	24992000	24996000	956	22
										Chr2	25054600	25056400	334	21
										Chr2	25069600	25074400	1543	20
										Chr2	25084600	25092000	6061	28
										Chr2	25120600	25121200	339	25
										Chr2	25296200	25298000	1170	35
										Chr2	25300000	25302400	1779	49
										Chr2	25371600	25377400	261	26
										Chr2	25408000	25412600	3710	20
										Chr2	25483000	25483800	232	42
										Chr2	25491400	25492800	-3489	25
										Chr2	25545400	25547000	-455	21
										Chr2	25549000	25549000	-455	20
										Chr2	25549600	25551600	110	25
										Chr2	25653200	25662000	562	25
										Chr2	25685200	25686200	-3331	25
										Chr2	25723400	25723800	-1860	20
										Chr2	25846400	25850800	3240	21
										Chr2	25955400	25955600	-152	20
										Chr2	25973000	25973600	349	36
										Chr2	25981200	25981600	-168	22
										Chr2	25987400	25990600	786	24
										Chr2	26051800	26054200	-133	23
										Chr2	26077000	26080400	213	22
										Chr2	26091400	26092200	-397	29
										Chr2	26107400	26113200	373	28
										Chr2	26116000	26121800	3878	28
										Chr2	26128600	26129600	-247	29
										Chr2	26131200	26132000	-7976	26
										Chr2	26448600	26451600	-275	24
										Chr2	26578400	26579800	331	26
										Chr2	26590000	26595400	507	22
										Chr2	26599200	26609600	8883	31
										Chr2	26667400	26669000	1118	30
										Chr2	26673200	26674400	245	28
										Chr2	26682000	26685800	424	24
										Chr2	26703000	26705800	-193	34
										Chr2	26720000	26725800	3346	30
										Chr2	26726800	26729400	238	36
										Chr2	26806000	26808200	212	28
										Chr2	26810600	26815000	127	24
										Chr2	26825800	26827200	137	43
										Chr2	26829800	26831800	-192	31
										Chr2	26845000	26846000	-348	29
										Chr2	26874600	26876400	819	31
										Chr2	26896400	26901200	3959	24
										Chr2	26940200	26942200	-167	26
										Chr2	26943200	26946000	334	22
										Chr2	26952000	26953000	194	22
										Chr2	26978600	26980400	551	26
										Chr2	26997400	26998000	188	34
										Chr2	26999000	27000400	269	26
										Chr2	27003800	27004400	264	26
										Chr2	27005000	27005600	-463	27
										Chr2	27011200	27011800	-458	20
										Chr2	27040000	27044600	2997	22
										Chr2	27083800	27091800	6403	31
										Chr2	27146600	27149800	157	27
										Chr2	27153600	27158000	1084	20
										Chr2	27227800	27229000	-1107	26
										Chr2	27231000	27231600	-336	28
										Chr2	27235800	27245200	3346	20
										Chr2	27291200	27294200	-237	27
										Chr2	27448400	27449600	-1177	24
										Chr2	27474600	27475600	-229	26
										Chr2	27494000	27495600	221	25
										Chr2	27511000	27512800	-326	32
										Chr2	27517000	27519600	152	30
										Chr2	27528400	27540800	5993	23
										Chr2	27555200	27557000	125	33
										Chr2	27633200	27634600	574	23
										Chr2	27647800	27648400	-1295	21
										Chr2	27670000	27671200	257	35
										Chr2	27718600	27720200	562	30
										Chr2	27723200	27725200	1065	23
										Chr2	27737600	27738600	566	38
										Chr2	27767200	27770200	-331	24
										Chr2	27850000	27850600	110	26
										Chr2	27877800	27878200	242	30
										Chr2	27897000	27897600	-2303	29
										Chr2	27927000	27928200	861	29
										Chr2	28054200	28054600	-1759	32
										Chr2	28060000	28060400	-1241	26
										Chr2	28063600	28070800	287	24
										Chr2	28072400	28073400	-790	31
										Chr2	28082400	28084200	-1175	25
										Chr2	28291000	28292000	-132	25
										Chr2	28301200	28303000	-235	31
										Chr2	28400400	28402600	-4589	24
										Chr2	28407200	28407400	-4749	23
										Chr2	28410200	28411200	-222	22
										Chr2	28418200	28419400	117	21
										Chr2	28428000	28431200	-3119	25
										Chr2	28435000	28439600	-231	20
										Chr2	28456200	28458000	-3617	21
										Chr2	28545200	28548400	304	32
										Chr2	28570000	28573200	124	27
										Chr2	28620000	28622000	121	24
										Chr2	28624800	28626000	160	20
										Chr2	28694200	28694800	149	33
										Chr2	28717800	28718600	-3866	21
										Chr2	28761000	28761600	-436	22
										Chr2	28770400	28772200	-361	22
										Chr2	28806000	28806800	230	26
										Chr2	28807200	28808000	258	28
										Chr2	28862200	28863200	333	34
										Chr2	28892200	28893000	-343	26
										Chr2	28903000	28908000	179	28
										Chr2	28911400	28912200	-1474	24
										Chr2	28916000	28924200	1427	20
										Chr2	28930800	28933400	1155	25
										Chr2	28965800	28965800	-4244	27
										Chr2	28967400	28974000	6181	31
										Chr2	28991200	28992400	566	39
										Chr2	29008800	29009400	-2570	21
										Chr2	29072600	29075000	175	25
										Chr2	29084000	29087200	246	28
										Chr2	29129000	29130600	-206	26
										Chr2	29170400	29171000	-314	30
										Chr2	29174800	29180200	1929	24
										Chr2	29198600	29200800	121	29
										Chr2	29204200	29204600	6663	22
										Chr2	29211400	29217000	6663	22
										Chr2	29224400	29226200	346	20
										Chr2	29228000	29229400	-111	29
										Chr2	29230000	29230800	-669	35
										Chr2	29231200	29231800	-292	38
										Chr2	29291200	29291800	242	30
										Chr2	29297400	29299600	-1309	23
										Chr2	29302200	29316800	-232	21
										Chr2	29353000	29355600	-3642	21
										Chr2	29358800	29364400	4442	28
										Chr2	29364800	29366800	222	29
										Chr2	29377800	29379800	355	27
										Chr2	29464200	29464600	-116	28
										Chr2	29473600	29474200	140	26
										Chr2	29496200	29497400	-107	20
										Chr2	29503000	29504000	149	38
										Chr2	29510000	29514800	4065	29
										Chr2	29531400	29533600	1504	22
										Chr2	29564000	29564600	-242	26
										Chr2	29628400	29636000	7177	33
										Chr2	29687600	29692800	1065	32
										Chr2	29712800	29713600	151	38
										Chr2	29743400	29748400	-579	21
										Chr2	29778400	29778800	-516	23
										Chr2	29803000	29806400	-141	30
										Chr2	29816200	29817000	520	33
										Chr2	29827800	29830000	502	20
										Chr2	29833000	29837800	621	27
										Chr2	29862800	29866000	1172	23
										Chr2	29866600	29869400	-3414	26
										Chr2	29916800	29917200	-608	33
										Chr2	29936400	29940400	-1256	21
										Chr2	30095200	30096000	195	24
										Chr2	30103400	30104400	152	28
										Chr2	30116000	30116800	-694	24
										Chr2	30198600	30203000	3991	25
										Chr2	30262400	30270600	6878	34
										Chr2	30304400	30308800	-399	23
										Chr2	30364800	30366800	226	23
										Chr2	30368600	30369200	-245	24
										Chr2	30426800	30432200	3850	25
										Chr2	30433800	30439800	-545	27
										Chr2	30446800	30446800	141	24
										Chr2	30454000	30454200	-3833	23
										Chr2	30464000	30465200	370	21
										Chr2	30466800	30467200	-4354	21
										Chr2	30469800	30470800	532	24
										Chr2	30477400	30481800	758	25
										Chr2	30553800	30554800	-847	30
										Chr2	30606800	30607200	337	23
										Chr2	30676400	30677600	510	28
										Chr2	30681000	30681600	235	32
										Chr2	30695600	30696000	-267	23
										Chr2	30727600	30728600	-176	20
										Chr2	30749600	30750400	-464	27
										Chr2	30763800	30764600	-3305	26
										Chr2	30768000	30768800	-1295	34
										Chr2	30786600	30787000	-5701	22
										Chr2	30823000	30824600	-249	27
										Chr2	30842200	30844400	417	24
										Chr2	30874600	30875600	212	27
										Chr2	30895000	30895200	-873	22
										Chr2	30916000	30916200	-252	32
										Chr2	30943000	30944400	-225	32
										Chr2	30971400	30973200	9622	22
										Chr2	31030400	31030400	-429	20
										Chr2	31158400	31160200	148	21
										Chr2	31183200	31185000	1343	26
										Chr2	31243400	31244400	234	27
										Chr2	31274600	31276200	1143	28
										Chr2	31285800	31286800	-338	28
										Chr2	31334200	31335800	8769	20
										Chr2	31336400	31336400	8769	20
										Chr2	31337200	31340000	8769	20
										Chr2	31361400	31362000	115	34
										Chr2	31372000	31376000	3176	27
										Chr2	31503200	31504600	-226	25
										Chr2	31531400	31532600	285	28
										Chr2	31535000	31535200	-897	39
										Chr2	31543200	31545000	-328	24
										Chr2	31572000	31572200	-683	30
										Chr2	31580600	31582000	277	28
										Chr2	31600400	31605400	592	30
										Chr2	31676200	31676800	-328	31
										Chr2	31681800	31682000	-241	35
										Chr2	31693000	31693600	-168	30
										Chr2	31727400	31727600	-486	30
										Chr2	31753600	31754000	151	34
										Chr2	31757400	31758800	-147	22
										Chr2	31762400	31764600	-230	25
[truncated: 7,330 more rows]
