# Supplementary material for: Haplotype-resolved gapless genome and chromosome segment substitution lines facilitate gene identification in wild rice
Source: Nat Commun. 2024 May 29;15:4573. doi: 10.1038/s41467-024-48845-6 (PMC11137157; doi:10.1038/s41467-024-48845-6)
Supplement: Supplementary file 5 — Supplementary Data 2 [file 41467_2024_48845_MOESM5_ESM.xlsx]

## Sheet: Supplementary Data 2
Supplementary Data 2. SVs statistics between Hap1/Hap2/Primary genomes and Nip.
Nip			Hap1			Nip			Hap2			Nip			Primary
Chromosome	Pos	Size (bp)	Chromosome	Pos	Size	Chromosome	Pos	Size (bp)	Chromosome	Pos	Size	Chromosome	Pos	Size (bp)	Chromosome	Pos	Size (bp)
Chr1	33125	258	Chr1	53668	/	Chr1	84470	54	Chr1	91012	/	Chr1	55579	1964	Chr1	77833	/
Chr1	55579	1964	Chr1	77825	/	Chr1	104201	3902	Chr1	110708	/	Chr1	58986	3308	Chr1	79273	/
Chr1	58986	3308	Chr1	79265	/	Chr1	108586	24446	Chr1	111525	/	Chr1	84470	54	Chr1	101523	/
Chr1	84470	54	Chr1	101515	/	Chr1	185077	425	Chr1	163590	/	Chr1	86393	236	Chr1	103413	/
Chr1	86393	236	Chr1	103405	/	Chr1	243245	322	Chr1	221463	/	Chr1	104201	3902	Chr1	121001	/
Chr1	104201	3902	Chr1	120993	/	Chr1	277115	245	Chr1	257487	/	Chr1	108586	24446	Chr1	121818	/
Chr1	108586	24446	Chr1	121810	/	Chr1	280060	6755	Chr1	260185	/	Chr1	154931	68	Chr1	143740	/
Chr1	154931	68	Chr1	143734	/	Chr1	288573	3852	Chr1	266734	/	Chr1	162645	66	Chr1	151329	/
Chr1	162645	66	Chr1	151335	/	Chr1	304597	61	Chr1	279365	/	Chr1	185077	425	Chr1	176372	/
Chr1	185077	425	Chr1	176378	/	Chr1	317683	1052	Chr1	292426	/	Chr1	188910	1579	Chr1	180645	/
Chr1	188910	1579	Chr1	180651	/	Chr1	328615	982	Chr1	321769	/	Chr1	229083	94	Chr1	220060	/
Chr1	229083	94	Chr1	220085	/	Chr1	330390	130	Chr1	322599	/	Chr1	249275	3033	Chr1	240314	/
Chr1	249275	3033	Chr1	240339	/	Chr1	330589	762	Chr1	322669	/	Chr1	262143	3143	Chr1	250377	/
Chr1	262143	3143	Chr1	250402	/	Chr1	338103	53	Chr1	333684	/	Chr1	265562	209	Chr1	250655	/
Chr1	265562	209	Chr1	250680	/	Chr1	355897	294	Chr1	351417	/	Chr1	271342	240	Chr1	256384	/
Chr1	271342	240	Chr1	256409	/	Chr1	361906	62	Chr1	357147	/	Chr1	272883	254	Chr1	258752	/
Chr1	272883	254	Chr1	258777	/	Chr1	368110	180	Chr1	363290	/	Chr1	274208	392	Chr1	267886	/
Chr1	274208	392	Chr1	267911	/	Chr1	391311	97	Chr1	391207	/	Chr1	276279	211	Chr1	269985	/
Chr1	276279	211	Chr1	270010	/	Chr1	401391	238	Chr1	401178	/	Chr1	277115	245	Chr1	270607	/
Chr1	277115	245	Chr1	270632	/	Chr1	402665	1006	Chr1	402209	/	Chr1	280057	6755	Chr1	273301	/
Chr1	280057	6755	Chr1	273326	/	Chr1	405300	242	Chr1	404088	/	Chr1	288535	7928	Chr1	275260	/
Chr1	288535	7928	Chr1	275285	/	Chr1	408180	1473	Chr1	406947	/	Chr1	296973	1821	Chr1	275839	/
Chr1	296973	1821	Chr1	275864	/	Chr1	410321	503	Chr1	407602	/	Chr1	301029	238	Chr1	280003	/
Chr1	301029	238	Chr1	280028	/	Chr1	412529	213	Chr1	409338	/	Chr1	302528	1058	Chr1	281985	/
Chr1	302528	1058	Chr1	282010	/	Chr1	416551	199	Chr1	413826	/	Chr1	304115	349	Chr1	282530	/
Chr1	304115	349	Chr1	282555	/	Chr1	436707	1452	Chr1	433842	/	Chr1	304693	248	Chr1	282766	/
Chr1	304693	248	Chr1	282791	/	Chr1	439373	266	Chr1	435074	/	Chr1	305789	274	Chr1	284295	/
Chr1	305789	274	Chr1	284320	/	Chr1	440819	534	Chr1	436282	/	Chr1	306395	86	Chr1	284619	/
Chr1	306395	86	Chr1	284644	/	Chr1	445513	51	Chr1	440879	/	Chr1	306574	272	Chr1	284722	/
Chr1	306574	272	Chr1	284747	/	Chr1	448282	54	Chr1	443598	/	Chr1	312371	107	Chr1	290756	/
Chr1	312371	107	Chr1	290781	/	Chr1	455384	197	Chr1	450623	/	Chr1	317683	1052	Chr1	295954	/
Chr1	317683	1052	Chr1	295979	/	Chr1	456644	98	Chr1	451800	/	Chr1	391362	95	Chr1	394087	/
Chr1	391362	95	Chr1	394118	/	Chr1	457012	199	Chr1	452066	/	Chr1	401391	238	Chr1	404051	/
Chr1	401391	238	Chr1	404081	/	Chr1	459082	135	Chr1	454844	/	Chr1	402665	1006	Chr1	405054	/
Chr1	402665	1006	Chr1	405084	/	Chr1	461055	63	Chr1	456673	/	Chr1	405307	238	Chr1	406635	/
Chr1	405307	238	Chr1	406665	/	Chr1	469651	12869	Chr1	465412	/	Chr1	426533	51	Chr1	431272	/
Chr1	426533	51	Chr1	431302	/	Chr1	511851	1378	Chr1	494877	/	Chr1	436707	1452	Chr1	441422	/
Chr1	436707	1452	Chr1	441453	/	Chr1	551979	91	Chr1	534138	/	Chr1	440799	575	Chr1	444068	/
Chr1	440799	575	Chr1	444099	/	Chr1	553276	91	Chr1	535344	/	Chr1	448282	54	Chr1	451069	/
Chr1	448282	54	Chr1	451100	/	Chr1	562849	225	Chr1	544940	/	Chr1	455387	198	Chr1	458133	/
Chr1	455387	198	Chr1	458165	/	Chr1	564986	273	Chr1	546864	/	Chr1	469651	12869	Chr1	472254	/
Chr1	469651	12869	Chr1	472298	/	Chr1	565940	250	Chr1	547561	/	Chr1	486422	103	Chr1	476181	/
Chr1	486422	103	Chr1	476225	/	Chr1	566534	69	Chr1	548013	/	Chr1	511851	1378	Chr1	501466	/
Chr1	511851	1378	Chr1	501516	/	Chr1	585716	349	Chr1	568898	/	Chr1	533550	51	Chr1	521810	/
Chr1	533550	51	Chr1	521860	/	Chr1	589063	1232	Chr1	572207	/	Chr1	543671	283	Chr1	532199	/
Chr1	543671	283	Chr1	532249	/	Chr1	601777	360	Chr1	583916	/	Chr1	551952	183	Chr1	540193	/
Chr1	551952	183	Chr1	540243	/	Chr1	602406	232	Chr1	584189	/	Chr1	580563	65	Chr1	568552	/
Chr1	580563	65	Chr1	568603	/	Chr1	617966	69	Chr1	599807	/	Chr1	585716	349	Chr1	573630	/
Chr1	585716	349	Chr1	573681	/	Chr1	620306	238	Chr1	602051	/	Chr1	620306	238	Chr1	607904	/
Chr1	620306	238	Chr1	607954	/	Chr1	652228	309	Chr1	637649	/	Chr1	663552	162	Chr1	652534	/
Chr1	663552	162	Chr1	652584	/	Chr1	659416	255	Chr1	649285	/	Chr1	664920	331	Chr1	654317	/
Chr1	664920	331	Chr1	654367	/	Chr1	665455	10655	Chr1	655048	/	Chr1	665455	10655	Chr1	654721	/
Chr1	665455	10655	Chr1	654771	/	Chr1	678608	519	Chr1	657785	/	Chr1	676312	467	Chr1	655271	/
Chr1	676312	467	Chr1	655321	/	Chr1	679401	236	Chr1	658297	/	Chr1	680848	54	Chr1	659852	/
Chr1	680848	54	Chr1	659902	/	Chr1	680640	172	Chr1	659572	/	Chr1	683063	6768	Chr1	662010	/
Chr1	683063	6768	Chr1	662060	/	Chr1	680871	244	Chr1	659632	/	Chr1	691528	122	Chr1	663691	/
Chr1	691528	122	Chr1	663741	/	Chr1	682070	389	Chr1	660796	/	Chr1	701362	1657	Chr1	673486	/
Chr1	701362	1657	Chr1	673536	/	Chr1	683062	6768	Chr1	661404	/	Chr1	706226	61	Chr1	676695	/
Chr1	706226	61	Chr1	676745	/	Chr1	691528	70	Chr1	663261	/	Chr1	733507	695	Chr1	705025	/
Chr1	733507	695	Chr1	705075	/	Chr1	692076	278	Chr1	667488	/	Chr1	757618	1139	Chr1	729398	/
Chr1	757618	1139	Chr1	729448	/	Chr1	698751	22282	Chr1	674310	/	Chr1	759381	87995	Chr1	730040	/
Chr1	759381	87995	Chr1	730090	/	Chr1	733507	695	Chr1	689000	/	Chr1	848023	85	Chr1	730676	/
Chr1	848023	85	Chr1	730726	/	Chr1	757618	1139	Chr1	712925	/	Chr1	848254	179	Chr1	730846	/
Chr1	848254	179	Chr1	730896	/	Chr1	760008	874	Chr1	734438	/	Chr1	849956	126	Chr1	732891	/
Chr1	849956	126	Chr1	732941	/	Chr1	761710	8903	Chr1	735279	/	Chr1	851848	338	Chr1	734771	/
Chr1	851848	338	Chr1	734821	/	Chr1	771031	2365	Chr1	735850	/	Chr1	852314	158	Chr1	734902	/
Chr1	852314	158	Chr1	734952	/	Chr1	783273	2264	Chr1	757621	/	Chr1	852633	278	Chr1	735057	/
Chr1	852633	278	Chr1	735107	/	Chr1	786421	235	Chr1	758485	/	Chr1	855248	2645	Chr1	737389	/
Chr1	855248	2645	Chr1	737439	/	Chr1	786843	283	Chr1	758632	/	Chr1	859188	54	Chr1	738688	/
Chr1	859188	54	Chr1	738738	/	Chr1	787257	117	Chr1	758764	/	Chr1	863438	761	Chr1	743207	/
Chr1	863438	761	Chr1	743257	/	Chr1	789690	214	Chr1	761168	/	Chr1	866168	351	Chr1	745125	/
Chr1	866168	351	Chr1	745175	/	Chr1	792804	178	Chr1	771612	/	Chr1	867666	963	Chr1	752111	/
Chr1	867666	963	Chr1	752161	/	Chr1	800036	60	Chr1	778649	/	Chr1	869727	987	Chr1	755020	/
Chr1	869727	987	Chr1	755070	/	Chr1	809183	612	Chr1	787698	/	Chr1	871226	490	Chr1	756085	/
Chr1	871226	490	Chr1	756135	/	Chr1	822950	16078	Chr1	801106	/	Chr1	872301	376	Chr1	757066	/
Chr1	872301	376	Chr1	757116	/	Chr1	851848	338	Chr1	825406	/	Chr1	876996	34700	Chr1	761456	/
Chr1	876996	34700	Chr1	761506	/	Chr1	852314	158	Chr1	825537	/	Chr1	911862	6978	Chr1	761622	/
Chr1	911862	6978	Chr1	761672	/	Chr1	852633	278	Chr1	825692	/	Chr1	932956	642	Chr1	791715	/
Chr1	932956	642	Chr1	791765	/	Chr1	855213	2667	Chr1	828015	/	Chr1	933736	8695	Chr1	795557	/
Chr1	933736	8695	Chr1	795607	/	Chr1	859188	54	Chr1	829329	/	Chr1	944421	328	Chr1	797479	/
Chr1	944421	328	Chr1	797529	/	Chr1	863437	754	Chr1	835474	/	Chr1	946887	14099	Chr1	799911	/
Chr1	946887	14099	Chr1	799961	/	Chr1	866170	351	Chr1	848312	/	Chr1	961344	246	Chr1	800484	/
Chr1	961344	246	Chr1	800534	/	Chr1	867668	862	Chr1	876507	/	Chr1	961889	257	Chr1	800781	/
Chr1	961889	257	Chr1	800831	/	Chr1	869728	467	Chr1	883574	/	Chr1	963826	8515	Chr1	802414	/
Chr1	963826	8515	Chr1	802464	/	Chr1	871226	490	Chr1	885156	/	Chr1	972531	18926	Chr1	804106	/
Chr1	972531	18926	Chr1	804156	/	Chr1	872301	376	Chr1	886137	/	Chr1	993895	753	Chr1	806570	/
Chr1	993895	753	Chr1	806620	/	Chr1	876996	34700	Chr1	890528	/	Chr1	997791	10324	Chr1	813354	/
Chr1	997791	10324	Chr1	813404	/	Chr1	911862	6978	Chr1	890694	/	Chr1	1021484	58	Chr1	826813	/
Chr1	1021484	58	Chr1	826863	/	Chr1	923678	153	Chr1	896344	/	Chr1	1040323	223	Chr1	865309	/
Chr1	1040323	223	Chr1	865359	/	Chr1	924126	901	Chr1	896828	/	Chr1	1047385	246	Chr1	872124	/
Chr1	1047385	246	Chr1	872174	/	Chr1	930315	620	Chr1	910835	/	Chr1	1049400	1123	Chr1	873893	/
Chr1	1049400	1123	Chr1	873944	/	Chr1	942270	159	Chr1	929043	/	Chr1	1068950	953	Chr1	893032	/
Chr1	1068950	953	Chr1	893091	/	Chr1	944009	59	Chr1	949272	/	Chr1	1106383	63	Chr1	929522	/
Chr1	1106383	63	Chr1	929581	/	Chr1	944433	338	Chr1	949636	/	Chr1	1157177	165	Chr1	986045	/
Chr1	1157177	165	Chr1	986104	/	Chr1	990784	677	Chr1	995976	/	Chr1	1213870	596	Chr1	1042621	/
Chr1	1213870	596	Chr1	1042680	/	Chr1	995677	91	Chr1	1000305	/	Chr1	1368471	113	Chr1	1198841	/
Chr1	1368471	113	Chr1	1198896	/	Chr1	998140	491	Chr1	1002667	/	Chr1	1662991	123	Chr1	1493238	/
Chr1	1662991	123	Chr1	1493308	/	Chr1	999079	168	Chr1	1003106	/	Chr1	1712730	58	Chr1	1542916	/
Chr1	1712730	58	Chr1	1543023	/	Chr1	999353	184	Chr1	1003212	/	Chr1	1749681	1239	Chr1	1580293	/
Chr1	1749681	1239	Chr1	1580447	/	Chr1	1000319	1535	Chr1	1004093	/	Chr1	1780259	155	Chr1	1613199	/
Chr1	1780259	155	Chr1	1613351	/	Chr1	1004303	684	Chr1	1020711	/	Chr1	1801738	368	Chr1	1635448	/
Chr1	1801738	368	Chr1	1635601	/	Chr1	1019775	274	Chr1	1075925	/	Chr1	1831140	259	Chr1	1664535	/
Chr1	1831140	259	Chr1	1664689	/	Chr1	1020217	107	Chr1	1076098	/	Chr1	1867237	1184	Chr1	1713508	/
Chr1	1867237	1184	Chr1	1713668	/	Chr1	1020390	353	Chr1	1076594	/	Chr1	1880272	246	Chr1	1725730	/
Chr1	1880272	246	Chr1	1725890	/	Chr1	1021484	58	Chr1	1077459	/	Chr1	1902892	200	Chr1	1748178	/
Chr1	1902892	200	Chr1	1748342	/	Chr1	1040326	223	Chr1	1096679	/	Chr1	1907056	475	Chr1	1752143	/
Chr1	1907029	476	Chr1	1752318	/	Chr1	1047390	246	Chr1	1103733	/	Chr1	1916724	582	Chr1	1762226	/
Chr1	1923736	9968	Chr1	1769768	/	Chr1	1049409	1123	Chr1	1105507	/	Chr1	1923736	9968	Chr1	1769604	/
Chr1	1934006	1430	Chr1	1771619	/	Chr1	1068950	953	Chr1	1124471	/	Chr1	1934006	1430	Chr1	1771454	/
Chr1	1935516	1710	Chr1	1771700	/	Chr1	1106445	1785	Chr1	1170215	/	Chr1	1935516	1710	Chr1	1771535	/
Chr1	1938320	283	Chr1	1772768	/	Chr1	1113950	850	Chr1	1176688	/	Chr1	1938320	283	Chr1	1772644	/
Chr1	1940089	1314	Chr1	1774281	/	Chr1	1157177	165	Chr1	1223859	/	Chr1	1940089	1314	Chr1	1774157	/
Chr1	1942716	905	Chr1	1775557	/	Chr1	1213870	596	Chr1	1280426	/	Chr1	1942716	905	Chr1	1775433	/
Chr1	1945137	651	Chr1	1777803	/	Chr1	1250373	74	Chr1	1317647	/	Chr1	1945137	651	Chr1	1777679	/
Chr1	1947409	129	Chr1	1779423	/	Chr1	1251485	241	Chr1	1318694	/	Chr1	1947409	129	Chr1	1779299	/
Chr1	1950625	924	Chr1	1782499	/	Chr1	1252505	3711	Chr1	1319964	/	Chr1	1950625	924	Chr1	1782375	/
Chr1	1951661	181	Chr1	1783317	/	Chr1	1256381	81	Chr1	1320130	/	Chr1	1951661	181	Chr1	1783193	/
Chr1	1957987	270	Chr1	1791311	/	Chr1	1258751	1333	Chr1	1324527	/	Chr1	1957987	270	Chr1	1791187	/
Chr1	1958620	509	Chr1	1793577	/	Chr1	1260449	225	Chr1	1324894	/	Chr1	1958620	509	Chr1	1793453	/
Chr1	1960446	1013	Chr1	1794931	/	Chr1	1262931	1501	Chr1	1327818	/	Chr1	1960446	1013	Chr1	1794807	/
Chr1	1961731	186	Chr1	1795679	/	Chr1	1265247	6080	Chr1	1328610	/	Chr1	1961731	186	Chr1	1795555	/
Chr1	1969044	144	Chr1	1803618	/	Chr1	1272751	103	Chr1	1330069	/	Chr1	1969044	144	Chr1	1803494	/
Chr1	1976872	1569	Chr1	1813642	/	Chr1	1273116	35738	Chr1	1338443	/	Chr1	1976872	1569	Chr1	1813518	/
Chr1	1980677	629	Chr1	1817197	/	Chr1	1309923	353	Chr1	1340503	/	Chr1	1980677	629	Chr1	1817073	/
Chr1	1995150	497	Chr1	1832062	/	Chr1	1310311	463	Chr1	1340539	/	Chr1	1995150	497	Chr1	1831938	/
Chr1	2019015	169	Chr1	1856700	/	Chr1	1311005	1423	Chr1	1340798	/	Chr1	2019015	169	Chr1	1856576	/
Chr1	2026473	2442	Chr1	1866654	/	Chr1	1312602	346	Chr1	1341867	/	Chr1	2026473	2442	Chr1	1866530	/
Chr1	2031161	144	Chr1	1869223	/	Chr1	1313159	174	Chr1	1342094	/	Chr1	2031161	144	Chr1	1869099	/
Chr1	2032494	11428	Chr1	1871082	/	Chr1	1313412	9065	Chr1	1354755	/	Chr1	2032494	11428	Chr1	1870958	/
Chr1	2044136	100	Chr1	1871314	/	Chr1	1323061	488	Chr1	1355354	/	Chr1	2044136	100	Chr1	1871190	/
Chr1	2048844	816	Chr1	1876049	/	Chr1	1323607	1285	Chr1	1355409	/	Chr1	2048844	816	Chr1	1875926	/
Chr1	2051083	1560	Chr1	1891042	/	Chr1	1327277	633	Chr1	1357837	/	Chr1	2051083	1560	Chr1	1890919	/
Chr1	2052892	1022	Chr1	1892267	/	Chr1	1336742	83	Chr1	1366702	/	Chr1	2052892	1022	Chr1	1892144	/
Chr1	2054357	307	Chr1	1892744	/	Chr1	1336932	5935	Chr1	1368741	/	Chr1	2054357	307	Chr1	1892621	/
Chr1	2054773	1469	Chr1	1892865	/	Chr1	1354796	352	Chr1	1384339	/	Chr1	2054773	1469	Chr1	1892742	/
Chr1	2057292	575	Chr1	1895142	/	Chr1	1368451	133	Chr1	1397659	/	Chr1	2057292	575	Chr1	1895019	/
Chr1	2058065	337	Chr1	1895585	/	Chr1	1377184	3807	Chr1	1431301	/	Chr1	2058065	337	Chr1	1895462	/
Chr1	2062394	165	Chr1	1906798	/	Chr1	1384014	217	Chr1	1439463	/	Chr1	2062394	165	Chr1	1906675	/
Chr1	2065305	844	Chr1	1909587	/	Chr1	1384762	840	Chr1	1439999	/	Chr1	2065305	844	Chr1	1909464	/
Chr1	2105636	255	Chr1	1954710	/	Chr1	1385653	231	Chr1	1440053	/	Chr1	2105636	255	Chr1	1954609	/
Chr1	2111930	496	Chr1	1962843	/	Chr1	1386711	158	Chr1	1441639	/	Chr1	2111930	496	Chr1	1962742	/
Chr1	2113174	338	Chr1	1963896	/	Chr1	1387328	1478	Chr1	1442112	/	Chr1	2113174	338	Chr1	1963795	/
Chr1	2114317	1307	Chr1	1964937	/	Chr1	1389782	121	Chr1	1443143	/	Chr1	2114317	1307	Chr1	1964836	/
Chr1	2146424	50	Chr1	2000206	/	Chr1	1390029	2459	Chr1	1443275	/	Chr1	2146424	50	Chr1	2000105	/
Chr1	2158113	1330	Chr1	2043909	/	Chr1	1392733	11446	Chr1	1443862	/	Chr1	2158113	1330	Chr1	2043806	/
Chr1	2161555	66	Chr1	2054413	/	Chr1	1404472	222	Chr1	1444155	/	Chr1	2161555	66	Chr1	2054310	/
Chr1	2163005	52	Chr1	2055792	/	Chr1	1405588	67	Chr1	1445290	/	Chr1	2163005	52	Chr1	2055689	/
Chr1	2176313	94	Chr1	2069164	/	Chr1	1406196	112	Chr1	1447727	/	Chr1	2176313	94	Chr1	2069061	/
Chr1	2182417	51	Chr1	2075673	/	Chr1	1406506	726	Chr1	1447982	/	Chr1	2182417	51	Chr1	2075570	/
Chr1	2187646	20557	Chr1	2080801	/	Chr1	1407727	243	Chr1	1448469	/	Chr1	2187646	20557	Chr1	2080698	/
Chr1	2213970	284	Chr1	2087191	/	Chr1	1428212	51	Chr1	1468712	/	Chr1	2213970	284	Chr1	2087067	/
Chr1	2231355	249	Chr1	2104589	/	Chr1	1446914	3577	Chr1	1487377	/	Chr1	2231355	249	Chr1	2104464	/
Chr1	2238547	181	Chr1	2111508	/	Chr1	1458029	32736	Chr1	1495195	/	Chr1	2238547	181	Chr1	2111383	/
Chr1	2239950	5349	Chr1	2112735	/	Chr1	1521942	446	Chr1	1537094	/	Chr1	2239950	5349	Chr1	2112610	/
Chr1	2245430	678	Chr1	2112867	/	Chr1	1522788	411	Chr1	1537655	/	Chr1	2245430	678	Chr1	2112742	/
Chr1	2247811	114	Chr1	2117707	/	Chr1	1525101	341	Chr1	1546422	/	Chr1	2247811	114	Chr1	2117582	/
Chr1	2250462	118	Chr1	2125358	/	Chr1	1530209	563	Chr1	1551484	/	Chr1	2250462	118	Chr1	2125233	/
Chr1	2250887	118	Chr1	2125658	/	Chr1	1531680	6853	Chr1	1552393	/	Chr1	2250887	118	Chr1	2125533	/
Chr1	2254205	176	Chr1	2130425	/	Chr1	1541028	241	Chr1	1555309	/	Chr1	2254205	176	Chr1	2130298	/
Chr1	2306481	7700	Chr1	2182610	/	Chr1	1550679	424	Chr1	1577741	/	Chr1	2306481	7700	Chr1	2182562	/
Chr1	2340254	262	Chr1	2227628	/	Chr1	1553546	221	Chr1	1580394	/	Chr1	2340254	262	Chr1	2227540	/
Chr1	2341477	240	Chr1	2233337	/	Chr1	1554037	231	Chr1	1580679	/	Chr1	2341477	240	Chr1	2233249	/
Chr1	2343430	6156	Chr1	2235012	/	Chr1	1578809	76	Chr1	1609775	/	Chr1	2343430	6156	Chr1	2234924	/
Chr1	2364874	246	Chr1	2255053	/	Chr1	1587372	14750	Chr1	1618269	/	Chr1	2364874	246	Chr1	2254965	/
Chr1	2371608	3925	Chr1	2261577	/	Chr1	1616256	8926	Chr1	1632386	/	Chr1	2371608	3925	Chr1	2261489	/
Chr1	2377341	260	Chr1	2264104	/	Chr1	1654266	1036	Chr1	1661465	/	Chr1	2377341	260	Chr1	2264016	/
Chr1	2390968	267	Chr1	2284989	/	Chr1	1662989	125	Chr1	1669142	/	Chr1	2390968	267	Chr1	2284901	/
Chr1	2417963	242	Chr1	2312061	/	Chr1	1694310	202	Chr1	1700681	/	Chr1	2417963	242	Chr1	2311967	/
Chr1	2418374	613	Chr1	2312231	/	Chr1	1801738	368	Chr1	1812078	/	Chr1	2418374	613	Chr1	2312137	/
Chr1	2419643	2041	Chr1	2312883	/	Chr1	1867237	1184	Chr1	1878075	/	Chr1	2419643	2041	Chr1	2312789	/
Chr1	2421863	152	Chr1	2313061	/	Chr1	1880272	246	Chr1	1889952	/	Chr1	2421863	152	Chr1	2312967	/
Chr1	2423294	547	Chr1	2315039	/	Chr1	1891547	63	Chr1	1904093	/	Chr1	2423294	547	Chr1	2314945	/
Chr1	2424841	5266	Chr1	2316296	/	Chr1	1901634	175	Chr1	1914092	/	Chr1	2424841	5266	Chr1	2316202	/
Chr1	2430804	3214	Chr1	2317088	/	Chr1	1902192	234	Chr1	1914634	/	Chr1	2430804	3214	Chr1	2316994	/
Chr1	2434281	22268	Chr1	2319200	/	Chr1	1907029	476	Chr1	1919368	/	Chr1	2434281	22268	Chr1	2319106	/
Chr1	2457418	2040	Chr1	2321873	/	Chr1	1923736	9968	Chr1	1936816	/	Chr1	2457418	2040	Chr1	2321779	/
Chr1	2459638	7592	Chr1	2324227	/	Chr1	1934006	1430	Chr1	1938667	/	Chr1	2459638	7592	Chr1	2324133	/
Chr1	2467469	14881	Chr1	2324457	/	Chr1	1935516	1710	Chr1	1938748	/	Chr1	2467469	14881	Chr1	2324363	/
Chr1	2483772	179	Chr1	2348364	/	Chr1	1938320	283	Chr1	1939816	/	Chr1	2483772	179	Chr1	2348326	/
Chr1	2488450	44784	Chr1	2354358	/	Chr1	1940089	1314	Chr1	1942528	/	Chr1	2488450	44784	Chr1	2354320	/
Chr1	2533580	2373	Chr1	2370678	/	Chr1	1942716	905	Chr1	1943804	/	Chr1	2533580	2373	Chr1	2370640	/
Chr1	2536337	2457	Chr1	2374194	/	Chr1	1945137	651	Chr1	1946020	/	Chr1	2536337	2457	Chr1	2374156	/
Chr1	2539413	576	Chr1	2374822	/	Chr1	1947409	129	Chr1	1947640	/	Chr1	2539413	576	Chr1	2374784	/
Chr1	2540742	824	Chr1	2377903	/	Chr1	1969052	134	Chr1	1977568	/	Chr1	2540742	824	Chr1	2377865	/
Chr1	2542051	235	Chr1	2378430	/	Chr1	1971922	83	Chr1	1980316	/	Chr1	2542051	235	Chr1	2378392	/
Chr1	2542400	318	Chr1	2379156	/	Chr1	1976872	1570	Chr1	1989947	/	Chr1	2542400	318	Chr1	2379118	/
Chr1	2543002	18559	Chr1	2382115	/	Chr1	1980677	629	Chr1	1992377	/	Chr1	2543002	18559	Chr1	2382077	/
Chr1	2562006	248	Chr1	2383138	/	Chr1	1986612	237	Chr1	2006378	/	Chr1	2562006	248	Chr1	2383099	/
Chr1	2562488	2641	Chr1	2404691	/	Chr1	1995142	498	Chr1	2014883	/	Chr1	2562488	2641	Chr1	2404652	/
Chr1	2565533	159	Chr1	2405416	/	Chr1	1997098	3139	Chr1	2025483	/	Chr1	2565533	159	Chr1	2405377	/
Chr1	2566785	79	Chr1	2407691	/	Chr1	2000398	285	Chr1	2025646	/	Chr1	2566785	79	Chr1	2407652	/
Chr1	2567910	259	Chr1	2408777	/	Chr1	2002601	116	Chr1	2028837	/	Chr1	2567910	259	Chr1	2408738	/
Chr1	2582579	87	Chr1	2423555	/	Chr1	2002937	159	Chr1	2029073	/	Chr1	2582579	87	Chr1	2423515	/
Chr1	2601107	245	Chr1	2442325	/	Chr1	2006215	235	Chr1	2032172	/	Chr1	2601107	245	Chr1	2442285	/
Chr1	2603598	141	Chr1	2444559	/	Chr1	2007323	468	Chr1	2033056	/	Chr1	2603598	141	Chr1	2444519	/
Chr1	2646272	124	Chr1	2487010	/	Chr1	2008145	567	Chr1	2033493	/	Chr1	2646272	124	Chr1	2486970	/
Chr1	2657604	302	Chr1	2512477	/	Chr1	2011763	3287	Chr1	2036476	/	Chr1	2657604	302	Chr1	2512437	/
Chr1	2658958	26996	Chr1	2513494	/	Chr1	2015340	6867	Chr1	2037177	/	Chr1	2658958	26996	Chr1	2513454	/
Chr1	2700660	167	Chr1	2528826	/	Chr1	2023062	100	Chr1	2038060	/	Chr1	2700660	167	Chr1	2528786	/
Chr1	2738948	9137	Chr1	2567099	/	Chr1	2023317	2191	Chr1	2040915	/	Chr1	2738948	9137	Chr1	2567052	/
Chr1	2749047	203	Chr1	2568054	/	Chr1	2025923	5746	Chr1	2058265	/	Chr1	2749047	203	Chr1	2568007	/
Chr1	2757403	846	Chr1	2579539	/	Chr1	2032494	11428	Chr1	2059402	/	Chr1	2757403	846	Chr1	2579492	/
Chr1	2761590	1719	Chr1	2584247	/	Chr1	2044136	100	Chr1	2059633	/	Chr1	2761590	1719	Chr1	2584200	/
Chr1	2765033	579	Chr1	2585972	/	Chr1	2047396	204	Chr1	2064287	/	Chr1	2765033	579	Chr1	2585925	/
Chr1	2777450	57	Chr1	2599170	/	Chr1	2048844	816	Chr1	2067738	/	Chr1	2777450	57	Chr1	2599123	/
Chr1	2794331	51	Chr1	2616150	/	Chr1	2052694	312	Chr1	2070779	/	Chr1	2813064	566	Chr1	2635044	/
Chr1	2813064	566	Chr1	2635125	/	Chr1	2057295	87	Chr1	2075407	/	Chr1	2815868	594	Chr1	2638901	/
Chr1	2815868	594	Chr1	2638982	/	Chr1	2125359	322	Chr1	2145630	/	Chr1	2817094	341	Chr1	2639552	/
Chr1	2817094	341	Chr1	2639649	/	Chr1	2135421	2033	Chr1	2157238	/	Chr1	2817566	156	Chr1	2639687	/
Chr1	2817566	156	Chr1	2639784	/	Chr1	2161561	66	Chr1	2188593	/	Chr1	2817762	144	Chr1	2639728	/
Chr1	2817762	144	Chr1	2639825	/	Chr1	2163005	52	Chr1	2189975	/	Chr1	2824730	270	Chr1	2657566	/
Chr1	2824730	270	Chr1	2657663	/	Chr1	2182712	1495	Chr1	2212822	/	Chr1	2825161	174	Chr1	2657736	/
Chr1	2825161	174	Chr1	2657833	/	Chr1	2187646	20557	Chr1	2216245	/	Chr1	2831418	80	Chr1	2664957	/
Chr1	2831418	80	Chr1	2665055	/	Chr1	2209256	66	Chr1	2217522	/	Chr1	2831569	6549	Chr1	2665029	/
Chr1	2831569	6549	Chr1	2665127	/	Chr1	2213970	284	Chr1	2222556	/	Chr1	2863436	610	Chr1	2690332	/
Chr1	2863436	610	Chr1	2690430	/	Chr1	2238547	181	Chr1	2251994	/	Chr1	2882391	238	Chr1	2709058	/
Chr1	2882391	238	Chr1	2709161	/	Chr1	2239950	5349	Chr1	2253218	/	Chr1	2890819	481	Chr1	2718405	/
Chr1	2890819	481	Chr1	2718508	/	Chr1	2245430	678	Chr1	2253350	/	Chr1	2892022	1298	Chr1	2719953	/
Chr1	2892022	1298	Chr1	2720056	/	Chr1	2247811	114	Chr1	2255007	/	Chr1	2895388	340	Chr1	2722471	/
Chr1	2895388	340	Chr1	2722574	/	Chr1	2250462	118	Chr1	2262702	/	Chr1	2909362	308	Chr1	2736690	/
Chr1	2909362	308	Chr1	2736793	/	Chr1	2250887	118	Chr1	2263008	/	Chr1	2916556	11520	Chr1	2747917	/
Chr1	2916556	11520	Chr1	2748020	/	Chr1	2254205	176	Chr1	2267621	/	Chr1	2947643	9275	Chr1	2773639	/
Chr1	2947643	9275	Chr1	2773742	/	Chr1	2306481	7700	Chr1	2319853	/	Chr1	2997549	1189	Chr1	2816929	/
Chr1	2997549	1189	Chr1	2817054	/	Chr1	2343561	5392	Chr1	2364707	/	Chr1	3000049	4730	Chr1	2818298	/
Chr1	3000049	4730	Chr1	2818423	/	Chr1	2364874	246	Chr1	2382892	/	Chr1	3006045	1114	Chr1	2819576	/
Chr1	3006045	1114	Chr1	2819701	/	Chr1	2371608	3925	Chr1	2389407	/	Chr1	3009421	1059	Chr1	2821864	/
Chr1	3009421	1059	Chr1	2821989	/	Chr1	2376553	1249	Chr1	2391391	/	Chr1	3015486	126	Chr1	2826866	/
Chr1	3015486	126	Chr1	2826991	/	Chr1	2378066	883	Chr1	2391684	/	Chr1	3015703	4721	Chr1	2826958	/
Chr1	3015703	4721	Chr1	2827083	/	Chr1	2379273	52	Chr1	2392009	/	Chr1	3028460	4775	Chr1	2834997	/
Chr1	3028460	4775	Chr1	2835122	/	Chr1	2390968	267	Chr1	2404167	/	Chr1	3066047	111	Chr1	2871820	/
Chr1	3066047	111	Chr1	2871948	/	Chr1	2417963	320	Chr1	2438905	/	Chr1	3068112	228	Chr1	2874376	/
Chr1	3068112	228	Chr1	2874504	/	Chr1	2419622	2144	Chr1	2440220	/	Chr1	3075048	134	Chr1	2881126	/
Chr1	3075048	134	Chr1	2881254	/	Chr1	2421898	108	Chr1	2440352	/	Chr1	3079157	3837	Chr1	2885354	/
Chr1	3079157	3837	Chr1	2885482	/	Chr1	2423305	547	Chr1	2442077	/	Chr1	3083245	1315	Chr1	2887227	/
Chr1	3083245	1315	Chr1	2887355	/	Chr1	2425496	211	Chr1	2443738	/	Chr1	3084748	1766	Chr1	2912827	/
Chr1	3084748	1766	Chr1	2912955	/	Chr1	2426854	244	Chr1	2444888	/	Chr1	3087835	2690	Chr1	2914186	/
Chr1	3087835	2690	Chr1	2914314	/	Chr1	2428530	636	Chr1	2447353	/	Chr1	3101371	52	Chr1	2925145	/
Chr1	3101371	52	Chr1	2925295	/	Chr1	2429389	613	Chr1	2447557	/	Chr1	3112331	54	Chr1	2949592	/
Chr1	3112331	54	Chr1	2949742	/	Chr1	2441818	391	Chr1	2459506	/	Chr1	3124014	3093	Chr1	2961202	/
Chr1	3124014	3093	Chr1	2961352	/	Chr1	2446388	14036	Chr1	2470067	/	Chr1	3131549	81	Chr1	2965668	/
Chr1	3131549	81	Chr1	2965818	/	Chr1	2460767	107	Chr1	2470394	/	Chr1	3138891	288	Chr1	2972967	/
Chr1	3138891	288	Chr1	2973117	/	Chr1	2461034	207	Chr1	2470561	/	Chr1	3146972	233	Chr1	2987248	/
Chr1	3146972	233	Chr1	2987398	/	Chr1	2461394	5841	Chr1	2470821	/	Chr1	3148529	225	Chr1	2988566	/
Chr1	3148529	225	Chr1	2988716	/	Chr1	2467704	2552	Chr1	2472457	/	Chr1	3149201	238	Chr1	2989036	/
Chr1	3149201	238	Chr1	2989186	/	Chr1	2470529	11357	Chr1	2472749	/	Chr1	3149733	535	Chr1	2990549	/
Chr1	3149733	535	Chr1	2990699	/	Chr1	2482150	202	Chr1	2495792	/	Chr1	3150497	36588	Chr1	2990791	/
Chr1	3150497	36588	Chr1	2990941	/	Chr1	2483772	179	Chr1	2497888	/	Chr1	3196807	61	Chr1	3000496	/
Chr1	3196807	61	Chr1	3000646	/	Chr1	2488450	44784	Chr1	2503897	/	Chr1	3204536	1487	Chr1	3008703	/
Chr1	3204536	1487	Chr1	3008853	/	Chr1	2533639	2306	Chr1	2504512	/	Chr1	3208300	1069	Chr1	3020381	/
Chr1	3208300	1069	Chr1	3020531	/	Chr1	2536335	2467	Chr1	2509981	/	Chr1	3213083	14092	Chr1	3029371	/
Chr1	3213083	14092	Chr1	3029521	/	Chr1	2539413	576	Chr1	2510601	/	Chr1	3227274	1083	Chr1	3029450	/
Chr1	3227274	1083	Chr1	3029600	/	Chr1	2541042	185	Chr1	2511711	/	Chr1	3228494	406	Chr1	3029582	/
Chr1	3228494	406	Chr1	3029732	/	Chr1	2542051	235	Chr1	2517178	/	Chr1	3229133	358	Chr1	3029814	/
Chr1	3229133	358	Chr1	3029964	/	Chr1	2542400	318	Chr1	2517899	/	Chr1	3229569	316	Chr1	3029895	/
Chr1	3229569	316	Chr1	3030045	/	Chr1	2543002	18559	Chr1	2520898	/	Chr1	3230021	581	Chr1	3030024	/
Chr1	3230021	581	Chr1	3030174	/	Chr1	2562006	248	Chr1	2521674	/	Chr1	3235433	267	Chr1	3039653	/
Chr1	3235433	267	Chr1	3039803	/	Chr1	2562488	2641	Chr1	2542482	/	Chr1	3236012	1500	Chr1	3047865	/
Chr1	3236012	1500	Chr1	3048015	/	Chr1	2565533	159	Chr1	2543207	/	Chr1	3237959	6547	Chr1	3048316	/
Chr1	3237959	6547	Chr1	3048466	/	Chr1	2566785	79	Chr1	2545482	/	Chr1	3245928	4366	Chr1	3066880	/
Chr1	3245928	4366	Chr1	3067030	/	Chr1	2567910	259	Chr1	2546568	/	Chr1	3252609	31420	Chr1	3077276	/
Chr1	3252609	31420	Chr1	3077426	/	Chr1	2589866	86	Chr1	2574984	/	Chr1	3286995	247	Chr1	3081351	/
Chr1	3286995	247	Chr1	3081501	/	Chr1	2601107	245	Chr1	2591909	/	Chr1	3287663	1830	Chr1	3081715	/
Chr1	3287663	1830	Chr1	3081865	/	Chr1	2603737	68	Chr1	2594593	/	Chr1	3289673	1514	Chr1	3081897	/
Chr1	3289673	1514	Chr1	3082047	/	Chr1	2605319	144	Chr1	2596146	/	Chr1	3296184	258	Chr1	3087043	/
Chr1	3296184	258	Chr1	3087193	/	Chr1	2625093	17803	Chr1	2615708	/	Chr1	3297619	2654	Chr1	3124369	/
Chr1	3297619	2654	Chr1	3124520	/	Chr1	2652707	3470	Chr1	2630907	/	Chr1	3300780	5074	Chr1	3124886	/
Chr1	3300780	5074	Chr1	3125037	/	Chr1	2681265	1508	Chr1	2673338	/	Chr1	3308847	3091	Chr1	3130540	/
Chr1	3308847	3091	Chr1	3130691	/	Chr1	2709730	110	Chr1	2700624	/	Chr1	3316529	351	Chr1	3135364	/
Chr1	3316529	351	Chr1	3135515	/	Chr1	2719880	135	Chr1	2711110	/	Chr1	3319041	1958	Chr1	3137530	/
Chr1	3319041	1958	Chr1	3137681	/	Chr1	2720794	210	Chr1	2711897	/	Chr1	3340717	253	Chr1	3164138	/
Chr1	3340717	253	Chr1	3164289	/	Chr1	2721704	87	Chr1	2712755	/	Chr1	3369995	349	Chr1	3193294	/
Chr1	3369995	349	Chr1	3193487	/	Chr1	2727084	55	Chr1	2718005	/	Chr1	3378464	229	Chr1	3201495	/
Chr1	3378464	229	Chr1	3201692	/	Chr1	2731532	135	Chr1	2728022	/	Chr1	3379738	53	Chr1	3202861	/
Chr1	3379738	53	Chr1	3203062	/	Chr1	2737573	155	Chr1	2734100	/	Chr1	3380164	353	Chr1	3203245	/
Chr1	3380164	353	Chr1	3203446	/	Chr1	2738946	9137	Chr1	2735320	/	Chr1	3380656	241	Chr1	3203890	/
Chr1	3380656	241	Chr1	3204091	/	Chr1	2749043	203	Chr1	2736271	/	Chr1	3381012	1507	Chr1	3204035	/
Chr1	3381012	1507	Chr1	3204236	/	Chr1	2750402	6102	Chr1	2737743	/	Chr1	3388942	347	Chr1	3210504	/
Chr1	3388942	347	Chr1	3210705	/	Chr1	2757816	236	Chr1	2739087	/	Chr1	3390884	155	Chr1	3212103	/
Chr1	3390884	155	Chr1	3212304	/	Chr1	2761590	1719	Chr1	2743365	/	Chr1	3399621	102	Chr1	3233795	/
Chr1	3399621	102	Chr1	3233996	/	Chr1	2764360	316	Chr1	2744418	/	Chr1	3401954	248	Chr1	3236032	/
Chr1	3401954	248	Chr1	3236233	/	Chr1	2765033	579	Chr1	2744775	/	Chr1	3407029	169	Chr1	3240872	/
Chr1	3407029	169	Chr1	3241073	/	Chr1	2777450	57	Chr1	2756771	/	Chr1	3412266	223	Chr1	3247154	/
Chr1	3412266	223	Chr1	3247355	/	Chr1	2791846	77	Chr1	2771260	/	Chr1	3413029	209	Chr1	3247648	/
Chr1	3413029	209	Chr1	3247849	/	Chr1	2794331	51	Chr1	2773708	/	Chr1	3413518	501	Chr1	3248171	/
Chr1	3413518	501	Chr1	3248372	/	Chr1	2817762	144	Chr1	2799069	/	Chr1	3419729	240	Chr1	3255100	/
Chr1	3419729	240	Chr1	3255301	/	Chr1	2824730	270	Chr1	2806895	/	Chr1	3425106	655	Chr1	3264927	/
Chr1	3425106	655	Chr1	3265128	/	Chr1	2831418	80	Chr1	2814503	/	Chr1	3426307	153	Chr1	3265799	/
Chr1	3426307	153	Chr1	3266000	/	Chr1	2831569	6565	Chr1	2814575	/	Chr1	3426696	237	Chr1	3266036	/
Chr1	3426696	237	Chr1	3266237	/	Chr1	2839412	229	Chr1	2815840	/	Chr1	3428898	517	Chr1	3267999	/
Chr1	3428898	517	Chr1	3268200	/	Chr1	2852508	66	Chr1	2828703	/	Chr1	3432672	104	Chr1	3274896	/
Chr1	3432672	104	Chr1	3275097	/	Chr1	2854365	246	Chr1	2830495	/	Chr1	3438609	1679	Chr1	3280711	/
Chr1	3438609	1679	Chr1	3280912	/	Chr1	2863436	610	Chr1	2839323	/	Chr1	3440595	206	Chr1	3281033	/
Chr1	3440595	206	Chr1	3281234	/	Chr1	2892848	336	Chr1	2885453	/	Chr1	3444525	3108	Chr1	3284736	/
Chr1	3444525	3108	Chr1	3284937	/	Chr1	2897487	6667	Chr1	2890000	/	Chr1	3447833	5214	Chr1	3285505	/
Chr1	3447833	5214	Chr1	3285706	/	Chr1	2904588	214	Chr1	2894845	/	Chr1	3453543	52	Chr1	3294580	/
Chr1	3453543	52	Chr1	3294781	/	Chr1	2909362	308	Chr1	2900198	/	Chr1	3495727	98	Chr1	3337306	/
Chr1	3495727	98	Chr1	3337509	/	Chr1	2916571	9401	Chr1	2920241	/	Chr1	3506305	257	Chr1	3347814	/
Chr1	3506305	257	Chr1	3348017	/	Chr1	2926089	1977	Chr1	2920357	/	Chr1	3625643	618	Chr1	3479917	/
Chr1	3625643	618	Chr1	3480123	/	Chr1	2942327	20230	Chr1	2938010	/	Chr1	3629527	167	Chr1	3483408	/
Chr1	3629527	167	Chr1	3483614	/	Chr1	2969781	131	Chr1	2946095	/	Chr1	3634602	3584	Chr1	3488600	/
Chr1	3634602	3584	Chr1	3488806	/	Chr1	3009421	1059	Chr1	2986219	/	Chr1	3649066	356	Chr1	3499487	/
Chr1	3649066	356	Chr1	3499693	/	Chr1	3015486	126	Chr1	2991217	/	Chr1	3660240	788	Chr1	3510285	/
Chr1	3660240	788	Chr1	3510491	/	Chr1	3015703	4721	Chr1	2991309	/	Chr1	3757256	12002	Chr1	3607526	/
Chr1	3757256	12002	Chr1	3607763	/	Chr1	3028460	4775	Chr1	3013621	/	Chr1	3784556	2057	Chr1	3653617	/
Chr1	3784556	2057	Chr1	3653854	/	Chr1	3066047	111	Chr1	3071843	/	Chr1	3799767	80	Chr1	3667134	/
Chr1	3799767	80	Chr1	3667371	/	Chr1	3079081	3919	Chr1	3085870	/	Chr1	3800390	693	Chr1	3669728	/
Chr1	3800390	693	Chr1	3669965	/	Chr1	3083254	1281	Chr1	3088604	/	Chr1	3801245	4492	Chr1	3669915	/
Chr1	3801245	4492	Chr1	3670152	/	Chr1	3084748	1766	Chr1	3111373	/	Chr1	3808377	296	Chr1	3674518	/
Chr1	3808377	296	Chr1	3674755	/	Chr1	3087835	2690	Chr1	3112731	/	Chr1	3808964	344	Chr1	3674811	/
Chr1	3808964	344	Chr1	3675048	/	Chr1	3124014	3093	Chr1	3146691	/	Chr1	3810008	1024	Chr1	3675572	/
Chr1	3810008	1024	Chr1	3675809	/	Chr1	3131558	82	Chr1	3151165	/	Chr1	3812557	219	Chr1	3677926	/
Chr1	3812557	219	Chr1	3678163	/	Chr1	3138891	288	Chr1	3158452	/	Chr1	3813891	186	Chr1	3679012	/
Chr1	3813891	186	Chr1	3679249	/	Chr1	3146972	233	Chr1	3166247	/	Chr1	3823440	264	Chr1	3688431	/
Chr1	3823440	264	Chr1	3688668	/	Chr1	3148533	225	Chr1	3167568	/	Chr1	3838568	399	Chr1	3704016	/
Chr1	3838568	399	Chr1	3704254	/	Chr1	3155450	1973	Chr1	3186018	/	Chr1	3843819	236	Chr1	3720365	/
Chr1	3843819	236	Chr1	3720603	/	Chr1	3158784	1479	Chr1	3191635	/	Chr1	3847471	401	Chr1	3723754	/
Chr1	3847471	401	Chr1	3723992	/	Chr1	3162672	18011	Chr1	3194342	/	Chr1	3851767	146	Chr1	3728205	/
Chr1	3851767	146	Chr1	3728469	/	Chr1	3183481	869	Chr1	3197132	/	Chr1	3855537	296	Chr1	3731855	/
Chr1	3855537	296	Chr1	3732119	/	Chr1	3195526	330	Chr1	3208289	/	Chr1	3860068	239	Chr1	3736080	/
Chr1	3860068	239	Chr1	3736344	/	Chr1	3196810	161	Chr1	3209241	/	Chr1	3860354	240	Chr1	3736342	/
Chr1	3860354	240	Chr1	3736606	/	Chr1	3204536	1487	Chr1	3216759	/	Chr1	3871369	10107	Chr1	3749373	/
Chr1	3871369	10107	Chr1	3749637	/	Chr1	3208300	1069	Chr1	3233516	/	Chr1	3887289	317	Chr1	3764079	/
Chr1	3887289	317	Chr1	3764343	/	Chr1	3213083	14092	Chr1	3242506	/	Chr1	3893945	279	Chr1	3770746	/
Chr1	3893945	279	Chr1	3771010	/	Chr1	3227274	1083	Chr1	3242585	/	Chr1	3894409	100	Chr1	3771146	/
Chr1	3894409	100	Chr1	3771410	/	Chr1	3228494	406	Chr1	3242717	/	Chr1	3894727	308	Chr1	3771479	/
Chr1	3894727	308	Chr1	3771743	/	Chr1	3229133	358	Chr1	3242949	/	Chr1	3896850	161	Chr1	3773306	/
Chr1	3896850	161	Chr1	3773570	/	Chr1	3229570	315	Chr1	3243029	/	Chr1	3897393	1236	Chr1	3774113	/
Chr1	3897393	1236	Chr1	3774377	/	Chr1	3230021	581	Chr1	3243158	/	Chr1	3898819	880	Chr1	3775214	/
Chr1	3898819	880	Chr1	3775478	/	Chr1	3235433	267	Chr1	3252787	/	Chr1	3900425	291	Chr1	3776031	/
Chr1	3900425	291	Chr1	3776295	/	Chr1	3236008	1506	Chr1	3260997	/	Chr1	3901867	117	Chr1	3780249	/
Chr1	3901867	117	Chr1	3780513	/	Chr1	3237951	6548	Chr1	3261438	/	Chr1	3902308	247	Chr1	3781291	/
Chr1	3902308	247	Chr1	3781555	/	Chr1	3246356	873	Chr1	3263302	/	Chr1	3903091	485	Chr1	3782095	/
Chr1	3903091	485	Chr1	3782359	/	Chr1	3248237	1544	Chr1	3264353	/	Chr1	3910413	1588	Chr1	3789199	/
Chr1	3910413	1588	Chr1	3789463	/	Chr1	3253282	929	Chr1	3267853	/	Chr1	3912164	6177	Chr1	3789857	/
Chr1	3912164	6177	Chr1	3790121	/	Chr1	3254908	4025	Chr1	3268801	/	Chr1	3918815	238	Chr1	3790609	/
Chr1	3918815	238	Chr1	3790873	/	Chr1	3261815	1519	Chr1	3274527	/	Chr1	3921003	238	Chr1	3792576	/
Chr1	3921003	238	Chr1	3792840	/	Chr1	3263427	822	Chr1	3274617	/	Chr1	3921921	744	Chr1	3793256	/
Chr1	3921921	744	Chr1	3793517	/	Chr1	3266922	1237	Chr1	3286419	/	Chr1	3924051	740	Chr1	3794627	/
Chr1	3924051	740	Chr1	3794886	/	Chr1	3272206	7470	Chr1	3291029	/	Chr1	3926835	283	Chr1	3796684	/
Chr1	3926835	283	Chr1	3796941	/	Chr1	3279825	152	Chr1	3309743	/	Chr1	3943717	61	Chr1	3813246	/
Chr1	3943726	52	Chr1	3813513	/	Chr1	3280081	248	Chr1	3309983	/	Chr1	3945680	786	Chr1	3815158	/
Chr1	3945680	786	Chr1	3815425	/	Chr1	3280810	218	Chr1	3310791	/	Chr1	3978829	65	Chr1	3848029	/
Chr1	3978829	65	Chr1	3848315	/	Chr1	3281194	158	Chr1	3310958	/	Chr1	4008296	267	Chr1	3889796	/
Chr1	4008296	267	Chr1	3890082	/	Chr1	3286995	247	Chr1	3317556	/	Chr1	4068438	521	Chr1	3952415	/
Chr1	4068438	521	Chr1	3952705	/	Chr1	3287663	1830	Chr1	3317918	/	Chr1	4093817	107	Chr1	3977220	/
Chr1	4093817	107	Chr1	3977530	/	Chr1	3289673	1514	Chr1	3318100	/	Chr1	4105955	612	Chr1	3989280	/
Chr1	4105955	612	Chr1	3989590	/	Chr1	3296184	258	Chr1	3323246	/	Chr1	4110267	103	Chr1	3992975	/
Chr1	4110267	103	Chr1	3993285	/	Chr1	3296985	12122	Chr1	3323820	/	Chr1	4194284	374	Chr1	4078643	/
Chr1	4194284	374	Chr1	4078953	/	Chr1	3309749	636	Chr1	3334858	/	Chr1	4196529	6333	Chr1	4080461	/
Chr1	4196529	6333	Chr1	4080771	/	Chr1	3310780	1061	Chr1	3335228	/	Chr1	4203623	160	Chr1	4103027	/
Chr1	4203623	160	Chr1	4103337	/	Chr1	3316529	351	Chr1	3341146	/	Chr1	4204812	225	Chr1	4104053	/
Chr1	4204812	225	Chr1	4104363	/	Chr1	3319041	1958	Chr1	3343312	/	Chr1	4205612	246	Chr1	4104642	/
Chr1	4205612	246	Chr1	4104952	/	Chr1	3340717	253	Chr1	3369337	/	Chr1	4206630	5378	Chr1	4105417	/
Chr1	4206630	5378	Chr1	4105727	/	Chr1	3341057	509	Chr1	3369427	/	Chr1	4233103	95	Chr1	4126591	/
Chr1	4233105	93	Chr1	4126904	/	Chr1	3352757	548	Chr1	3380689	/	Chr1	4295498	273	Chr1	4194256	/
Chr1	4295498	273	Chr1	4194608	/	Chr1	3369995	349	Chr1	3398162	/	Chr1	4314287	129	Chr1	4222389	/
Chr1	4314287	129	Chr1	4222741	/	Chr1	3378464	229	Chr1	3406377	/	Chr1	4349559	225	Chr1	4258267	/
Chr1	4349559	225	Chr1	4258648	/	Chr1	3379738	53	Chr1	3407747	/	Chr1	4367287	10923	Chr1	4275876	/
Chr1	4367287	10923	Chr1	4276257	/	Chr1	3380164	353	Chr1	3408131	/	Chr1	4379400	1174	Chr1	4277046	/
Chr1	4379400	1174	Chr1	4277427	/	Chr1	3380656	241	Chr1	3408776	/	Chr1	4384135	124	Chr1	4280606	/
Chr1	4384135	124	Chr1	4280993	/	Chr1	3381012	1507	Chr1	3408921	/	Chr1	4435923	376	Chr1	4332727	/
Chr1	4435923	376	Chr1	4333065	/	Chr1	3388942	347	Chr1	3428163	/	Chr1	4459226	245	Chr1	4356350	/
Chr1	4459226	245	Chr1	4356720	/	Chr1	3390884	155	Chr1	3429762	/	Chr1	4461070	34874	Chr1	4363844	/
Chr1	4461070	34874	Chr1	4364214	/	Chr1	3412266	223	Chr1	3451422	/	Chr1	4496080	101	Chr1	4363980	/
Chr1	4496080	101	Chr1	4364350	/	Chr1	3425106	655	Chr1	3464003	/	Chr1	4504594	418	Chr1	4373828	/
Chr1	4504594	418	Chr1	4374198	/	Chr1	3426307	153	Chr1	3464540	/	Chr1	4507131	127	Chr1	4376020	/
Chr1	4507131	127	Chr1	4376390	/	Chr1	3426712	222	Chr1	3464788	/	Chr1	4515172	2469	Chr1	4384248	/
Chr1	4515172	2469	Chr1	4384618	/	Chr1	3428898	517	Chr1	3466734	/	Chr1	4534862	70	Chr1	4402753	/
Chr1	4534862	70	Chr1	4403107	/	Chr1	3432672	104	Chr1	3473629	/	Chr1	4538039	85	Chr1	4405907	/
Chr1	4538039	85	Chr1	4406259	/	Chr1	3438607	1678	Chr1	3479442	/	Chr1	4560366	10911	Chr1	4428390	/
Chr1	4560366	10911	Chr1	4428742	/	Chr1	3444527	3108	Chr1	3483668	/	Chr1	4590042	223	Chr1	4453419	/
Chr1	4590042	223	Chr1	4453771	/	Chr1	3447833	5214	Chr1	3484432	/	Chr1	4608704	91	Chr1	4471941	/
Chr1	4608704	91	Chr1	4472296	/	Chr1	3453546	52	Chr1	3485635	/	Chr1	4608875	13088	Chr1	4472022	/
Chr1	4608875	13088	Chr1	4472377	/	Chr1	3495727	98	Chr1	3528346	/	Chr1	4628893	1015	Chr1	4478965	/
Chr1	4628893	1015	Chr1	4479320	/	Chr1	3576272	237	Chr1	3609829	/	Chr1	4649747	6101	Chr1	4504110	/
Chr1	4649747	6101	Chr1	4504469	/	Chr1	3634593	3584	Chr1	3712577	/	Chr1	4678526	269	Chr1	4533243	/
Chr1	4678526	269	Chr1	4533568	/	Chr1	3640422	437	Chr1	3728534	/	Chr1	4742384	90	Chr1	4597019	/
Chr1	4742384	90	Chr1	4597346	/	Chr1	3660240	788	Chr1	3748540	/	Chr1	4755004	118	Chr1	4609534	/
Chr1	4772222	539	Chr1	4627089	/	Chr1	3710051	538	Chr1	3797601	/	Chr1	4772222	539	Chr1	4626734	/
Chr1	4787028	5708	Chr1	4642114	/	Chr1	3757256	12002	Chr1	3844292	/	Chr1	4787028	5708	Chr1	4641759	/
Chr1	4794664	3862	Chr1	4644031	/	Chr1	3771982	992	Chr1	3861241	/	Chr1	4794664	3862	Chr1	4643676	/
Chr1	4813632	81	Chr1	4659109	/	Chr1	3784556	2057	Chr1	3873531	/	Chr1	4813632	81	Chr1	4658754	/
Chr1	4814774	241	Chr1	4660177	/	Chr1	3801569	3095	Chr1	3888858	/	Chr1	4814774	241	Chr1	4659822	/
Chr1	4815373	144	Chr1	4660526	/	Chr1	3871369	10107	Chr1	3982160	/	Chr1	4815373	144	Chr1	4660171	/
Chr1	4817509	245	Chr1	4663866	/	Chr1	3887289	317	Chr1	3988878	/	Chr1	4817509	245	Chr1	4663511	/
Chr1	4818567	1845	Chr1	4664671	/	Chr1	3893891	333	Chr1	3995515	/	Chr1	4818567	1845	Chr1	4664316	/
Chr1	4824068	970	Chr1	4669518	/	Chr1	3894727	308	Chr1	3996247	/	Chr1	4824068	970	Chr1	4669163	/
Chr1	4825791	163	Chr1	4670242	/	Chr1	3896850	161	Chr1	3998066	/	Chr1	4825791	163	Chr1	4669887	/
Chr1	4826552	142	Chr1	4670852	/	Chr1	3897393	1236	Chr1	3998874	/	Chr1	4826552	142	Chr1	4670497	/
Chr1	4826812	144	Chr1	4670971	/	Chr1	3898819	880	Chr1	3999981	/	Chr1	4826812	144	Chr1	4670616	/
Chr1	4827226	236	Chr1	4671239	/	Chr1	3900425	291	Chr1	4000809	/	Chr1	4827226	236	Chr1	4670884	/
Chr1	4850338	6732	Chr1	4694583	/	Chr1	3901594	188	Chr1	4041664	/	Chr1	4850338	6732	Chr1	4694225	/
Chr1	4858152	57	Chr1	4695667	/	Chr1	3901867	117	Chr1	4041750	/	Chr1	4858152	57	Chr1	4695309	/
Chr1	4866755	12895	Chr1	4704242	/	Chr1	3902308	247	Chr1	4042792	/	Chr1	4866755	12895	Chr1	4703884	/
Chr1	4896977	183	Chr1	4721593	/	Chr1	3903091	485	Chr1	4043592	/	Chr1	4896977	183	Chr1	4721234	/
Chr1	4942848	11296	Chr1	4768473	/	Chr1	3910413	1588	Chr1	4050704	/	Chr1	4942848	11296	Chr1	4768112	/
Chr1	4992577	131	Chr1	4810329	/	Chr1	3912183	5623	Chr1	4051599	/	Chr1	4992577	131	Chr1	4809960	/
Chr1	4998417	998	Chr1	4816045	/	Chr1	3917847	508	Chr1	4051641	/	Chr1	4998417	998	Chr1	4815676	/
Chr1	5069473	245	Chr1	4888762	/	Chr1	3918815	238	Chr1	4052107	/	Chr1	5069473	245	Chr1	4888327	/
Chr1	5099049	103	Chr1	4918210	/	Chr1	3921003	238	Chr1	4054075	/	Chr1	5099049	103	Chr1	4917775	/
Chr1	5107073	87	Chr1	4926147	/	Chr1	3921921	744	Chr1	4054753	/	Chr1	5107073	87	Chr1	4925712	/
Chr1	5153031	494	Chr1	4977781	/	Chr1	3924051	740	Chr1	4056119	/	Chr1	5153031	494	Chr1	4977338	/
Chr1	5154166	1728	Chr1	4978637	/	Chr1	3962366	53	Chr1	4094850	/	Chr1	5154166	1728	Chr1	4978194	/
Chr1	5160916	15457	Chr1	4985063	/	Chr1	3978823	65	Chr1	4122608	/	Chr1	5160916	15457	Chr1	4984620	/
Chr1	5178505	78	Chr1	4987256	/	Chr1	4008296	267	Chr1	4165134	/	Chr1	5178505	78	Chr1	4986813	/
Chr1	5281605	243	Chr1	5157773	/	Chr1	4068438	521	Chr1	4226784	/	Chr1	5281605	243	Chr1	5157514	/
Chr1	5282920	352	Chr1	5158845	/	Chr1	4093851	73	Chr1	4251644	/	Chr1	5282920	352	Chr1	5158586	/
Chr1	5291232	3510	Chr1	5182287	/	Chr1	4105955	612	Chr1	4263705	/	Chr1	5291232	3510	Chr1	5182028	/
Chr1	5312321	68	Chr1	5203484	/	Chr1	4110267	65	Chr1	4267405	/	Chr1	5312321	68	Chr1	5203225	/
Chr1	5345582	3430	Chr1	5236823	/	Chr1	4194284	351	Chr1	4360400	/	Chr1	5345582	3430	Chr1	5236564	/
Chr1	5356259	3983	Chr1	5244081	/	Chr1	4196534	6333	Chr1	4362296	/	Chr1	5356259	3983	Chr1	5243817	/
Chr1	5375147	337	Chr1	5259175	/	Chr1	4204893	166	Chr1	4364356	/	Chr1	5375147	337	Chr1	5258911	/
Chr1	5376302	552	Chr1	5267919	/	Chr1	4205616	246	Chr1	4364925	/	Chr1	5376302	552	Chr1	5267655	/
Chr1	5379889	660	Chr1	5270956	/	Chr1	4206634	5378	Chr1	4365701	/	Chr1	5379889	660	Chr1	5270692	/
Chr1	5395875	1889	Chr1	5299173	/	Chr1	4233115	83	Chr1	4387825	/	Chr1	5395875	1889	Chr1	5298909	/
Chr1	5471289	1348	Chr1	5380371	/	Chr1	4295498	273	Chr1	4450239	/	Chr1	5471289	1348	Chr1	5380094	/
Chr1	5533804	94	Chr1	5453897	/	Chr1	4303776	106	Chr1	4471114	/	Chr1	5538053	238	Chr1	5457838	/
Chr1	5538053	238	Chr1	5458052	/	Chr1	4314277	125	Chr1	4489935	/	Chr1	5567067	699	Chr1	5491078	/
Chr1	5567067	699	Chr1	5491306	/	Chr1	4349559	225	Chr1	4526907	/	Chr1	5588898	75	Chr1	5513612	/
Chr1	5588898	75	Chr1	5513840	/	Chr1	4367314	10739	Chr1	4544942	/	Chr1	5593426	309	Chr1	5518028	/
Chr1	5593426	309	Chr1	5518256	/	Chr1	4379554	364	Chr1	4546434	/	Chr1	5606596	85	Chr1	5530854	/
Chr1	5606596	85	Chr1	5531082	/	Chr1	4435923	376	Chr1	4602485	/	Chr1	5617384	695	Chr1	5542580	/
Chr1	5617384	695	Chr1	5542808	/	Chr1	4468941	774	Chr1	4636084	/	Chr1	5625026	51	Chr1	5549754	/
Chr1	5625026	51	Chr1	5549982	/	Chr1	4479796	14868	Chr1	4646166	/	Chr1	5625130	3911	Chr1	5549808	/
Chr1	5625130	3911	Chr1	5550036	/	Chr1	4560366	10911	Chr1	4712184	/	Chr1	5636238	267	Chr1	5557033	/
Chr1	5636238	267	Chr1	5557261	/	Chr1	4590042	223	Chr1	4731032	/	Chr1	5649014	86	Chr1	5569649	/
Chr1	5649014	86	Chr1	5569909	/	Chr1	4608875	13088	Chr1	4749787	/	Chr1	5649200	54	Chr1	5569741	/
Chr1	5649177	109	Chr1	5569984	/	Chr1	4627054	3179	Chr1	4754881	/	Chr1	5676758	974	Chr1	5604799	/
Chr1	5676758	974	Chr1	5605063	/	Chr1	4641528	84	Chr1	4766185	/	Chr1	5703736	130	Chr1	5631753	/
Chr1	5703736	130	Chr1	5632017	/	Chr1	4642854	51	Chr1	4767397	/	Chr1	5719805	52	Chr1	5647892	/
Chr1	5719805	52	Chr1	5648158	/	Chr1	4649747	6101	Chr1	4774770	/	Chr1	5745588	5161	Chr1	5673697	/
Chr1	5745588	5161	Chr1	5673921	/	Chr1	4678526	269	Chr1	4797456	/	Chr1	5759126	10911	Chr1	5684584	/
Chr1	5759126	10911	Chr1	5684808	/	Chr1	4787028	5708	Chr1	4923535	/	Chr1	5773355	8957	Chr1	5688018	/
Chr1	5773355	8957	Chr1	5688242	/	Chr1	4813626	87	Chr1	4956173	/	Chr1	5782772	7716	Chr1	5715024	/
Chr1	5782772	7716	Chr1	5715248	/	Chr1	4814774	241	Chr1	4957248	/	Chr1	5790710	26817	Chr1	5715257	/
Chr1	5790710	26817	Chr1	5715481	/	Chr1	4815373	144	Chr1	4957597	/	Chr1	5828911	3883	Chr1	5765749	/
Chr1	5828911	3883	Chr1	5765973	/	Chr1	4817509	245	Chr1	4960902	/	Chr1	5835299	876	Chr1	5768253	/
Chr1	5835299	876	Chr1	5768477	/	Chr1	4818567	1845	Chr1	4961711	/	Chr1	5841121	3300	Chr1	5773611	/
Chr1	5841121	3300	Chr1	5773835	/	Chr1	4824068	970	Chr1	4966671	/	Chr1	5844773	131	Chr1	5774139	/
Chr1	5844773	131	Chr1	5774363	/	Chr1	4825791	163	Chr1	4967387	/	Chr1	5881217	55	Chr1	5828736	/
Chr1	5881217	55	Chr1	5828961	/	Chr1	4826552	142	Chr1	4967995	/	Chr1	5911459	154	Chr1	5864222	/
Chr1	5911459	154	Chr1	5864447	/	Chr1	4826812	144	Chr1	4968114	/	Chr1	5934856	1293	Chr1	5893962	/
Chr1	5934856	1293	Chr1	5894187	/	Chr1	4827226	236	Chr1	4968382	/	Chr1	5996811	79	Chr1	5958617	/
Chr1	5996811	79	Chr1	5958847	/	Chr1	4844642	158	Chr1	5000994	/	Chr1	6002624	76	Chr1	5964319	/
Chr1	6002624	76	Chr1	5964550	/	Chr1	4850338	6732	Chr1	5006543	/	Chr1	6023876	267	Chr1	5985437	/
Chr1	6023876	267	Chr1	5985598	/	Chr1	4866755	12895	Chr1	5016260	/	Chr1	6024440	61	Chr1	5985735	/
Chr1	6042596	58	Chr1	6003974	/	Chr1	4939532	267	Chr1	5081023	/	Chr1	6042596	58	Chr1	6003842	/
Chr1	6052600	252	Chr1	6013908	/	Chr1	4942848	11296	Chr1	5084708	/	Chr1	6052600	252	Chr1	6013776	/
Chr1	6052975	198	Chr1	6014323	/	Chr1	4998417	998	Chr1	5129407	/	Chr1	6052975	198	Chr1	6014191	/
Chr1	6053862	196	Chr1	6014996	/	Chr1	5069473	245	Chr1	5229891	/	Chr1	6053862	196	Chr1	6014864	/
Chr1	6054426	504	Chr1	6015363	/	Chr1	5097508	348	Chr1	5264968	/	Chr1	6054426	504	Chr1	6015231	/
Chr1	6056013	147	Chr1	6016458	/	Chr1	5099052	115	Chr1	5266165	/	Chr1	6056013	147	Chr1	6016326	/
Chr1	6057265	61	Chr1	6017573	/	Chr1	5102077	93	Chr1	5270296	/	Chr1	6057265	61	Chr1	6017441	/
Chr1	6058209	1516	Chr1	6018474	/	Chr1	5281605	243	Chr1	5462604	/	Chr1	6058209	1516	Chr1	6018342	/
Chr1	6059940	2852	Chr1	6018690	/	Chr1	5282915	369	Chr1	5463672	/	Chr1	6059940	2852	Chr1	6018558	/
Chr1	6068915	738	Chr1	6025030	/	Chr1	5286747	236	Chr1	5467383	/	Chr1	6068915	738	Chr1	6024901	/
Chr1	6069810	251	Chr1	6025203	/	Chr1	5291237	3510	Chr1	5473460	/	Chr1	6069810	251	Chr1	6025074	/
Chr1	6071015	133	Chr1	6028546	/	Chr1	5301479	55	Chr1	5480542	/	Chr1	6071015	133	Chr1	6028410	/
Chr1	6071192	116	Chr1	6028591	/	Chr1	5314469	70	Chr1	5493470	/	Chr1	6071192	116	Chr1	6028455	/
Chr1	6071864	99	Chr1	6029275	/	Chr1	5345582	3430	Chr1	5525195	/	Chr1	6071864	99	Chr1	6029139	/
Chr1	6072532	10528	Chr1	6029840	/	Chr1	5356259	3983	Chr1	5532463	/	Chr1	6072532	10528	Chr1	6029704	/
Chr1	6084119	324	Chr1	6030930	/	Chr1	5367266	358	Chr1	5539476	/	Chr1	6084119	324	Chr1	6030794	/
Chr1	6090268	1975	Chr1	6037973	/	Chr1	5375147	337	Chr1	5552192	/	Chr1	6090268	1975	Chr1	6037837	/
Chr1	6093397	94	Chr1	6039111	/	Chr1	5376617	283	Chr1	5556760	/	Chr1	6093397	94	Chr1	6038975	/
Chr1	6095445	4105	Chr1	6041571	/	Chr1	5379889	653	Chr1	5563722	/	Chr1	6095445	4105	Chr1	6041435	/
Chr1	6100202	363	Chr1	6042369	/	Chr1	5395875	1889	Chr1	5579091	/	Chr1	6100202	363	Chr1	6042233	/
Chr1	6103179	185	Chr1	6045470	/	Chr1	5409098	67	Chr1	5590649	/	Chr1	6103179	185	Chr1	6045333	/
Chr1	6171581	5792	Chr1	6131257	/	Chr1	5435190	51	Chr1	5622359	/	Chr1	6171581	5792	Chr1	6131057	/
Chr1	6183962	3831	Chr1	6141762	/	Chr1	5471289	1348	Chr1	5658420	/	Chr1	6183962	3831	Chr1	6141561	/
Chr1	6488987	6348	Chr1	6445681	/	Chr1	5477530	77	Chr1	5663359	/	Chr1	6488987	6348	Chr1	6445379	/
Chr1	6555700	9163	Chr1	6507161	/	Chr1	5483323	85	Chr1	5669184	/	Chr1	6555700	9163	Chr1	6506827	/
Chr1	6609428	56	Chr1	6553905	/	Chr1	5533804	94	Chr1	5719864	/	Chr1	6609428	56	Chr1	6553565	/
Chr1	6618800	404	Chr1	6567682	/	Chr1	5538053	238	Chr1	5724027	/	Chr1	6618800	404	Chr1	6567342	/
Chr1	6657571	71	Chr1	6606794	/	Chr1	5542323	1537	Chr1	5728058	/	Chr1	6657571	71	Chr1	6606425	/
Chr1	6685037	66	Chr1	6634163	/	Chr1	5567065	699	Chr1	5768688	/	Chr1	6685039	64	Chr1	6633796	/
Chr1	6738516	162	Chr1	6687897	/	Chr1	5588898	75	Chr1	5791228	/	Chr1	6738516	162	Chr1	6687520	/
Chr1	6746428	28067	Chr1	6695652	/	Chr1	5593426	309	Chr1	5795644	/	Chr1	6746454	28042	Chr1	6695332	/
Chr1	6790780	562	Chr1	6712553	/	Chr1	5606596	85	Chr1	5808471	/	Chr1	6790780	562	Chr1	6712235	/
Chr1	6820495	107	Chr1	6742714	/	Chr1	5617384	695	Chr1	5820197	/	Chr1	6820495	107	Chr1	6742396	/
Chr1	6843749	346	Chr1	6766167	/	Chr1	5625026	51	Chr1	5827371	/	Chr1	6843749	346	Chr1	6765828	/
Chr1	6845602	113	Chr1	6767675	/	Chr1	5625130	3911	Chr1	5827425	/	Chr1	6845602	113	Chr1	6767336	/
Chr1	6855757	531	Chr1	6778082	/	Chr1	5636238	267	Chr1	5834650	/	Chr1	6855757	531	Chr1	6777743	/
Chr1	6857816	224	Chr1	6779635	/	Chr1	5646449	55	Chr1	5844652	/	Chr1	6857816	224	Chr1	6779296	/
Chr1	6865390	123	Chr1	6786968	/	Chr1	5647733	97	Chr1	5846002	/	Chr1	6865390	123	Chr1	6786628	/
Chr1	6875466	353	Chr1	6797004	/	Chr1	5649177	109	Chr1	5847326	/	Chr1	6875466	353	Chr1	6796609	/
Chr1	6925607	95	Chr1	6847900	/	Chr1	5676758	974	Chr1	5874830	/	Chr1	6925607	95	Chr1	6847479	/
Chr1	6937309	12813	Chr1	6859418	/	Chr1	5703736	130	Chr1	5902584	/	Chr1	6937309	12813	Chr1	6858990	/
Chr1	6964881	1215	Chr1	6874274	/	Chr1	5724312	160	Chr1	5923699	/	Chr1	6964881	1215	Chr1	6874331	/
Chr1	6972819	165	Chr1	6881369	/	Chr1	5733003	258	Chr1	5932256	/	Chr1	6967106	57	Chr1	6875397	/
Chr1	6989069	248	Chr1	6901792	/	Chr1	5745588	5161	Chr1	5944538	/	Chr1	6972819	165	Chr1	6881402	/
Chr1	7009035	67	Chr1	6930139	/	Chr1	5756956	123	Chr1	5953604	/	Chr1	6989069	248	Chr1	6901825	/
Chr1	7048335	111	Chr1	6986472	/	Chr1	5759141	877	Chr1	5959597	/	Chr1	7009035	67	Chr1	6930164	/
Chr1	7068534	80	Chr1	7006597	/	Chr1	5795954	338	Chr1	6015823	/	Chr1	7048335	111	Chr1	6986477	/
Chr1	7070896	103	Chr1	7008865	/	Chr1	5797041	200	Chr1	6016621	/	Chr1	7068534	80	Chr1	7006600	/
Chr1	7074127	53	Chr1	7012409	/	Chr1	5802205	135	Chr1	6021742	/	Chr1	7070896	103	Chr1	7008868	/
Chr1	7076109	150	Chr1	7014339	/	Chr1	5803782	126	Chr1	6023298	/	Chr1	7074127	53	Chr1	7012412	/
Chr1	7079011	1791	Chr1	7017105	/	Chr1	5807457	136	Chr1	6026940	/	Chr1	7076109	150	Chr1	7014342	/
Chr1	7088689	546	Chr1	7037753	/	Chr1	5813133	3151	Chr1	6032489	/	Chr1	7079011	1791	Chr1	7017108	/
Chr1	7090334	267	Chr1	7038854	/	Chr1	5816853	76	Chr1	6033060	/	Chr1	7088689	546	Chr1	7037756	/
Chr1	7091271	232	Chr1	7039530	/	Chr1	5828911	3883	Chr1	6045186	/	Chr1	7090334	267	Chr1	7038857	/
Chr1	7092543	255	Chr1	7040793	/	Chr1	5835299	876	Chr1	6047694	/	Chr1	7091271	232	Chr1	7039533	/
Chr1	7109616	1276	Chr1	7057646	/	Chr1	5871897	198	Chr1	6111576	/	Chr1	7092543	255	Chr1	7040796	/
Chr1	7148939	70	Chr1	7096890	/	Chr1	5874960	75	Chr1	6117951	/	Chr1	7109616	1276	Chr1	7057638	/
Chr1	7248349	220	Chr1	7214784	/	Chr1	5996811	79	Chr1	6268088	/	Chr1	7148939	70	Chr1	7096874	/
Chr1	7268525	273	Chr1	7234777	/	Chr1	6002624	76	Chr1	6273792	/	Chr1	7248349	220	Chr1	7214731	/
Chr1	7271869	255	Chr1	7237865	/	Chr1	6008528	62	Chr1	6279574	/	Chr1	7268525	273	Chr1	7234720	/
Chr1	7295660	123	Chr1	7261503	/	Chr1	6023876	267	Chr1	6294838	/	Chr1	7271869	255	Chr1	7237808	/
Chr1	7307709	966	Chr1	7277383	/	Chr1	6052601	252	Chr1	6330791	/	Chr1	7295660	123	Chr1	7261433	/
Chr1	7317830	238	Chr1	7286547	/	Chr1	6052975	198	Chr1	6331208	/	Chr1	7307709	966	Chr1	7277313	/
Chr1	7327187	160	Chr1	7296217	/	Chr1	6053882	196	Chr1	6331901	/	Chr1	7317830	238	Chr1	7286477	/
Chr1	7332143	59	Chr1	7301040	/	Chr1	6054434	504	Chr1	6332256	/	Chr1	7327187	160	Chr1	7296147	/
Chr1	7344472	147	Chr1	7313757	/	Chr1	6056015	147	Chr1	6333345	/	Chr1	7332143	59	Chr1	7300970	/
Chr1	7358941	134	Chr1	7329307	/	Chr1	6057266	61	Chr1	6334460	/	Chr1	7344472	147	Chr1	7313659	/
Chr1	7369148	1113	Chr1	7340737	/	Chr1	6058214	1516	Chr1	6335365	/	Chr1	7358941	134	Chr1	7329193	/
Chr1	7370452	58	Chr1	7340928	/	Chr1	6059946	2852	Chr1	6335582	/	Chr1	7369148	1113	Chr1	7340623	/
Chr1	7373670	63	Chr1	7344116	/	Chr1	6068915	738	Chr1	6341866	/	Chr1	7370452	58	Chr1	7340814	/
Chr1	7374016	75	Chr1	7344401	/	Chr1	6069810	251	Chr1	6342037	/	Chr1	7373670	63	Chr1	7344002	/
Chr1	7383705	58	Chr1	7354476	/	Chr1	6071015	133	Chr1	6345380	/	Chr1	7374016	75	Chr1	7344287	/
Chr1	7385895	485	Chr1	7356647	/	Chr1	6071192	116	Chr1	6345425	/	Chr1	7383705	58	Chr1	7354362	/
Chr1	7386891	456	Chr1	7362621	/	Chr1	6071864	99	Chr1	6346109	/	Chr1	7385895	485	Chr1	7356533	/
Chr1	7387872	462	Chr1	7363118	/	Chr1	6072532	10528	Chr1	6346674	/	Chr1	7386891	456	Chr1	7362507	/
Chr1	7388829	484	Chr1	7363611	/	Chr1	6084119	324	Chr1	6347764	/	Chr1	7387872	462	Chr1	7363004	/
Chr1	7392651	369	Chr1	7366890	/	Chr1	6090268	1975	Chr1	6354806	/	Chr1	7388829	484	Chr1	7363497	/
Chr1	7393639	254	Chr1	7367513	/	Chr1	6093397	94	Chr1	6355944	/	Chr1	7392651	369	Chr1	7366776	/
Chr1	7394821	476	Chr1	7380619	/	Chr1	6095445	4105	Chr1	6358404	/	Chr1	7393639	254	Chr1	7367399	/
Chr1	7396068	135	Chr1	7383584	/	Chr1	6100202	363	Chr1	6359202	/	Chr1	7394821	476	Chr1	7380505	/
Chr1	7404985	351	Chr1	7392936	/	Chr1	6103179	185	Chr1	6362303	/	Chr1	7396068	135	Chr1	7383470	/
Chr1	7407616	267	Chr1	7395227	/	Chr1	6171581	5792	Chr1	6437647	/	Chr1	7404985	351	Chr1	7392822	/
Chr1	7461495	61	Chr1	7449669	/	Chr1	6183962	3831	Chr1	6448137	/	Chr1	7407616	267	Chr1	7395113	/
Chr1	7470266	54	Chr1	7458437	/	Chr1	6203580	609	Chr1	6464146	/	Chr1	7470266	54	Chr1	7458354	/
Chr1	7478117	91	Chr1	7466255	/	Chr1	6211130	193	Chr1	6471056	/	Chr1	7478117	91	Chr1	7466175	/
Chr1	7536195	88	Chr1	7559471	/	Chr1	6216209	5831	Chr1	6479258	/	Chr1	7536195	88	Chr1	7559359	/
Chr1	7549705	1005	Chr1	7573623	/	Chr1	6229943	338	Chr1	6487141	/	Chr1	7549705	1005	Chr1	7573692	/
Chr1	7622448	3035	Chr1	7657829	/	Chr1	6272334	1255	Chr1	6529416	/	Chr1	7622448	3035	Chr1	7657905	/
Chr1	7625779	245	Chr1	7658127	/	Chr1	6278746	584	Chr1	6534576	/	Chr1	7625779	245	Chr1	7658203	/
Chr1	7632505	524	Chr1	7664568	/	Chr1	6280622	1288	Chr1	6536001	/	Chr1	7632505	524	Chr1	7664644	/
Chr1	7674737	119	Chr1	7726241	/	Chr1	6281971	158	Chr1	6536063	/	Chr1	7674737	119	Chr1	7726317	/
Chr1	7707638	135	Chr1	7759150	/	Chr1	6283355	261	Chr1	6537532	/	Chr1	7707638	135	Chr1	7759264	/
Chr1	7739492	379	Chr1	7805787	/	Chr1	6291670	246	Chr1	6545848	/	Chr1	7739492	379	Chr1	7805908	/
Chr1	7773168	2711	Chr1	7839061	/	Chr1	6292119	380	Chr1	6546058	/	Chr1	7773168	2711	Chr1	7839108	/
Chr1	7792611	11201	Chr1	7856166	/	Chr1	6300688	169	Chr1	6554818	/	Chr1	7792611	11201	Chr1	7856189	/
Chr1	7833278	87	Chr1	7891769	/	Chr1	6301364	220	Chr1	6555337	/	Chr1	7833278	87	Chr1	7891792	/
Chr1	7833826	150	Chr1	7892256	/	Chr1	6301992	169	Chr1	6555766	/	Chr1	7833826	150	Chr1	7892279	/
Chr1	7835731	14601	Chr1	7894019	/	Chr1	6302608	11400	Chr1	6557094	/	Chr1	7835731	14601	Chr1	7894042	/
Chr1	7879557	273	Chr1	7923225	/	Chr1	6317931	1184	Chr1	6563498	/	Chr1	7879557	273	Chr1	7923248	/
Chr1	7908174	268	Chr1	7951494	/	Chr1	6319472	354	Chr1	6563831	/	Chr1	7908174	268	Chr1	7951517	/
Chr1	7914158	433	Chr1	7957222	/	Chr1	6320290	2321	Chr1	6567517	/	Chr1	7914158	433	Chr1	7957245	/
Chr1	7958668	3154	Chr1	8001529	/	Chr1	6322997	184	Chr1	6568850	/	Chr1	7958668	3154	Chr1	8001549	/
Chr1	7963062	13091	Chr1	8004285	/	Chr1	6323238	1187	Chr1	6568905	/	Chr1	7963062	13091	Chr1	8004305	/
Chr1	7979653	78	Chr1	8007746	/	Chr1	6324726	2619	Chr1	6569208	/	Chr1	7979653	78	Chr1	8007766	/
Chr1	7981686	67	Chr1	8011403	/	Chr1	6327938	270	Chr1	6569810	/	Chr1	7981686	67	Chr1	8011423	/
Chr1	8004394	4898	Chr1	8052216	/	Chr1	6336911	114	Chr1	6578677	/	Chr1	8004394	4898	Chr1	8052236	/
Chr1	8086245	244	Chr1	8134767	/	Chr1	6342301	849	Chr1	6583981	/	Chr1	8086245	244	Chr1	8134766	/
Chr1	8120641	1766	Chr1	8176027	/	Chr1	6381459	4333	Chr1	6626526	/	Chr1	8120641	1766	Chr1	8176029	/
Chr1	8143169	93	Chr1	8196803	/	Chr1	6389818	466	Chr1	6640152	/	Chr1	8143169	93	Chr1	8196805	/
Chr1	8148729	108	Chr1	8202885	/	Chr1	6391880	1627	Chr1	6641764	/	Chr1	8148729	108	Chr1	8202887	/
Chr1	8150431	768	Chr1	8204502	/	Chr1	6431982	510	Chr1	6684579	/	Chr1	8150431	768	Chr1	8204504	/
Chr1	8157789	254	Chr1	8211143	/	Chr1	6443791	79	Chr1	6695905	/	Chr1	8157789	254	Chr1	8211145	/
Chr1	8174584	5423	Chr1	8232248	/	Chr1	6488987	6298	Chr1	6744299	/	Chr1	8174584	5423	Chr1	8232249	/
Chr1	8196109	522	Chr1	8248340	/	Chr1	6555700	9163	Chr1	6810359	/	Chr1	8196109	522	Chr1	8248341	/
Chr1	8211087	53	Chr1	8264522	/	Chr1	6604451	71	Chr1	6853818	/	Chr1	8211087	53	Chr1	8264523	/
Chr1	8211211	186	Chr1	8264591	/	Chr1	6609428	56	Chr1	6858757	/	Chr1	8211211	186	Chr1	8264592	/
Chr1	8211712	1880	Chr1	8265386	/	Chr1	6610910	131	Chr1	6860182	/	Chr1	8211712	1880	Chr1	8265387	/
Chr1	8217147	337	Chr1	8269104	/	Chr1	6657571	71	Chr1	6906900	/	Chr1	8217147	337	Chr1	8269105	/
Chr1	8220785	151	Chr1	8272423	/	Chr1	6685003	100	Chr1	6934238	/	Chr1	8220785	151	Chr1	8272424	/
Chr1	8221517	127	Chr1	8273054	/	Chr1	6700036	128	Chr1	6957087	/	Chr1	8221517	127	Chr1	8273055	/
Chr1	8222194	261	Chr1	8273608	/	Chr1	6720873	155	Chr1	6977907	/	Chr1	8222194	261	Chr1	8273609	/
Chr1	8223705	520	Chr1	8275993	/	Chr1	6746428	28067	Chr1	7013524	/	Chr1	8223705	520	Chr1	8275994	/
Chr1	8242679	344	Chr1	8294958	/	Chr1	6790780	562	Chr1	7030095	/	Chr1	8242679	344	Chr1	8294959	/
Chr1	8243141	135	Chr1	8295079	/	Chr1	6820473	145	Chr1	7062154	/	Chr1	8243141	135	Chr1	8295080	/
Chr1	8243769	196	Chr1	8295709	/	Chr1	6827828	246	Chr1	7069924	/	Chr1	8243769	196	Chr1	8295710	/
Chr1	8247605	6847	Chr1	8299352	/	Chr1	6843749	346	Chr1	7085586	/	Chr1	8247605	6847	Chr1	8299353	/
Chr1	8260452	15378	Chr1	8305355	/	Chr1	6845602	113	Chr1	7087094	/	Chr1	8260452	15378	Chr1	8305356	/
Chr1	8332299	55	Chr1	8399121	/	Chr1	6855757	531	Chr1	7097148	/	Chr1	8332299	55	Chr1	8399122	/
Chr1	8339577	53	Chr1	8406473	/	Chr1	6865366	147	Chr1	7106255	/	Chr1	8339577	53	Chr1	8406474	/
Chr1	8411249	143	Chr1	8490413	/	Chr1	6875468	350	Chr1	7116316	/	Chr1	8411249	146	Chr1	8490427	/
Chr1	8448180	56	Chr1	8535863	/	Chr1	6925607	95	Chr1	7169636	/	Chr1	8467968	1034	Chr1	8555654	/
Chr1	8467968	1034	Chr1	8555708	/	Chr1	6937309	12813	Chr1	7181149	/	Chr1	8476625	554	Chr1	8576510	/
Chr1	8476625	554	Chr1	8576564	/	Chr1	6964881	1215	Chr1	7196002	/	Chr1	8484892	1071	Chr1	8584238	/
Chr1	8484892	1071	Chr1	8584292	/	Chr1	6972819	165	Chr1	7203108	/	Chr1	8495709	64	Chr1	8593943	/
Chr1	8495709	64	Chr1	8594011	/	Chr1	6989057	267	Chr1	7222011	/	Chr1	8506387	14079	Chr1	8616117	/
Chr1	8506387	14079	Chr1	8616185	/	Chr1	7048335	111	Chr1	7300222	/	Chr1	8527805	1577	Chr1	8668059	/
Chr1	8527805	1577	Chr1	8668127	/	Chr1	7065920	52	Chr1	7317706	/	Chr1	8531727	2416	Chr1	8716379	/
Chr1	8531727	2416	Chr1	8716447	/	Chr1	7068534	80	Chr1	7320280	/	Chr1	8534277	4201	Chr1	8740486	/
Chr1	8534307	4171	Chr1	8740596	/	Chr1	7070896	103	Chr1	7322578	/	Chr1	8561603	3602	Chr1	8767477	/
Chr1	8561603	3602	Chr1	8767587	/	Chr1	7074127	53	Chr1	7326157	/	Chr1	8615871	8458	Chr1	8818075	/
Chr1	8615871	8458	Chr1	8818240	/	Chr1	7076028	165	Chr1	7328006	/	Chr1	8625718	2986	Chr1	8819465	/
Chr1	8625718	2986	Chr1	8819630	/	Chr1	7088629	603	Chr1	7350297	/	Chr1	8628800	9141	Chr1	8819562	/
Chr1	8628800	9141	Chr1	8819727	/	Chr1	7092543	255	Chr1	7353878	/	Chr1	8653778	12807	Chr1	8835384	/
Chr1	8653778	12807	Chr1	8835549	/	Chr1	7109616	1263	Chr1	7370733	/	Chr1	8667119	347	Chr1	8835920	/
Chr1	8667119	347	Chr1	8836085	/	Chr1	7153999	152	Chr1	7415219	/	Chr1	8685510	1161	Chr1	8861078	/
Chr1	8685510	1161	Chr1	8861243	/	Chr1	7160039	91	Chr1	7421110	/	Chr1	8720660	1158	Chr1	8896649	/
Chr1	8720660	1158	Chr1	8896814	/	Chr1	7268525	273	Chr1	7537740	/	Chr1	8723022	253	Chr1	8898331	/
Chr1	8723022	253	Chr1	8898496	/	Chr1	7295658	125	Chr1	7570956	/	Chr1	8724406	643	Chr1	8900155	/
Chr1	8724406	643	Chr1	8900320	/	Chr1	7317830	238	Chr1	7599890	/	Chr1	8727371	1103	Chr1	8902427	/
Chr1	8727371	1103	Chr1	8902592	/	Chr1	7327187	160	Chr1	7609298	/	Chr1	8729212	109	Chr1	8903214	/
Chr1	8729212	109	Chr1	8903379	/	Chr1	7332143	59	Chr1	7614121	/	Chr1	8756765	839	Chr1	8931484	/
Chr1	8756765	839	Chr1	8931649	/	Chr1	7351090	95	Chr1	7632984	/	Chr1	8759927	737	Chr1	8933759	/
Chr1	8759927	737	Chr1	8933924	/	Chr1	7373676	57	Chr1	7655441	/	Chr1	8768110	153	Chr1	8941200	/
Chr1	8768110	153	Chr1	8941365	/	Chr1	7383705	58	Chr1	7665433	/	Chr1	8786198	52	Chr1	8959134	/
Chr1	8786198	52	Chr1	8959325	/	Chr1	7385895	485	Chr1	7667604	/	Chr1	8786909	6815	Chr1	8959795	/
Chr1	8786909	6815	Chr1	8959986	/	Chr1	7386891	456	Chr1	7673576	/	Chr1	8813169	382	Chr1	8979799	/
Chr1	8813139	457	Chr1	8979963	/	Chr1	7387872	462	Chr1	7674073	/	Chr1	8816690	5082	Chr1	8984325	/
Chr1	8816690	5082	Chr1	8984440	/	Chr1	7388829	484	Chr1	7677568	/	Chr1	8829855	4642	Chr1	8992450	/
Chr1	8829855	4642	Chr1	8992536	/	Chr1	7392651	369	Chr1	7680847	/	Chr1	8834945	5209	Chr1	8992920	/
Chr1	8834945	5209	Chr1	8993006	/	Chr1	7393639	254	Chr1	7681470	/	Chr1	8862147	394	Chr1	9041299	/
Chr1	8862147	394	Chr1	9041379	/	Chr1	7394821	476	Chr1	7705890	/	Chr1	8870339	91	Chr1	9049112	/
Chr1	8870339	91	Chr1	9049186	/	Chr1	7396068	135	Chr1	7708854	/	Chr1	8875461	12984	Chr1	9054143	/
Chr1	8875461	12984	Chr1	9054217	/	Chr1	7404985	351	Chr1	7718205	/	Chr1	8898971	273	Chr1	9064566	/
Chr1	8898971	273	Chr1	9064640	/	Chr1	7407616	267	Chr1	7720497	/	Chr1	8929905	55	Chr1	9095979	/
Chr1	8929905	55	Chr1	9096053	/	Chr1	7461495	61	Chr1	7775209	/	Chr1	8942935	64	Chr1	9108956	/
Chr1	8942935	64	Chr1	9109026	/	Chr1	7469321	378	Chr1	7783066	/	Chr1	8967001	152	Chr1	9133080	/
Chr1	8967001	152	Chr1	9133144	/	Chr1	7470266	54	Chr1	7783634	/	Chr1	8967763	401	Chr1	9133693	/
Chr1	8967763	401	Chr1	9133757	/	Chr1	7536195	88	Chr1	7886863	/	Chr1	8969937	358	Chr1	9135912	/
Chr1	8969937	358	Chr1	9135976	/	Chr1	7549705	1005	Chr1	7900929	/	Chr1	8971215	91	Chr1	9136847	/
Chr1	8971215	91	Chr1	9136911	/	Chr1	7615161	54	Chr1	7966745	/	Chr1	8971585	65	Chr1	9137109	/
Chr1	8971585	65	Chr1	9137173	/	Chr1	7622448	3035	Chr1	7973915	/	Chr1	8971846	1353	Chr1	9137305	/
Chr1	8971846	1353	Chr1	9137369	/	Chr1	7625779	245	Chr1	7974212	/	Chr1	8982208	324	Chr1	9161924	/
Chr1	8982208	324	Chr1	9161988	/	Chr1	7631418	92	Chr1	7982773	/	Chr1	8982938	1030	Chr1	9162333	/
Chr1	8982938	1030	Chr1	9162397	/	Chr1	7632577	452	Chr1	7983779	/	Chr1	8986221	5324	Chr1	9164601	/
Chr1	8986221	5324	Chr1	9164665	/	Chr1	7652773	394	Chr1	8009610	/	Chr1	8992510	3891	Chr1	9166232	/
Chr1	8992510	3891	Chr1	9166296	/	Chr1	7668342	1787	Chr1	8026607	/	Chr1	8999918	244	Chr1	9169948	/
Chr1	8999918	244	Chr1	9170012	/	Chr1	7674729	127	Chr1	8039894	/	Chr1	9002167	106	Chr1	9175439	/
Chr1	9002167	106	Chr1	9175503	/	Chr1	7707652	121	Chr1	8073418	/	Chr1	9002908	82	Chr1	9176083	/
Chr1	9002908	82	Chr1	9176147	/	Chr1	7711867	50	Chr1	8077542	/	Chr1	9003471	236	Chr1	9176563	/
Chr1	9003471	236	Chr1	9176627	/	Chr1	7714502	864	Chr1	8080128	/	Chr1	9006224	237	Chr1	9179049	/
Chr1	9006224	237	Chr1	9179113	/	Chr1	7773168	2711	Chr1	8138613	/	Chr1	9006565	261	Chr1	9179152	/
Chr1	9006565	261	Chr1	9179216	/	Chr1	7792611	11201	Chr1	8155734	/	Chr1	9007195	233	Chr1	9179506	/
Chr1	9007195	233	Chr1	9179570	/	Chr1	7833832	136	Chr1	8206999	/	Chr1	9007852	86	Chr1	9180073	/
Chr1	9007852	86	Chr1	9180137	/	Chr1	7835712	14601	Chr1	8208738	/	Chr1	9009989	890	Chr1	9182161	/
Chr1	9009989	890	Chr1	9182225	/	Chr1	7879557	273	Chr1	8250982	/	Chr1	9010961	237	Chr1	9182585	/
Chr1	9010961	237	Chr1	9182649	/	Chr1	7882224	125	Chr1	8253400	/	Chr1	9012361	214	Chr1	9183866	/
Chr1	9012361	214	Chr1	9183930	/	Chr1	7908174	264	Chr1	8306756	/	Chr1	9013262	385	Chr1	9185061	/
Chr1	9013262	385	Chr1	9185125	/	Chr1	7914158	433	Chr1	8312486	/	Chr1	9014348	697	Chr1	9185996	/
Chr1	9014348	697	Chr1	9186060	/	Chr1	7921510	264	Chr1	8320769	/	Chr1	9015931	711	Chr1	9186986	/
Chr1	9015931	711	Chr1	9187050	/	Chr1	7958668	3154	Chr1	8358250	/	Chr1	9021267	2048	Chr1	9191650	/
Chr1	9021267	2048	Chr1	9191714	/	Chr1	7963062	13091	Chr1	8359492	/	Chr1	9023485	116	Chr1	9192189	/
Chr1	9023485	116	Chr1	9192253	/	Chr1	7998341	3825	Chr1	8391376	/	Chr1	9030105	738	Chr1	9203134	/
Chr1	9030105	738	Chr1	9203198	/	Chr1	8004394	4898	Chr1	8393648	/	Chr1	9033130	203	Chr1	9205421	/
Chr1	9033130	203	Chr1	9205485	/	Chr1	8017777	4075	Chr1	8402364	/	Chr1	9035061	70	Chr1	9207121	/
Chr1	9035061	70	Chr1	9207185	/	Chr1	8026169	136	Chr1	8406690	/	Chr1	9042040	6303	Chr1	9214618	/
Chr1	9042040	6303	Chr1	9214682	/	Chr1	8027027	75	Chr1	8407422	/	Chr1	9051014	775	Chr1	9217603	/
Chr1	9051014	775	Chr1	9217667	/	Chr1	8027679	77	Chr1	8408008	/	Chr1	9061951	404	Chr1	9229781	/
Chr1	9061951	404	Chr1	9229845	/	Chr1	8068168	58	Chr1	8452481	/	Chr1	9067728	2566	Chr1	9235176	/
Chr1	9067728	2566	Chr1	9235240	/	Chr1	8099153	119	Chr1	8483391	/	Chr1	9074031	159	Chr1	9238911	/
Chr1	9074031	159	Chr1	9238976	/	Chr1	8143199	63	Chr1	8531532	/	Chr1	9074353	284	Chr1	9239078	/
Chr1	9074353	284	Chr1	9239143	/	Chr1	8143481	171	Chr1	8531769	/	Chr1	9074753	328	Chr1	9239689	/
Chr1	9074753	328	Chr1	9239753	/	Chr1	8148746	102	Chr1	8536868	/	Chr1	9084389	687	Chr1	9249685	/
Chr1	9084389	687	Chr1	9249749	/	Chr1	8150431	768	Chr1	8538463	/	Chr1	9086725	435	Chr1	9251245	/
Chr1	9086725	435	Chr1	9251312	/	Chr1	8173850	60	Chr1	8561739	/	Chr1	9099587	246	Chr1	9265525	/
Chr1	9099587	246	Chr1	9265593	/	Chr1	8174584	5423	Chr1	8562412	/	Chr1	9099877	233	Chr1	9265570	/
Chr1	9099877	233	Chr1	9265638	/	Chr1	8196109	522	Chr1	8578551	/	Chr1	9100520	168	Chr1	9266135	/
Chr1	9100520	168	Chr1	9266203	/	Chr1	8217147	337	Chr1	8599114	/	Chr1	9102933	447	Chr1	9268576	/
Chr1	9102933	447	Chr1	9268644	/	Chr1	8220785	151	Chr1	8602433	/	Chr1	9103469	234	Chr1	9268670	/
Chr1	9103469	234	Chr1	9268738	/	Chr1	8221517	127	Chr1	8603064	/	Chr1	9104957	179	Chr1	9271061	/
Chr1	9104957	179	Chr1	9271129	/	Chr1	8222194	261	Chr1	8603617	/	Chr1	9106589	339	Chr1	9272536	/
Chr1	9106589	339	Chr1	9272604	/	Chr1	8223705	520	Chr1	8606046	/	Chr1	9107167	240	Chr1	9272770	/
Chr1	9107167	240	Chr1	9272838	/	Chr1	8247605	6847	Chr1	8637849	/	Chr1	9107503	8388	Chr1	9272867	/
Chr1	9107503	8388	Chr1	9272935	/	Chr1	8255033	1200	Chr1	8640414	/	Chr1	9115921	239	Chr1	9272898	/
Chr1	9115921	239	Chr1	9272966	/	Chr1	8257417	261	Chr1	8642131	/	Chr1	9116654	216	Chr1	9273448	/
Chr1	9116654	216	Chr1	9273516	/	Chr1	8257821	137	Chr1	8642272	/	Chr1	9117302	2258	Chr1	9273856	/
Chr1	9117302	2258	Chr1	9273924	/	Chr1	8258089	386	Chr1	8642403	/	Chr1	9119684	152	Chr1	9287258	/
Chr1	9119684	152	Chr1	9287326	/	Chr1	8258583	89	Chr1	8642664	/	Chr1	9120106	315	Chr1	9287497	/
Chr1	9120106	315	Chr1	9287565	/	Chr1	8258774	1515	Chr1	8643768	/	Chr1	9121396	297	Chr1	9288848	/
Chr1	9121396	297	Chr1	9288916	/	Chr1	8260429	16169	Chr1	8643926	/	Chr1	9122882	211	Chr1	9293392	/
Chr1	9122882	211	Chr1	9293460	/	Chr1	8276783	137	Chr1	8644358	/	Chr1	9123917	995	Chr1	9294321	/
Chr1	9123917	995	Chr1	9294389	/	Chr1	8278141	1402	Chr1	8646142	/	Chr1	9130770	122	Chr1	9302615	/
Chr1	9130770	122	Chr1	9302683	/	Chr1	8280646	2700	Chr1	8648295	/	Chr1	9134356	1381	Chr1	9306082	/
Chr1	9134356	1381	Chr1	9306150	/	Chr1	8285714	239	Chr1	8651115	/	Chr1	9136368	223	Chr1	9307723	/
Chr1	9136368	223	Chr1	9307791	/	Chr1	8315026	63	Chr1	8681881	/	Chr1	9136895	9686	Chr1	9308479	/
Chr1	9136895	9686	Chr1	9308547	/	Chr1	8322645	174	Chr1	8689987	/	Chr1	9152126	76	Chr1	9314173	/
Chr1	9152126	76	Chr1	9314241	/	Chr1	8332311	117	Chr1	8699661	/	Chr1	9155375	233	Chr1	9317432	/
Chr1	9155375	233	Chr1	9317551	/	Chr1	8339983	54	Chr1	8707298	/	Chr1	9155941	725	Chr1	9317911	/
Chr1	9155941	725	Chr1	9318030	/	Chr1	8349523	911	Chr1	8717887	/	Chr1	9157175	2128	Chr1	9318932	/
Chr1	9157175	2128	Chr1	9319049	/	Chr1	8411249	143	Chr1	8778827	/	Chr1	9161272	131	Chr1	9320893	/
Chr1	9161272	131	Chr1	9321010	/	Chr1	8448180	56	Chr1	8818914	/	Chr1	9162774	906	Chr1	9322283	/
Chr1	9162774	906	Chr1	9322400	/	Chr1	8467968	1034	Chr1	8841256	/	Chr1	9165430	247	Chr1	9324009	/
Chr1	9165430	247	Chr1	9324125	/	Chr1	8469927	87	Chr1	8842253	/	Chr1	9166647	189	Chr1	9325135	/
Chr1	9166647	189	Chr1	9325251	/	Chr1	8470769	54	Chr1	8843033	/	Chr1	9168056	2373	Chr1	9326707	/
Chr1	9168056	2373	Chr1	9326823	/	Chr1	8471139	214	Chr1	8851390	/	Chr1	9171020	269	Chr1	9327302	/
Chr1	9171020	269	Chr1	9327418	/	Chr1	8484892	1071	Chr1	8864936	/	Chr1	9171837	1698	Chr1	9328095	/
Chr1	9171837	1698	Chr1	9328211	/	Chr1	8540218	1841	Chr1	8987034	/	Chr1	9188900	908	Chr1	9357186	/
Chr1	9188900	908	Chr1	9357302	/	Chr1	8542159	4139	Chr1	8987882	/	Chr1	9189924	1598	Chr1	9357443	/
Chr1	9189924	1598	Chr1	9357559	/	Chr1	8546909	636	Chr1	8989013	/	Chr1	9196206	54	Chr1	9362226	/
Chr1	9196206	54	Chr1	9362342	/	Chr1	8549293	483	Chr1	9040364	/	Chr1	9198194	147	Chr1	9364987	/
Chr1	9198194	147	Chr1	9365103	/	Chr1	8550629	150	Chr1	9041227	/	Chr1	9198785	496	Chr1	9365751	/
Chr1	9198785	496	Chr1	9365867	/	Chr1	8553981	925	Chr1	9049467	/	Chr1	9200457	267	Chr1	9366938	/
Chr1	9200457	267	Chr1	9367054	/	Chr1	8557685	56	Chr1	9052868	/	Chr1	9201255	254	Chr1	9367459	/
Chr1	9201255	254	Chr1	9367575	/	Chr1	8559039	408	Chr1	9054185	/	Chr1	9202768	269	Chr1	9369054	/
Chr1	9202768	269	Chr1	9369170	/	Chr1	8559817	133	Chr1	9054589	/	Chr1	9204042	249	Chr1	9371429	/
Chr1	9204042	249	Chr1	9371545	/	Chr1	8560750	747	Chr1	9055418	/	Chr1	9211532	52	Chr1	9378755	/
Chr1	9211532	52	Chr1	9378871	/	Chr1	8561578	4038	Chr1	9055507	/	Chr1	9224965	2064	Chr1	9392307	/
Chr1	9224965	2064	Chr1	9392423	/	Chr1	8565885	247	Chr1	9055760	/	Chr1	9227550	6397	Chr1	9392820	/
Chr1	9227550	6397	Chr1	9392936	/	Chr1	8568666	50	Chr1	9058902	/	Chr1	9237115	742	Chr1	9398485	/
Chr1	9237115	742	Chr1	9398600	/	Chr1	8569191	1516	Chr1	9059391	/	Chr1	9239069	132	Chr1	9399705	/
Chr1	9239069	132	Chr1	9399828	/	Chr1	8571187	314	Chr1	9059901	/	Chr1	9250203	878	Chr1	9411499	/
Chr1	9250203	878	Chr1	9411622	/	Chr1	8615871	8458	Chr1	9106424	/	Chr1	9253953	340	Chr1	9421111	/
Chr1	9253953	340	Chr1	9421234	/	Chr1	8625718	2986	Chr1	9107814	/	Chr1	9255570	1858	Chr1	9424432	/
Chr1	9255570	1858	Chr1	9424555	/	Chr1	8628800	9141	Chr1	9107911	/	Chr1	9257630	782	Chr1	9424628	/
Chr1	9257630	782	Chr1	9424751	/	Chr1	8653098	53	Chr1	9123073	/	Chr1	9259782	236	Chr1	9426006	/
Chr1	9259782	236	Chr1	9426129	/	Chr1	8653784	12807	Chr1	9123706	/	Chr1	9260435	151	Chr1	9427056	/
Chr1	9260435	151	Chr1	9427179	/	Chr1	8666794	693	Chr1	9123911	/	Chr1	9262515	1160	Chr1	9429487	/
Chr1	9262515	1160	Chr1	9429610	/	Chr1	8685510	1161	Chr1	9142648	/	Chr1	9279899	52	Chr1	9445720	/
Chr1	9279899	52	Chr1	9445851	/	Chr1	8699870	519	Chr1	9158184	/	Chr1	9311172	1143	Chr1	9477125	/
Chr1	9311172	1143	Chr1	9477258	/	Chr1	8712615	53	Chr1	9180689	/	Chr1	9325889	152	Chr1	9492041	/
Chr1	9325889	152	Chr1	9492174	/	Chr1	8721107	245	Chr1	9189131	/	Chr1	9328826	50	Chr1	9494837	/
Chr1	9328826	50	Chr1	9494970	/	Chr1	8733924	257	Chr1	9202904	/	Chr1	9374006	2731	Chr1	9539962	/
Chr1	9374006	2731	Chr1	9540157	/	Chr1	8734395	193	Chr1	9203118	/	Chr1	9390538	60	Chr1	9553715	/
Chr1	9453309	761	Chr1	9617005	/	Chr1	8736701	115	Chr1	9205193	/	Chr1	9453309	761	Chr1	9616681	/
Chr1	9503949	131	Chr1	9693214	/	Chr1	8761406	217	Chr1	9229835	/	Chr1	9503949	131	Chr1	9692887	/
Chr1	9544622	12851	Chr1	9744937	/	Chr1	8762881	427	Chr1	9231081	/	Chr1	9544622	12851	Chr1	9744619	/
Chr1	9586979	6483	Chr1	9774837	/	Chr1	8768110	153	Chr1	9235918	/	Chr1	9586979	6483	Chr1	9774514	/
Chr1	9598020	256	Chr1	9779413	/	Chr1	8779609	107	Chr1	9247219	/	Chr1	9598020	256	Chr1	9779088	/
Chr1	9713070	391	Chr1	9923070	/	Chr1	8785757	114	Chr1	9253269	/	Chr1	9713070	391	Chr1	9922741	/
Chr1	9713657	51	Chr1	9923266	/	Chr1	8786909	6815	Chr1	9254309	/	Chr1	9713657	51	Chr1	9922937	/
Chr1	9714833	349	Chr1	9924518	/	Chr1	8796678	239	Chr1	9257261	/	Chr1	9714833	349	Chr1	9924189	/
Chr1	9728368	221	Chr1	9938978	/	Chr1	8797820	236	Chr1	9258170	/	Chr1	9728368	221	Chr1	9938649	/
Chr1	9729923	217	Chr1	9940300	/	Chr1	8807298	238	Chr1	9268443	/	Chr1	9729923	217	Chr1	9939971	/
Chr1	9730765	52	Chr1	9941028	/	Chr1	8813013	583	Chr1	9274597	/	Chr1	9730765	52	Chr1	9940699	/
Chr1	9731114	56	Chr1	9941336	/	Chr1	8816690	5082	Chr1	9279074	/	Chr1	9731114	56	Chr1	9941007	/
Chr1	9731233	450	Chr1	9941921	/	Chr1	8829855	4642	Chr1	9287192	/	Chr1	9731233	450	Chr1	9941592	/
Chr1	9731876	1753	Chr1	9942116	/	Chr1	8834945	5209	Chr1	9287662	/	Chr1	9731876	1753	Chr1	9941787	/
Chr1	9734028	238	Chr1	9942665	/	Chr1	8853129	161	Chr1	9303998	/	Chr1	9734028	238	Chr1	9942336	/
Chr1	9734821	112	Chr1	9943208	/	Chr1	8862147	396	Chr1	9316672	/	Chr1	9734821	112	Chr1	9942879	/
Chr1	9735617	515	Chr1	9943905	/	Chr1	8870339	91	Chr1	9324590	/	Chr1	9735617	515	Chr1	9943576	/
Chr1	9740236	129	Chr1	9962182	/	Chr1	8875461	12984	Chr1	9329621	/	Chr1	9740236	129	Chr1	9961853	/
Chr1	9740557	1315	Chr1	9962388	/	Chr1	8898971	273	Chr1	9340215	/	Chr1	9740557	1315	Chr1	9962059	/
Chr1	9744430	262	Chr1	9964959	/	Chr1	8913129	280	Chr1	9358665	/	Chr1	9744430	262	Chr1	9964630	/
Chr1	9745665	1266	Chr1	9966040	/	Chr1	8915129	189	Chr1	9360359	/	Chr1	9745665	1266	Chr1	9965711	/
Chr1	9747656	237	Chr1	9966750	/	Chr1	8915615	262	Chr1	9360649	/	Chr1	9747656	237	Chr1	9966421	/
Chr1	9752352	238	Chr1	9971136	/	Chr1	8919176	733	Chr1	9363969	/	Chr1	9752352	238	Chr1	9970807	/
Chr1	9759553	306	Chr1	9978661	/	Chr1	8920861	209	Chr1	9370735	/	Chr1	9759553	306	Chr1	9978322	/
Chr1	9760012	83	Chr1	9979088	/	Chr1	8921260	58	Chr1	9370924	/	Chr1	9760012	83	Chr1	9978750	/
Chr1	9761201	183	Chr1	9981356	/	Chr1	8921670	247	Chr1	9371271	/	Chr1	9761201	183	Chr1	9981017	/
Chr1	9762808	80	Chr1	9982770	/	Chr1	8923137	159	Chr1	9372660	/	Chr1	9762808	80	Chr1	9982435	/
Chr1	9768248	108	Chr1	9988317	/	Chr1	8925532	276	Chr1	9374915	/	Chr1	9768248	108	Chr1	9987953	/
Chr1	9769753	1232	Chr1	9989698	/	Chr1	8926413	269	Chr1	9375523	/	Chr1	9769753	1232	Chr1	9989339	/
Chr1	9771361	168	Chr1	9992033	/	Chr1	8929897	63	Chr1	9379212	/	Chr1	9771361	168	Chr1	9991673	/
Chr1	9771896	1339	Chr1	9992543	/	Chr1	8942935	64	Chr1	9392196	/	Chr1	9771896	1339	Chr1	9992183	/
Chr1	9775012	798	Chr1	9994884	/	Chr1	8966697	539	Chr1	9416224	/	Chr1	9775012	798	Chr1	9994524	/
Chr1	9777647	179	Chr1	9996847	/	Chr1	8979348	13010	Chr1	9435403	/	Chr1	9777647	179	Chr1	9996487	/
Chr1	9780437	563	Chr1	9999459	/	Chr1	9042045	6306	Chr1	9484871	/	Chr1	9780437	563	Chr1	9999099	/
Chr1	9782222	149	Chr1	10000977	/	Chr1	9061951	404	Chr1	9499307	/	Chr1	9782222	149	Chr1	10000617	/
Chr1	9784278	86	Chr1	10003368	/	Chr1	9067728	2566	Chr1	9504701	/	Chr1	9784278	86	Chr1	10003008	/
Chr1	9785507	280	Chr1	10004503	/	Chr1	9074031	159	Chr1	9508438	/	Chr1	9785507	280	Chr1	10004143	/
Chr1	9786237	218	Chr1	10008745	/	Chr1	9074353	284	Chr1	9508605	/	Chr1	9786237	218	Chr1	10008385	/
Chr1	9787134	125	Chr1	10010842	/	Chr1	9074753	328	Chr1	9509215	/	Chr1	9787134	125	Chr1	10010482	/
Chr1	9789534	1314	Chr1	10013922	/	Chr1	9084389	687	Chr1	9519204	/	Chr1	9789534	1314	Chr1	10013562	/
Chr1	9791203	164	Chr1	10014281	/	Chr1	9086725	435	Chr1	9520767	/	Chr1	9791203	164	Chr1	10013921	/
Chr1	9793211	2507	Chr1	10017910	/	Chr1	9099587	246	Chr1	9535038	/	Chr1	9793211	2507	Chr1	10017548	/
Chr1	9798116	267	Chr1	10020453	/	Chr1	9099877	233	Chr1	9535083	/	Chr1	9798116	267	Chr1	10020091	/
Chr1	9798593	701	Chr1	10021342	/	Chr1	9100520	168	Chr1	9535648	/	Chr1	9798593	701	Chr1	10020980	/
Chr1	9799782	4012	Chr1	10023199	/	Chr1	9102933	447	Chr1	9538089	/	Chr1	9799782	4012	Chr1	10022837	/
Chr1	9805277	151	Chr1	10024765	/	Chr1	9103469	234	Chr1	9538184	/	Chr1	9805277	151	Chr1	10024403	/
Chr1	9807670	67	Chr1	10027046	/	Chr1	9104957	179	Chr1	9540049	/	Chr1	9807670	67	Chr1	10026684	/
Chr1	9862118	186	Chr1	10093994	/	Chr1	9106589	339	Chr1	9541530	/	Chr1	9862118	186	Chr1	10093632	/
Chr1	9942566	252	Chr1	10177316	/	Chr1	9107167	240	Chr1	9541764	/	Chr1	9942566	252	Chr1	10176949	/
Chr1	9994343	224	Chr1	10256104	/	Chr1	9107503	8388	Chr1	9541861	/	Chr1	9994343	224	Chr1	10255740	/
Chr1	10002153	12945	Chr1	10263763	/	Chr1	9115921	239	Chr1	9541892	/	Chr1	10002153	12945	Chr1	10263399	/
Chr1	10021262	276	Chr1	10269938	/	Chr1	9116654	218	Chr1	9542446	/	Chr1	10021262	276	Chr1	10269574	/
Chr1	10023835	686	Chr1	10272206	/	Chr1	9117293	2267	Chr1	9542842	/	Chr1	10023835	686	Chr1	10271842	/
Chr1	10043521	12504	Chr1	10297568	/	Chr1	9119684	152	Chr1	9543355	/	Chr1	10043521	12504	Chr1	10297197	/
Chr1	10072442	1623	Chr1	10314059	/	Chr1	9120106	315	Chr1	9543622	/	Chr1	10072442	1619	Chr1	10313672	/
Chr1	10095492	6429	Chr1	10348923	/	Chr1	9121396	297	Chr1	9544963	/	Chr1	10095492	6429	Chr1	10348536	/
Chr1	10107291	3150	Chr1	10354309	/	Chr1	9122071	316	Chr1	9547778	/	Chr1	10107291	3150	Chr1	10353922	/
Chr1	10110804	2546	Chr1	10354673	/	Chr1	9122882	211	Chr1	9548273	/	Chr1	10110804	2546	Chr1	10354286	/
Chr1	10131290	53	Chr1	10375183	/	Chr1	9123917	995	Chr1	9549202	/	Chr1	10131290	53	Chr1	10374793	/
Chr1	10175432	698	Chr1	10430827	/	Chr1	9130770	122	Chr1	9556455	/	Chr1	10175432	698	Chr1	10430437	/
Chr1	10177203	142	Chr1	10433063	/	Chr1	9134356	1381	Chr1	9559922	/	Chr1	10177203	142	Chr1	10432673	/
Chr1	10177426	1123	Chr1	10433146	/	Chr1	9136368	223	Chr1	9561556	/	Chr1	10177426	1123	Chr1	10432756	/
Chr1	10179110	133	Chr1	10434176	/	Chr1	9136895	9686	Chr1	9562320	/	Chr1	10179110	133	Chr1	10433786	/
Chr1	10179326	162	Chr1	10434477	/	Chr1	9152126	76	Chr1	9568014	/	Chr1	10179326	162	Chr1	10434087	/
Chr1	10179574	3131	Chr1	10434863	/	Chr1	9155375	233	Chr1	9571307	/	Chr1	10179574	3131	Chr1	10434473	/
Chr1	10183499	153	Chr1	10435702	/	Chr1	9155941	725	Chr1	9571786	/	Chr1	10183499	153	Chr1	10435312	/
Chr1	10183817	5001	Chr1	10435864	/	Chr1	9157175	2128	Chr1	9572805	/	Chr1	10183817	5001	Chr1	10435474	/
Chr1	10190399	1876	Chr1	10437453	/	Chr1	9161272	131	Chr1	9575076	/	Chr1	10190399	1876	Chr1	10437063	/
Chr1	10194343	19832	Chr1	10444308	/	Chr1	9162774	906	Chr1	9576466	/	Chr1	10194343	19832	Chr1	10443918	/
Chr1	10214966	238	Chr1	10448664	/	Chr1	9165379	276	Chr1	9578163	/	Chr1	10214966	238	Chr1	10448274	/
Chr1	10215710	280	Chr1	10451761	/	Chr1	9166647	189	Chr1	9579314	/	Chr1	10215710	280	Chr1	10451371	/
Chr1	10216152	1294	Chr1	10452065	/	Chr1	9168056	2373	Chr1	9580884	/	Chr1	10216152	1294	Chr1	10451675	/
Chr1	10217652	237	Chr1	10452610	/	Chr1	9171020	269	Chr1	9581449	/	Chr1	10217652	237	Chr1	10452220	/
Chr1	10218073	285	Chr1	10452998	/	Chr1	9171837	1698	Chr1	9582234	/	Chr1	10218073	285	Chr1	10452608	/
Chr1	10221987	930	Chr1	10456645	/	Chr1	9188900	908	Chr1	9597945	/	Chr1	10221987	930	Chr1	10456255	/
Chr1	10229736	2124	Chr1	10478538	/	Chr1	9189921	1518	Chr1	9598043	/	Chr1	10229736	2124	Chr1	10478148	/
Chr1	10242559	134	Chr1	10492420	/	Chr1	9196206	54	Chr1	9603320	/	Chr1	10242559	134	Chr1	10492030	/
Chr1	10244733	976	Chr1	10494461	/	Chr1	9198194	147	Chr1	9605402	/	Chr1	10244733	976	Chr1	10494071	/
Chr1	10272595	11278	Chr1	10521592	/	Chr1	9198818	461	Chr1	9606019	/	Chr1	10272595	11278	Chr1	10521161	/
Chr1	10310203	79	Chr1	10547981	/	Chr1	9200457	267	Chr1	9607200	/	Chr1	10310203	79	Chr1	10547548	/
Chr1	10310634	2935	Chr1	10548327	/	Chr1	9201255	254	Chr1	9607719	/	Chr1	10310634	2935	Chr1	10547894	/
Chr1	10324008	127	Chr1	10558780	/	Chr1	9202751	293	Chr1	9608965	/	Chr1	10324008	127	Chr1	10558347	/
Chr1	10345267	9121	Chr1	10600976	/	Chr1	9204042	249	Chr1	9611692	/	Chr1	10345267	9121	Chr1	10600543	/
Chr1	10357708	151	Chr1	10606853	/	Chr1	9209227	109	Chr1	9616850	/	Chr1	10357708	151	Chr1	10606420	/
Chr1	10358983	1327	Chr1	10608010	/	Chr1	9224965	2064	Chr1	9639179	/	Chr1	10358983	1327	Chr1	10607577	/
Chr1	10361037	675	Chr1	10608971	/	Chr1	9227550	6397	Chr1	9639691	/	Chr1	10361037	675	Chr1	10608538	/
Chr1	10362159	4048	Chr1	10609438	/	Chr1	9237115	742	Chr1	9645356	/	Chr1	10362159	4048	Chr1	10609005	/
Chr1	10366748	242	Chr1	10609967	/	Chr1	9239069	132	Chr1	9646584	/	Chr1	10366748	242	Chr1	10609534	/
Chr1	10370994	4160	Chr1	10617568	/	Chr1	9250203	878	Chr1	9658380	/	Chr1	10370994	4160	Chr1	10617135	/
Chr1	10385964	752	Chr1	10634091	/	Chr1	9253953	340	Chr1	9669118	/	Chr1	10385964	752	Chr1	10633658	/
Chr1	10392666	239	Chr1	10640559	/	Chr1	9255584	1841	Chr1	9672416	/	Chr1	10392666	239	Chr1	10640126	/
Chr1	10393450	85	Chr1	10641051	/	Chr1	9257630	782	Chr1	9672615	/	Chr1	10393450	85	Chr1	10640618	/
Chr1	10394561	65	Chr1	10644806	/	Chr1	9259782	236	Chr1	9674009	/	Chr1	10394561	65	Chr1	10644373	/
Chr1	10402188	1732	Chr1	10652791	/	Chr1	9260137	53	Chr1	9674135	/	Chr1	10402188	1732	Chr1	10652358	/
Chr1	10405617	6793	Chr1	10655873	/	Chr1	9262513	1130	Chr1	9678056	/	Chr1	10405617	6793	Chr1	10655440	/
Chr1	10413390	8050	Chr1	10656870	/	Chr1	9279899	52	Chr1	9694963	/	Chr1	10413390	8050	Chr1	10656437	/
Chr1	10426499	211	Chr1	10662052	/	Chr1	9311172	1143	Chr1	9734104	/	Chr1	10426499	211	Chr1	10661619	/
Chr1	10428299	24071	Chr1	10667628	/	Chr1	9328826	50	Chr1	9751754	/	Chr1	10428299	24071	Chr1	10667195	/
Chr1	10453526	296	Chr1	10668840	/	Chr1	9374007	2731	Chr1	9796898	/	Chr1	10453526	296	Chr1	10668407	/
Chr1	10454197	80	Chr1	10669216	/	Chr1	9418427	63	Chr1	9838866	/	Chr1	10454197	80	Chr1	10668783	/
Chr1	10454482	389	Chr1	10670121	/	Chr1	9449835	65	Chr1	9876031	/	Chr1	10454482	389	Chr1	10669687	/
Chr1	10456237	235	Chr1	10675528	/	Chr1	9453309	761	Chr1	9879435	/	Chr1	10456237	235	Chr1	10675094	/
Chr1	10458679	153	Chr1	10677800	/	Chr1	9503949	131	Chr1	9942281	/	Chr1	10458679	153	Chr1	10677366	/
Chr1	10468325	50	Chr1	10687437	/	Chr1	9544616	12851	Chr1	9992407	/	Chr1	10468325	50	Chr1	10687003	/
Chr1	10488071	1270	Chr1	10710327	/	Chr1	9561245	83	Chr1	9996179	/	Chr1	10488071	1270	Chr1	10709893	/
Chr1	10512344	58	Chr1	10733693	/	Chr1	9563715	495	Chr1	9998706	/	Chr1	10512344	58	Chr1	10733258	/
Chr1	10516085	291	Chr1	10742612	/	Chr1	9586979	6483	Chr1	10021883	/	Chr1	10516085	291	Chr1	10742177	/
Chr1	10526005	3807	Chr1	10752234	/	Chr1	9632089	5744	Chr1	10064476	/	Chr1	10526005	3807	Chr1	10751799	/
Chr1	10530292	151	Chr1	10752716	/	Chr1	9643448	109	Chr1	10070068	/	Chr1	10530292	151	Chr1	10752281	/
Chr1	10562644	9852	Chr1	10796840	/	Chr1	9713070	391	Chr1	10152338	/	Chr1	10562644	9852	Chr1	10796405	/
Chr1	10574839	3287	Chr1	10799181	/	Chr1	9713657	51	Chr1	10152534	/	Chr1	10574839	3287	Chr1	10798746	/
Chr1	10586211	91	Chr1	10808377	/	Chr1	9714833	349	Chr1	10153786	/	Chr1	10586211	91	Chr1	10807942	/
Chr1	10594812	8233	Chr1	10817084	/	Chr1	9728368	221	Chr1	10168009	/	Chr1	10594812	8233	Chr1	10816649	/
Chr1	10614179	62	Chr1	10828192	/	Chr1	9729923	217	Chr1	10169330	/	Chr1	10614179	62	Chr1	10827757	/
Chr1	10623639	84	Chr1	10837978	/	Chr1	9730765	52	Chr1	10170478	/	Chr1	10623639	84	Chr1	10837543	/
Chr1	10627925	267	Chr1	10842209	/	Chr1	9731114	56	Chr1	10170786	/	Chr1	10627925	267	Chr1	10841774	/
Chr1	10644446	76	Chr1	10860257	/	Chr1	9731233	450	Chr1	10171365	/	Chr1	10644446	76	Chr1	10859822	/
Chr1	10661891	50	Chr1	10877713	/	Chr1	9731876	1753	Chr1	10171560	/	Chr1	10661891	50	Chr1	10877277	/
Chr1	10663424	139	Chr1	10879199	/	Chr1	9734028	238	Chr1	10172109	/	Chr1	10663424	139	Chr1	10878763	/
Chr1	10694229	95	Chr1	10910207	/	Chr1	9734821	112	Chr1	10172652	/	Chr1	10694229	95	Chr1	10909773	/
Chr1	10696595	1482	Chr1	10912479	/	Chr1	9735617	515	Chr1	10173352	/	Chr1	10696595	1482	Chr1	10912045	/
Chr1	10707871	254	Chr1	10922232	/	Chr1	9740236	127	Chr1	10180206	/	Chr1	10707871	254	Chr1	10921798	/
Chr1	10718565	3801	Chr1	10936366	/	Chr1	9740557	1315	Chr1	10180414	/	Chr1	10718565	3801	Chr1	10935932	/
Chr1	10723948	2385	Chr1	10937912	/	Chr1	9744430	262	Chr1	10182986	/	Chr1	10723948	2385	Chr1	10937478	/
Chr1	10730030	1001	Chr1	10953242	/	Chr1	9745665	1266	Chr1	10184067	/	Chr1	10730030	1001	Chr1	10952808	/
Chr1	10732598	216	Chr1	10956623	/	Chr1	9759553	306	Chr1	10196916	/	Chr1	10732598	216	Chr1	10956189	/
Chr1	10736250	1192	Chr1	10962957	/	Chr1	9760012	83	Chr1	10197102	/	Chr1	10736250	1192	Chr1	10962523	/
Chr1	10750123	15803	Chr1	10975803	/	Chr1	9761201	183	Chr1	10199370	/	Chr1	10750123	15803	Chr1	10975369	/
Chr1	10792757	11172	Chr1	11008322	/	Chr1	9762808	80	Chr1	10200784	/	Chr1	10792757	11172	Chr1	11007888	/
Chr1	10804081	1516	Chr1	11009629	/	Chr1	9768248	108	Chr1	10206331	/	Chr1	10804081	1516	Chr1	11009195	/
Chr1	10809665	1316	Chr1	11013722	/	Chr1	9769753	1232	Chr1	10207712	/	Chr1	10809665	1316	Chr1	11013288	/
Chr1	10811779	10266	Chr1	11014528	/	Chr1	9771361	168	Chr1	10210047	/	Chr1	10811779	10266	Chr1	11014094	/
Chr1	10834671	244	Chr1	11028169	/	Chr1	9771896	1339	Chr1	10210543	/	Chr1	10834671	244	Chr1	11027735	/
Chr1	10836387	874	Chr1	11029613	/	Chr1	9775012	798	Chr1	10212884	/	Chr1	10836387	874	Chr1	11029179	/
Chr1	10877462	16115	Chr1	11071600	/	Chr1	9777647	179	Chr1	10214847	/	Chr1	10877462	16115	Chr1	11071168	/
Chr1	10895386	73	Chr1	11073410	/	Chr1	9780437	563	Chr1	10217459	/	Chr1	10895386	73	Chr1	11072978	/
Chr1	10900898	1603	Chr1	11079644	/	Chr1	9782222	149	Chr1	10218977	/	Chr1	10900898	1603	Chr1	11079212	/
Chr1	10903965	142	Chr1	11081181	/	Chr1	9784278	86	Chr1	10221365	/	Chr1	10903965	142	Chr1	11080749	/
Chr1	10908087	4645	Chr1	11085677	/	Chr1	9785507	280	Chr1	10222497	/	Chr1	10908087	4645	Chr1	11085245	/
Chr1	10915409	177	Chr1	11088684	/	Chr1	9786237	218	Chr1	10224090	/	Chr1	10915409	177	Chr1	11088252	/
Chr1	10915947	979	Chr1	11089203	/	Chr1	9787130	126	Chr1	10225956	/	Chr1	10915947	979	Chr1	11088771	/
Chr1	10917302	189	Chr1	11089581	/	Chr1	9789534	1314	Chr1	10229034	/	Chr1	10917302	189	Chr1	11089149	/
Chr1	10923668	71	Chr1	11101239	/	Chr1	9791203	164	Chr1	10229389	/	Chr1	10923668	71	Chr1	11100807	/
Chr1	10952188	1265	Chr1	11135516	/	Chr1	9792617	37202	Chr1	10230710	/	Chr1	10952188	1265	Chr1	11135084	/
Chr1	10963223	220	Chr1	11145276	/	Chr1	9835521	24745	Chr1	10252441	/	Chr1	10963223	220	Chr1	11144844	/
Chr1	10967937	55	Chr1	11149761	/	Chr1	9862114	186	Chr1	10254293	/	Chr1	10967937	55	Chr1	11149329	/
Chr1	10971351	85	Chr1	11153123	/	Chr1	9942566	252	Chr1	10341554	/	Chr1	10971351	85	Chr1	11152691	/
Chr1	10971539	387	Chr1	11153227	/	Chr1	9994343	224	Chr1	10394804	/	Chr1	10971539	387	Chr1	11152795	/
Chr1	10974610	800	Chr1	11155908	/	Chr1	10002147	12945	Chr1	10409571	/	Chr1	10974610	800	Chr1	11155476	/
Chr1	11043962	206	Chr1	11224809	/	Chr1	10021262	276	Chr1	10415762	/	Chr1	11032380	51	Chr1	11212701	/
Chr1	11044406	168	Chr1	11225053	/	Chr1	10023835	686	Chr1	10418058	/	Chr1	11043962	206	Chr1	11224246	/
Chr1	11072193	62	Chr1	11252890	/	Chr1	10043521	12504	Chr1	10437797	/	Chr1	11044406	168	Chr1	11224490	/
Chr1	11078162	1475	Chr1	11261135	/	Chr1	10072044	2033	Chr1	10453878	/	Chr1	11072193	62	Chr1	11252310	/
Chr1	11084654	71	Chr1	11266172	/	Chr1	10088319	50	Chr1	10468737	/	Chr1	11078162	1475	Chr1	11260555	/
Chr1	11098986	2055	Chr1	11280510	/	Chr1	10095498	6429	Chr1	10476090	/	Chr1	11084654	71	Chr1	11265592	/
Chr1	11108798	368	Chr1	11288204	/	Chr1	10107291	3150	Chr1	10481468	/	Chr1	11098986	2055	Chr1	11279921	/
Chr1	11123059	168	Chr1	11302488	/	Chr1	10110804	2546	Chr1	10481832	/	Chr1	11108798	368	Chr1	11287609	/
Chr1	11125634	57	Chr1	11304923	/	Chr1	10131284	69	Chr1	10502339	/	Chr1	11123059	168	Chr1	11301908	/
Chr1	11149865	5401	Chr1	11339494	/	Chr1	10175651	466	Chr1	10573419	/	Chr1	11125634	57	Chr1	11304343	/
Chr1	11156012	2734	Chr1	11340331	/	Chr1	10195439	225	Chr1	10600105	/	Chr1	11149865	5401	Chr1	11338914	/
Chr1	11177122	83	Chr1	11384925	/	Chr1	10198380	164	Chr1	10603468	/	Chr1	11156012	2734	Chr1	11339751	/
Chr1	11190450	51	Chr1	11398179	/	Chr1	10207380	3169	Chr1	10612409	/	Chr1	11177122	83	Chr1	11384345	/
Chr1	11201902	144	Chr1	11409586	/	Chr1	10214970	238	Chr1	10616756	/	Chr1	11201902	144	Chr1	11409048	/
Chr1	11216929	67	Chr1	11429474	/	Chr1	10242559	134	Chr1	10657941	/	Chr1	11216929	67	Chr1	11428968	/
Chr1	11234091	958	Chr1	11446538	/	Chr1	10244733	976	Chr1	10659982	/	Chr1	11234091	958	Chr1	11445993	/
Chr1	11265487	52	Chr1	11476910	/	Chr1	10257996	486	Chr1	10672295	/	Chr1	11265487	52	Chr1	11476400	/
Chr1	11266887	97	Chr1	11478260	/	Chr1	10262453	318	Chr1	10676286	/	Chr1	11266887	97	Chr1	11477750	/
Chr1	11318729	7664	Chr1	11531172	/	Chr1	10272595	11278	Chr1	10686097	/	Chr1	11318729	7664	Chr1	11530615	/
Chr1	11327038	6800	Chr1	11531805	/	Chr1	10323983	63	Chr1	10726299	/	Chr1	11327038	6800	Chr1	11531248	/
Chr1	11355442	64	Chr1	11553521	/	Chr1	10345267	9121	Chr1	10755228	/	Chr1	11374494	149	Chr1	11572083	/
Chr1	11374494	149	Chr1	11572615	/	Chr1	10357708	151	Chr1	10761105	/	Chr1	11375321	1405	Chr1	11572762	/
Chr1	11375321	1405	Chr1	11573294	/	Chr1	10358983	1327	Chr1	10762262	/	Chr1	11385020	59	Chr1	11581056	/
Chr1	11385020	59	Chr1	11581598	/	Chr1	10361037	675	Chr1	10763223	/	Chr1	11404641	70	Chr1	11620936	/
Chr1	11404641	70	Chr1	11621479	/	Chr1	10362159	4048	Chr1	10763690	/	Chr1	11424421	61	Chr1	11659548	/
Chr1	11424421	61	Chr1	11660091	/	Chr1	10366748	242	Chr1	10764219	/	Chr1	11431958	302	Chr1	11670172	/
Chr1	11431958	302	Chr1	11670715	/	Chr1	10370994	4160	Chr1	10771820	/	Chr1	11522497	814	Chr1	11787780	/
Chr1	11522497	814	Chr1	11788331	/	Chr1	10385964	752	Chr1	10788343	/	Chr1	11523987	4962	Chr1	11788913	/
Chr1	11523987	4962	Chr1	11789464	/	Chr1	10392666	239	Chr1	10794811	/	Chr1	11549605	236	Chr1	11809659	/
Chr1	11549605	236	Chr1	11810210	/	Chr1	10393450	85	Chr1	10795303	/	Chr1	11588808	7668	Chr1	11849198	/
Chr1	11588808	7668	Chr1	11849750	/	Chr1	10394561	65	Chr1	10799058	/	Chr1	11603075	8239	Chr1	11855790	/
Chr1	11603075	8239	Chr1	11856342	/	Chr1	10402188	1732	Chr1	10807044	/	Chr1	11616108	119	Chr1	11860597	/
Chr1	11616108	119	Chr1	11861149	/	Chr1	10405617	6793	Chr1	10810126	/	Chr1	11619861	301	Chr1	11864214	/
Chr1	11619861	301	Chr1	11864827	/	Chr1	10413390	8050	Chr1	10811123	/	Chr1	11636235	1073	Chr1	11880392	/
Chr1	11636235	1073	Chr1	11881021	/	Chr1	10426499	211	Chr1	10816305	/	Chr1	11645909	91	Chr1	11888998	/
Chr1	11645909	91	Chr1	11889627	/	Chr1	10428299	24071	Chr1	10821881	/	Chr1	11682153	112	Chr1	11925174	/
Chr1	11682153	112	Chr1	11925782	/	Chr1	10453526	296	Chr1	10823093	/	Chr1	11724176	970	Chr1	11967742	/
Chr1	11724176	970	Chr1	11968411	/	Chr1	10454197	80	Chr1	10823469	/	Chr1	11729328	1807	Chr1	11972707	/
Chr1	11729328	1807	Chr1	11973376	/	Chr1	10454482	389	Chr1	10824374	/	Chr1	11735021	238	Chr1	11976632	/
Chr1	11735021	238	Chr1	11977301	/	Chr1	10456237	235	Chr1	10829781	/	Chr1	11742038	1892	Chr1	11984208	/
Chr1	11742038	1892	Chr1	11984877	/	Chr1	10458679	153	Chr1	10832053	/	Chr1	11744199	1054	Chr1	11984682	/
Chr1	11744199	1054	Chr1	11985351	/	Chr1	10468325	50	Chr1	10841690	/	Chr1	11802773	3899	Chr1	12060736	/
Chr1	11802773	3899	Chr1	12061379	/	Chr1	10488071	1270	Chr1	10864585	/	Chr1	11807227	1807	Chr1	12061292	/
Chr1	11807227	1807	Chr1	12061935	/	Chr1	10512344	58	Chr1	10887952	/	Chr1	11812002	238	Chr1	12064282	/
Chr1	11812002	238	Chr1	12064925	/	Chr1	10516085	291	Chr1	10896871	/	Chr1	11818912	219	Chr1	12070961	/
Chr1	11818912	219	Chr1	12071604	/	Chr1	10526005	3807	Chr1	10906493	/	Chr1	11823228	67	Chr1	12075044	/
Chr1	11823228	67	Chr1	12075687	/	Chr1	10530292	151	Chr1	10906975	/	Chr1	11834114	181	Chr1	12085969	/
Chr1	11834114	181	Chr1	12086612	/	Chr1	10562644	9852	Chr1	10951100	/	Chr1	11911226	3859	Chr1	12189562	/
Chr1	11911226	3859	Chr1	12190205	/	Chr1	10574839	3287	Chr1	10953441	/	Chr1	11927515	7436	Chr1	12204262	/
Chr1	11927515	7436	Chr1	12204905	/	Chr1	10586211	91	Chr1	10962637	/	Chr1	11946838	87	Chr1	12216253	/
Chr1	11946844	81	Chr1	12216836	/	Chr1	10594812	8233	Chr1	10971345	/	Chr1	11960777	67	Chr1	12230145	/
Chr1	11960777	67	Chr1	12230731	/	Chr1	10614179	62	Chr1	10982453	/	Chr1	11974584	1028	Chr1	12246926	/
Chr1	11974584	1028	Chr1	12247512	/	Chr1	10623568	84	Chr1	10992168	/	Chr1	11980966	59	Chr1	12252295	/
Chr1	11980966	59	Chr1	12252881	/	Chr1	10627921	267	Chr1	10996467	/	Chr1	11987678	1450	Chr1	12258922	/
Chr1	11987678	1450	Chr1	12259508	/	Chr1	10638796	69	Chr1	11012358	/	Chr1	12026200	254	Chr1	12296299	/
Chr1	12026200	254	Chr1	12296903	/	Chr1	10646648	283	Chr1	11030355	/	Chr1	12026709	52	Chr1	12297712	/
Chr1	12026709	52	Chr1	12298316	/	Chr1	10661891	50	Chr1	11045335	/	Chr1	12027896	3739	Chr1	12298868	/
Chr1	12027896	3739	Chr1	12299472	/	Chr1	10718554	3805	Chr1	11103294	/	Chr1	12032010	36269	Chr1	12305881	/
Chr1	12032010	36269	Chr1	12306485	/	Chr1	10724837	109	Chr1	11105792	/	Chr1	12070938	36029	Chr1	12308598	/
Chr1	12070938	36029	Chr1	12309202	/	Chr1	10750163	15803	Chr1	11160069	/	Chr1	12107284	574	Chr1	12328226	/
Chr1	12107284	574	Chr1	12328830	/	Chr1	10792795	11134	Chr1	11205008	/	Chr1	12108054	551	Chr1	12328427	/
Chr1	12108054	551	Chr1	12329031	/	Chr1	10804081	1516	Chr1	11206317	/	Chr1	12112316	1729	Chr1	12349563	/
Chr1	12112316	1729	Chr1	12350167	/	Chr1	10809662	1316	Chr1	11213595	/	Chr1	12114217	2198	Chr1	12354194	/
Chr1	12114217	2198	Chr1	12354798	/	Chr1	10811779	156	Chr1	11214404	/	Chr1	12118456	639	Chr1	12356241	/
Chr1	12118456	639	Chr1	12356845	/	Chr1	10812916	3325	Chr1	11233141	/	Chr1	12138548	73	Chr1	12377888	/
Chr1	12138548	73	Chr1	12378493	/	Chr1	10817558	322	Chr1	11234781	/	Chr1	12139322	5016	Chr1	12378589	/
Chr1	12139322	5016	Chr1	12379194	/	Chr1	10818545	4478	Chr1	11239571	/	Chr1	12165345	695	Chr1	12399573	/
Chr1	12165345	695	Chr1	12400178	/	Chr1	10834671	244	Chr1	11251271	/	Chr1	12171474	4039	Chr1	12413028	/
Chr1	12171474	4039	Chr1	12413633	/	Chr1	10836387	874	Chr1	11252730	/	Chr1	12179293	510	Chr1	12416803	/
Chr1	12179293	510	Chr1	12417408	/	Chr1	10878283	11555	Chr1	11294053	/	Chr1	12182069	479	Chr1	12419080	/
Chr1	12182069	479	Chr1	12419685	/	Chr1	10895441	101	Chr1	11299647	/	Chr1	12182865	739	Chr1	12419398	/
Chr1	12182865	739	Chr1	12420003	/	Chr1	10900898	1603	Chr1	11305781	/	Chr1	12183817	774	Chr1	12419612	/
Chr1	12183817	774	Chr1	12420217	/	Chr1	10903965	142	Chr1	11307322	/	Chr1	12196678	63	Chr1	12469084	/
Chr1	12196678	63	Chr1	12469689	/	Chr1	10908087	4645	Chr1	11312785	/	Chr1	12212604	956	Chr1	12484917	/
Chr1	12212604	956	Chr1	12485522	/	Chr1	10915409	177	Chr1	11315792	/	Chr1	12221171	21602	Chr1	12509124	/
Chr1	12221171	21602	Chr1	12509728	/	Chr1	10915947	979	Chr1	11316297	/	Chr1	12256846	70	Chr1	12523210	/
Chr1	12256777	70	Chr1	12523746	/	Chr1	10917302	189	Chr1	11316675	/	Chr1	12277038	65	Chr1	12569530	/
Chr1	12277038	65	Chr1	12570141	/	Chr1	10919761	1006	Chr1	11318945	/	Chr1	12291867	8065	Chr1	12584701	/
Chr1	12291867	8065	Chr1	12585320	/	Chr1	10952188	1265	Chr1	11360888	/	Chr1	12313435	55	Chr1	12598195	/
Chr1	12313435	55	Chr1	12598799	/	Chr1	10963223	220	Chr1	11370555	/	Chr1	12335448	873	Chr1	12620092	/
Chr1	12335448	873	Chr1	12620754	/	Chr1	11044142	50	Chr1	11464451	/	Chr1	12345066	158	Chr1	12659048	/
Chr1	12345066	158	Chr1	12659710	/	Chr1	11044406	168	Chr1	11464674	/	Chr1	12352290	80	Chr1	12666120	/
Chr1	12352290	80	Chr1	12666782	/	Chr1	11078162	1475	Chr1	11509835	/	Chr1	12360771	270	Chr1	12674434	/
Chr1	12360771	270	Chr1	12675096	/	Chr1	11084654	71	Chr1	11514792	/	Chr1	12367995	499	Chr1	12681399	/
Chr1	12367995	499	Chr1	12682061	/	Chr1	11098986	2055	Chr1	11529126	/	Chr1	12409659	338	Chr1	12722763	/
Chr1	12374034	55	Chr1	12687602	/	Chr1	11123059	168	Chr1	11551093	/	Chr1	12474886	6003	Chr1	12804936	/
Chr1	12409659	338	Chr1	12723392	/	Chr1	11149743	5794	Chr1	11578958	/	Chr1	12486838	7778	Chr1	12813975	/
Chr1	12474886	6003	Chr1	12805592	/	Chr1	11190450	51	Chr1	11613883	/	Chr1	12496523	13260	Chr1	12818590	/
Chr1	12486838	7778	Chr1	12814631	/	Chr1	11201912	143	Chr1	11625289	/	Chr1	12510369	659	Chr1	12819178	/
Chr1	12496523	13260	Chr1	12819246	/	Chr1	11202224	91	Chr1	11625459	/	Chr1	12515911	561	Chr1	12830362	/
Chr1	12510369	659	Chr1	12819834	/	Chr1	11234091	958	Chr1	11657305	/	Chr1	12522257	211	Chr1	12836454	/
Chr1	12515911	561	Chr1	12831018	/	Chr1	11265487	52	Chr1	11687805	/	Chr1	12523341	58	Chr1	12848892	/
Chr1	12522257	211	Chr1	12837110	/	Chr1	11266837	147	Chr1	11689105	/	Chr1	12525208	380	Chr1	12850650	/
Chr1	12523341	58	Chr1	12849548	/	Chr1	11318729	7664	Chr1	11741368	/	Chr1	12527877	1778	Chr1	12852974	/
Chr1	12525208	380	Chr1	12851306	/	Chr1	11327038	6800	Chr1	11742001	/	Chr1	12529794	579	Chr1	12868482	/
Chr1	12527877	1778	Chr1	12853630	/	Chr1	11355442	64	Chr1	11763638	/	Chr1	12533835	98	Chr1	12883419	/
Chr1	12529794	579	Chr1	12869138	/	Chr1	11375321	1405	Chr1	11783546	/	Chr1	12534399	1909	Chr1	12883891	/
Chr1	12533835	98	Chr1	12884075	/	Chr1	11385020	59	Chr1	11793225	/	Chr1	12536736	270	Chr1	12884343	/
Chr1	12534399	1909	Chr1	12884547	/	Chr1	11424086	68	Chr1	11832451	/	Chr1	12537305	2155	Chr1	12885825	/
Chr1	12536736	270	Chr1	12884999	/	Chr1	11424425	57	Chr1	11832723	/	Chr1	12612574	83	Chr1	12958976	/
Chr1	12537305	2155	Chr1	12886481	/	Chr1	11466625	10888	Chr1	11886108	/	Chr1	12682244	256	Chr1	13028841	/
Chr1	12612574	83	Chr1	12959632	/	Chr1	11549605	236	Chr1	11958580	/	Chr1	12722322	787	Chr1	13068698	/
Chr1	12682244	256	Chr1	13029501	/	Chr1	11559889	198	Chr1	11968779	/	Chr1	12725120	497	Chr1	13070715	/
Chr1	12722322	787	Chr1	13069362	/	Chr1	11565690	53	Chr1	11974371	/	Chr1	12739754	82	Chr1	13090184	/
Chr1	12725120	497	Chr1	13071379	/	Chr1	11572162	445	Chr1	11980787	/	Chr1	12742952	370	Chr1	13093304	/
Chr1	12739754	82	Chr1	13090848	/	Chr1	11580950	382	Chr1	11989259	/	Chr1	12757811	3051	Chr1	13107788	/
Chr1	12742952	370	Chr1	13093968	/	Chr1	11588305	6783	Chr1	11996236	/	Chr1	12762272	6131	Chr1	13109201	/
Chr1	12757811	3051	Chr1	13108452	/	Chr1	11595725	907	Chr1	11996877	/	Chr1	12779706	243	Chr1	13120828	/
Chr1	12762272	6131	Chr1	13109865	/	Chr1	11603075	8239	Chr1	12003297	/	Chr1	12782424	52	Chr1	13123303	/
Chr1	12779706	243	Chr1	13121492	/	Chr1	11616119	113	Chr1	12008115	/	Chr1	12823579	23406	Chr1	13166038	/
Chr1	12782424	52	Chr1	13123967	/	Chr1	11619861	301	Chr1	12011784	/	Chr1	12853630	3137	Chr1	13172685	/
Chr1	12823579	23406	Chr1	13166704	/	Chr1	11621206	560	Chr1	12012829	/	Chr1	12868759	3345	Chr1	13184743	/
Chr1	12853630	3137	Chr1	13173351	/	Chr1	11639062	60	Chr1	12030081	/	Chr1	12884861	3418	Chr1	13200522	/
Chr1	12868759	3345	Chr1	13185409	/	Chr1	11682153	112	Chr1	12079485	/	Chr1	12888665	3172	Chr1	13200909	/
Chr1	12884861	3418	Chr1	13201188	/	Chr1	11724179	968	Chr1	12121975	/	Chr1	12904288	6448	Chr1	13213323	/
Chr1	12888665	3172	Chr1	13201575	/	Chr1	11735021	238	Chr1	12131851	/	Chr1	12943322	5111	Chr1	13257366	/
Chr1	12904288	6448	Chr1	13213989	/	Chr1	11927515	7436	Chr1	12324425	/	Chr1	12968682	275	Chr1	13279200	/
Chr1	12943322	5111	Chr1	13258041	/	Chr1	11946844	81	Chr1	12336291	/	Chr1	12969219	343	Chr1	13279471	/
Chr1	12968682	275	Chr1	13279875	/	Chr1	11974584	1028	Chr1	12377642	/	Chr1	12979903	292	Chr1	13302511	/
Chr1	12969219	343	Chr1	13280146	/	Chr1	11980930	95	Chr1	12383782	/	Chr1	12981389	4827	Chr1	13303693	/
Chr1	12979903	292	Chr1	13303186	/	Chr1	11987678	1450	Chr1	12397104	/	Chr1	12986975	35835	Chr1	13304706	/
Chr1	12981389	4827	Chr1	13304368	/	Chr1	12026200	254	Chr1	12435676	/	Chr1	13026622	154839	Chr1	13327921	/
Chr1	12986975	35835	Chr1	13305381	/	Chr1	12026709	52	Chr1	12437083	/	Chr1	13182616	931	Chr1	13329097	/
Chr1	13026622	154839	Chr1	13328596	/	Chr1	12027896	3739	Chr1	12438239	/	Chr1	13184849	58572	Chr1	13337927	/
Chr1	13182616	931	Chr1	13329772	/	Chr1	12032275	151	Chr1	12440718	/	Chr1	13244485	153	Chr1	13339299	/
Chr1	13184849	58572	Chr1	13338602	/	Chr1	12032892	612	Chr1	12442155	/	Chr1	13244802	535	Chr1	13339450	/
Chr1	13244485	153	Chr1	13339974	/	Chr1	12034259	1973	Chr1	12443497	/	Chr1	13245568	169	Chr1	13339682	/
Chr1	13244802	535	Chr1	13340125	/	Chr1	12036923	70049	Chr1	12446042	/	Chr1	13247831	1451	Chr1	13341843	/
Chr1	13245568	169	Chr1	13340357	/	Chr1	12107284	574	Chr1	12446360	/	Chr1	13249521	201	Chr1	13342074	/
Chr1	13247831	1451	Chr1	13342518	/	Chr1	12108054	551	Chr1	12446561	/	Chr1	13250319	841	Chr1	13342748	/
Chr1	13249521	201	Chr1	13342749	/	Chr1	12112321	1729	Chr1	12450574	/	Chr1	13253552	269	Chr1	13345552	/
Chr1	13250319	841	Chr1	13343423	/	Chr1	12114217	2198	Chr1	12455186	/	Chr1	13263762	14903	Chr1	13358374	/
Chr1	13253552	269	Chr1	13346227	/	Chr1	12135992	132	Chr1	12474738	/	Chr1	13313656	411	Chr1	13393517	/
Chr1	13263762	14903	Chr1	13359049	/	Chr1	12138513	60	Chr1	12477061	/	Chr1	13372414	104	Chr1	13455171	/
Chr1	13313656	411	Chr1	13394195	/	Chr1	12139322	5016	Chr1	12477811	/	Chr1	13374338	175	Chr1	13457002	/
Chr1	13372414	104	Chr1	13455821	/	Chr1	12153185	102	Chr1	12486619	/	Chr1	13380207	81	Chr1	13463184	/
Chr1	13374338	175	Chr1	13457652	/	Chr1	12157157	63	Chr1	12490455	/	Chr1	13392080	53	Chr1	13475088	/
Chr1	13380207	81	Chr1	13463834	/	Chr1	12165345	695	Chr1	12513250	/	Chr1	13414019	113	Chr1	13500597	/
Chr1	13392080	53	Chr1	13475737	/	Chr1	12167671	178	Chr1	12514890	/	Chr1	13425758	113	Chr1	13512219	/
Chr1	13414019	113	Chr1	13501246	/	Chr1	12178188	2015	Chr1	12548667	/	Chr1	13460032	823	Chr1	13559795	/
Chr1	13425758	113	Chr1	13512868	/	Chr1	12182865	739	Chr1	12551341	/	Chr1	13461855	2889	Chr1	13560798	/
Chr1	13460032	823	Chr1	13560444	/	Chr1	12183817	774	Chr1	12551555	/	Chr1	13477932	82	Chr1	13589938	/
Chr1	13461855	2889	Chr1	13561447	/	Chr1	12198987	348	Chr1	12580590	/	Chr1	13491348	5376	Chr1	13604587	/
Chr1	13477932	82	Chr1	13590588	/	Chr1	12212604	956	Chr1	12624497	/	Chr1	13539241	9408	Chr1	13650203	/
Chr1	13491348	5376	Chr1	13605237	/	Chr1	12221171	21602	Chr1	12648672	/	Chr1	13586939	55	Chr1	13694856	/
Chr1	13539241	9408	Chr1	13650853	/	Chr1	12256846	70	Chr1	12662759	/	Chr1	13603238	338	Chr1	13711039	/
Chr1	13586939	55	Chr1	13695516	/	Chr1	12277039	65	Chr1	12683525	/	Chr1	13617411	71	Chr1	13724998	/
Chr1	13603238	338	Chr1	13711699	/	Chr1	12291867	8065	Chr1	12698479	/	Chr1	13624750	59	Chr1	13732233	/
Chr1	13617411	71	Chr1	13725658	/	Chr1	12315594	81	Chr1	12714133	/	Chr1	13632240	72	Chr1	13739677	/
Chr1	13624750	59	Chr1	13732893	/	Chr1	12335448	873	Chr1	12733881	/	Chr1	13634268	3633	Chr1	13741602	/
Chr1	13632240	72	Chr1	13740337	/	Chr1	12352290	80	Chr1	12751538	/	Chr1	13642290	517	Chr1	13746003	/
Chr1	13634268	3633	Chr1	13742262	/	Chr1	12360772	274	Chr1	12763373	/	Chr1	13651834	76	Chr1	13757939	/
Chr1	13642290	517	Chr1	13746663	/	Chr1	12367995	499	Chr1	12770363	/	Chr1	13668656	10265	Chr1	13781803	/
Chr1	13651834	76	Chr1	13758599	/	Chr1	12374034	55	Chr1	12775904	/	Chr1	13683317	83	Chr1	13789521	/
Chr1	13668656	10265	Chr1	13782463	/	Chr1	12409659	338	Chr1	12812005	/	Chr1	13702784	3148	Chr1	13830696	/
Chr1	13683317	83	Chr1	13790181	/	Chr1	12443235	61	Chr1	12848435	/	Chr1	13708726	3831	Chr1	13833481	/
Chr1	13702784	3148	Chr1	13831356	/	Chr1	12474886	6003	Chr1	12888943	/	Chr1	13714445	51653	Chr1	13960526	/
Chr1	13708726	3831	Chr1	13834141	/	Chr1	12484569	109	Chr1	12892607	/	Chr1	13767234	1149	Chr1	13995764	/
Chr1	13714445	51653	Chr1	13961186	/	Chr1	12487670	3174	Chr1	12895601	/	Chr1	13769903	7576	Chr1	13997276	/
Chr1	13767234	1149	Chr1	13996424	/	Chr1	12491694	21212	Chr1	12901300	/	Chr1	13779070	1087	Chr1	14027688	/
Chr1	13769903	7576	Chr1	13997936	/	Chr1	12527768	1011	Chr1	12916642	/	Chr1	13780406	638	Chr1	14112351	/
Chr1	13779070	1087	Chr1	14028348	/	Chr1	12529109	572	Chr1	12916969	/	Chr1	13791247	21970	Chr1	14189159	/
Chr1	13780406	638	Chr1	14113011	/	Chr1	12534732	1458	Chr1	12922312	/	Chr1	13813617	350	Chr1	14192828	/
Chr1	13791247	21970	Chr1	14189819	/	Chr1	12536737	270	Chr1	12922883	/	Chr1	13816366	2530	Chr1	14196522	/
Chr1	13813617	350	Chr1	14193488	/	Chr1	12537402	2058	Chr1	12924421	/	Chr1	13830189	107	Chr1	14207933	/
Chr1	13816366	2530	Chr1	14197182	/	Chr1	12557742	3383	Chr1	12942730	/	Chr1	13843382	195	Chr1	14221038	/
Chr1	13830189	107	Chr1	14208593	/	Chr1	12571164	16122	Chr1	12952747	/	Chr1	13846829	264	Chr1	14224249	/
Chr1	13843382	195	Chr1	14221698	/	Chr1	12593913	261	Chr1	12960606	/	Chr1	13849035	2221	Chr1	14230052	/
Chr1	13846829	264	Chr1	14224909	/	Chr1	12612491	196	Chr1	12979006	/	Chr1	13869261	3122	Chr1	14248203	/
Chr1	13849035	2221	Chr1	14230712	/	Chr1	12620991	579	Chr1	12987324	/	Chr1	13896202	347	Chr1	14292115	/
Chr1	13869261	3122	Chr1	14248863	/	Chr1	12627162	346	Chr1	12992933	/	Chr1	13905699	22401	Chr1	14311644	/
Chr1	13896202	347	Chr1	14292775	/	Chr1	12641589	12911	Chr1	13009262	/	Chr1	13940567	1052	Chr1	14327191	/
Chr1	13905699	22401	Chr1	14312304	/	Chr1	12655862	54	Chr1	13010606	/	Chr1	13950571	67	Chr1	14342944	/
Chr1	13940567	1052	Chr1	14327851	/	Chr1	12665611	248	Chr1	13020288	/	Chr1	13951057	50	Chr1	14343338	/
Chr1	13950571	67	Chr1	14343604	/	Chr1	12666077	52	Chr1	13020509	/	Chr1	13951186	7176	Chr1	14387074	/
Chr1	13951057	50	Chr1	14343998	/	Chr1	12667024	7217	Chr1	13021402	/	Chr1	13959086	980	Chr1	14425007	/
Chr1	13951186	7176	Chr1	14387734	/	Chr1	12676534	531	Chr1	13025806	/	Chr1	13962886	1585	Chr1	14433211	/
Chr1	13959086	980	Chr1	14425667	/	Chr1	12677490	751	Chr1	13026306	/	Chr1	13964659	132	Chr1	14433427	/
Chr1	13962886	1585	Chr1	14433881	/	Chr1	12682189	256	Chr1	13030341	/	Chr1	13971872	225	Chr1	14440564	/
Chr1	13964659	132	Chr1	14434097	/	Chr1	12684438	908	Chr1	13032278	/	Chr1	13972992	139	Chr1	14441449	/
Chr1	13971878	225	Chr1	14441240	/	Chr1	12686564	804	Chr1	13034333	/	Chr1	13976860	77	Chr1	14446822	/
Chr1	13972995	139	Chr1	14442123	/	Chr1	12710225	107	Chr1	13057909	/	Chr1	13981729	971	Chr1	14455978	/
Chr1	13976861	77	Chr1	14447495	/	Chr1	12722322	787	Chr1	13078920	/	Chr1	13983467	1456	Chr1	14458940	/
Chr1	13981730	971	Chr1	14456651	/	Chr1	12725120	497	Chr1	13080937	/	Chr1	13991795	167	Chr1	14468833	/
Chr1	13983467	1456	Chr1	14459612	/	Chr1	12728002	53	Chr1	13083330	/	Chr1	13997221	3898	Chr1	14474413	/
Chr1	13991795	167	Chr1	14469505	/	Chr1	12739715	82	Chr1	13133728	/	Chr1	14006486	718	Chr1	14481344	/
Chr1	13997221	3898	Chr1	14475085	/	Chr1	12740078	51	Chr1	13134076	/	Chr1	14030422	50	Chr1	14504492	/
Chr1	14006486	718	Chr1	14482024	/	Chr1	12753477	349	Chr1	13147685	/	Chr1	14030863	204	Chr1	14504884	/
Chr1	14030422	50	Chr1	14505198	/	Chr1	12757811	3051	Chr1	13151681	/	Chr1	14042689	1600	Chr1	14518622	/
Chr1	14030863	204	Chr1	14505590	/	Chr1	12762272	6131	Chr1	13153094	/	Chr1	14053636	284	Chr1	14527955	/
Chr1	14042689	1600	Chr1	14519328	/	Chr1	12819777	3808	Chr1	13208274	/	Chr1	14065179	50	Chr1	14539290	/
Chr1	14053636	284	Chr1	14528661	/	Chr1	12826852	52	Chr1	13211634	/	Chr1	14070073	61	Chr1	14544199	/
Chr1	14065179	50	Chr1	14539996	/	Chr1	12835296	10584	Chr1	13220016	/	Chr1	14089726	141	Chr1	14564462	/
Chr1	14070073	61	Chr1	14544908	/	Chr1	12850639	233	Chr1	13225886	/	Chr1	14113121	89	Chr1	14587716	/
Chr1	14089726	141	Chr1	14565155	/	Chr1	12851771	76	Chr1	13226786	/	Chr1	14150446	163	Chr1	14625401	/
Chr1	14113121	89	Chr1	14588409	/	Chr1	12853630	3137	Chr1	13228547	/	Chr1	14163028	23479	Chr1	14637823	/
Chr1	14150446	163	Chr1	14626094	/	Chr1	12868754	3345	Chr1	13240590	/	Chr1	14188188	393	Chr1	14639511	/
Chr1	14163028	23479	Chr1	14638516	/	Chr1	12884861	3418	Chr1	13274159	/	Chr1	14194741	52	Chr1	14645946	/
Chr1	14188188	393	Chr1	14640204	/	Chr1	12888665	3172	Chr1	13274546	/	Chr1	14204541	3150	Chr1	14655615	/
Chr1	14194741	52	Chr1	14646639	/	Chr1	12904288	6448	Chr1	13311642	/	Chr1	14222258	11676	Chr1	14670328	/
Chr1	14204541	3150	Chr1	14656308	/	Chr1	12943322	5111	Chr1	13346269	/	Chr1	14239455	1129	Chr1	14675961	/
Chr1	14222258	11676	Chr1	14671023	/	Chr1	12951583	77	Chr1	13349431	/	Chr1	14250898	3039	Chr1	14691820	/
Chr1	14239455	1129	Chr1	14676656	/	Chr1	12968682	275	Chr1	13366463	/	Chr1	14257440	3450	Chr1	14695282	/
Chr1	14250898	3039	Chr1	14692515	/	Chr1	12969179	381	Chr1	13366688	/	Chr1	14260955	383	Chr1	14695347	/
Chr1	14257440	3450	Chr1	14695977	/	Chr1	12989348	76	Chr1	13397749	/	Chr1	14269622	7540	Chr1	14703947	/
Chr1	14260955	383	Chr1	14696042	/	Chr1	12990960	28391	Chr1	13399327	/	Chr1	14277898	223	Chr1	14704684	/
Chr1	14269622	7540	Chr1	14704642	/	Chr1	13044515	22514	Chr1	13427667	/	Chr1	14278893	934	Chr1	14705457	/
Chr1	14277898	223	Chr1	14705379	/	Chr1	13067827	165	Chr1	13428545	/	Chr1	14282581	6562	Chr1	14708208	/
Chr1	14278893	934	Chr1	14706152	/	Chr1	13070097	20999	Chr1	13430643	/	Chr1	14303026	232	Chr1	14722511	/
Chr1	14282581	6562	Chr1	14708903	/	Chr1	13093614	8694	Chr1	13433414	/	Chr1	14303423	347	Chr1	14722674	/
Chr1	14303026	232	Chr1	14723206	/	Chr1	13103966	10704	Chr1	13435977	/	Chr1	14303999	1156	Chr1	14722907	/
Chr1	14303423	347	Chr1	14723369	/	Chr1	13122871	4448	Chr1	13444285	/	Chr1	14305530	2839	Chr1	14724958	/
Chr1	14303999	1156	Chr1	14723602	/	Chr1	13128387	117	Chr1	13445301	/	Chr1	14308798	355	Chr1	14725381	/
Chr1	14305530	2839	Chr1	14725653	/	Chr1	13130472	5945	Chr1	13447271	/	Chr1	14313408	6354	Chr1	14730564	/
Chr1	14308798	355	Chr1	14726076	/	Chr1	13137996	90	Chr1	13448870	/	Chr1	14325578	101	Chr1	14736773	/
Chr1	14313408	6354	Chr1	14731259	/	Chr1	13140628	3051	Chr1	13451412	/	Chr1	14327785	571	Chr1	14738882	/
Chr1	14325578	101	Chr1	14737468	/	Chr1	13161832	2491	Chr1	13486084	/	Chr1	14331498	237	Chr1	14742952	/
Chr1	14327785	571	Chr1	14739577	/	Chr1	13164700	238	Chr1	13488056	/	Chr1	14332423	1514	Chr1	14743664	/
Chr1	14331498	237	Chr1	14743647	/	Chr1	13165934	346	Chr1	13489062	/	Chr1	14334925	269	Chr1	14745804	/
Chr1	14332423	1514	Chr1	14744359	/	Chr1	13166752	76657	Chr1	13489832	/	Chr1	14336139	320	Chr1	14746994	/
Chr1	14334925	269	Chr1	14746499	/	Chr1	13244485	153	Chr1	13497487	/	Chr1	14338220	1008	Chr1	14749020	/
Chr1	14336139	320	Chr1	14747689	/	Chr1	13244802	535	Chr1	13497638	/	Chr1	14346504	261	Chr1	14756340	/
Chr1	14338220	1008	Chr1	14749715	/	Chr1	13245568	169	Chr1	13497870	/	Chr1	14366192	366	Chr1	14784323	/
Chr1	14346504	261	Chr1	14757035	/	Chr1	13247831	1451	Chr1	13500030	/	Chr1	14367410	300	Chr1	14791342	/
Chr1	14366192	366	Chr1	14785027	/	Chr1	13249521	201	Chr1	13500261	/	Chr1	14369759	299	Chr1	14799840	/
Chr1	14367410	300	Chr1	14792046	/	Chr1	13250319	841	Chr1	13500935	/	Chr1	14409612	10612	Chr1	14841461	/
Chr1	14369759	299	Chr1	14800544	/	Chr1	13253552	269	Chr1	13503975	/	Chr1	14422300	51	Chr1	14843563	/
Chr1	14409612	10612	Chr1	14842166	/	Chr1	13263762	14903	Chr1	13516797	/	Chr1	14446516	139	Chr1	14871403	/
Chr1	14422300	51	Chr1	14844267	/	Chr1	13313656	411	Chr1	13552954	/	Chr1	14459280	358	Chr1	14905336	/
Chr1	14446516	139	Chr1	14872078	/	Chr1	13372414	104	Chr1	13614585	/	Chr1	14512322	112	Chr1	14958118	/
Chr1	14459280	358	Chr1	14906011	/	Chr1	13374338	175	Chr1	13616428	/	Chr1	14527746	135	Chr1	14973400	/
Chr1	14512322	112	Chr1	14958812	/	Chr1	13382010	101	Chr1	13624072	/	Chr1	14535872	12637	Chr1	14981476	/
Chr1	14527746	135	Chr1	14974098	/	Chr1	13411258	157	Chr1	13654039	/	Chr1	14579590	981	Chr1	15024689	/
Chr1	14535872	12637	Chr1	14982175	/	Chr1	13412573	18957	Chr1	13657008	/	Chr1	14580618	8862	Chr1	15024737	/
Chr1	14579590	981	Chr1	15025385	/	Chr1	13434571	2528	Chr1	13660123	/	Chr1	14596301	25449	Chr1	15044451	/
Chr1	14580618	8862	Chr1	15025433	/	Chr1	13437772	52	Chr1	13667963	/	Chr1	14766444	238	Chr1	15198518	/
Chr1	14596301	25449	Chr1	15045147	/	Chr1	13438142	154	Chr1	13668267	/	Chr1	14816402	1235	Chr1	15250381	/
Chr1	14766444	238	Chr1	15199251	/	Chr1	13439513	106	Chr1	13671447	/	Chr1	14819402	598	Chr1	15252150	/
Chr1	14816402	1235	Chr1	15251097	/	Chr1	13440081	484	Chr1	13677047	/	Chr1	14843388	589	Chr1	15275944	/
Chr1	14819402	598	Chr1	15252866	/	Chr1	13440941	345	Chr1	13677420	/	Chr1	14844143	4572	Chr1	15276114	/
Chr1	14843388	589	Chr1	15276660	/	Chr1	13442144	216	Chr1	13680043	/	Chr1	14850877	164	Chr1	15280067	/
Chr1	14844143	4572	Chr1	15276830	/	Chr1	13442770	1373	Chr1	13680455	/	Chr1	14852450	1068	Chr1	15281925	/
Chr1	14850877	164	Chr1	15280783	/	Chr1	13444431	11963	Chr1	13681051	/	Chr1	14854871	424	Chr1	15283534	/
Chr1	14852450	1068	Chr1	15282643	/	Chr1	13457407	52	Chr1	13682019	/	Chr1	14861864	153	Chr1	15290109	/
Chr1	14854871	424	Chr1	15284252	/	Chr1	13458994	2251	Chr1	13683535	/	Chr1	14874956	1102	Chr1	15311701	/
Chr1	14861864	153	Chr1	15290827	/	Chr1	13461412	181	Chr1	13693512	/	Chr1	14877558	54	Chr1	15325133	/
Chr1	14874956	1102	Chr1	15312419	/	Chr1	13462729	998	Chr1	13695524	/	Chr1	14877752	624	Chr1	15325370	/
Chr1	14877558	54	Chr1	15325851	/	Chr1	13472158	1451	Chr1	13707015	/	Chr1	14878877	980	Chr1	15325858	/
Chr1	14877752	624	Chr1	15326088	/	Chr1	13477932	82	Chr1	13711329	/	Chr1	14880159	16553	Chr1	15328205	/
Chr1	14878877	980	Chr1	15326576	/	Chr1	13491348	5376	Chr1	13725684	/	Chr1	14897099	1192	Chr1	15328551	/
Chr1	14880159	16553	Chr1	15328923	/	Chr1	13535576	55	Chr1	13775666	/	Chr1	14898426	955	Chr1	15329642	/
Chr1	14897099	1192	Chr1	15329269	/	Chr1	13586462	5472	Chr1	13832687	/	Chr1	14899659	2373	Chr1	15329922	/
Chr1	14898426	955	Chr1	15330360	/	Chr1	13592588	294	Chr1	13835867	/	Chr1	14904894	1773	Chr1	15341599	/
Chr1	14899659	2373	Chr1	15330640	/	Chr1	13594295	4108	Chr1	13843540	/	Chr1	14908322	2268	Chr1	15343193	/
Chr1	14904894	1773	Chr1	15342317	/	Chr1	13603238	338	Chr1	13859775	/	Chr1	14916374	6482	Chr1	15349502	/
Chr1	14908322	2268	Chr1	15343911	/	Chr1	13617431	50	Chr1	13874067	/	Chr1	14933237	211	Chr1	15386794	/
Chr1	14916374	6482	Chr1	15350220	/	Chr1	13634268	3633	Chr1	13901920	/	Chr1	14945783	1019	Chr1	15399096	/
Chr1	14933237	211	Chr1	15387512	/	Chr1	13642294	520	Chr1	13906335	/	Chr1	14951618	3046	Chr1	15404448	/
Chr1	14945783	1019	Chr1	15399814	/	Chr1	13649287	129	Chr1	13912826	/	Chr1	14954871	183	Chr1	15404654	/
Chr1	14951618	3046	Chr1	15405166	/	Chr1	13668145	50	Chr1	13939894	/	Chr1	14956099	664	Chr1	15405696	/
Chr1	14954871	183	Chr1	15405372	/	Chr1	13668656	10265	Chr1	13940355	/	Chr1	14957008	3932	Chr1	15406421	/
Chr1	14956099	664	Chr1	15406414	/	Chr1	13683333	67	Chr1	13944769	/	Chr1	14962010	334	Chr1	15417143	/
Chr1	14957008	3932	Chr1	15407139	/	Chr1	13718409	81	Chr1	13979903	/	Chr1	14962412	342	Chr1	15417215	/
Chr1	14962010	334	Chr1	15417861	/	Chr1	13726390	59	Chr1	13987775	/	Chr1	14962931	763	Chr1	15418252	/
Chr1	14962412	342	Chr1	15417933	/	Chr1	13734100	11945	Chr1	14083290	/	Chr1	14964084	5475	Chr1	15426518	/
Chr1	14962931	763	Chr1	15418970	/	Chr1	13759301	390	Chr1	14096530	/	Chr1	14993998	107	Chr1	15478073	/
Chr1	14964084	5475	Chr1	15427236	/	Chr1	13761557	195	Chr1	14102913	/	Chr1	15001064	68	Chr1	15485577	/
Chr1	14993998	107	Chr1	15478753	/	Chr1	13763795	532	Chr1	14106632	/	Chr1	15020798	602	Chr1	15505427	/
Chr1	15020798	602	Chr1	15506193	/	Chr1	13767534	38242	Chr1	14201083	/	Chr1	15022121	423	Chr1	15506371	/
Chr1	15022121	423	Chr1	15507137	/	Chr1	13807024	2999	Chr1	14202302	/	Chr1	15022856	149	Chr1	15506669	/
Chr1	15022856	149	Chr1	15507435	/	Chr1	13813775	152	Chr1	14205988	/	Chr1	15024831	7363	Chr1	15508498	/
Chr1	15024831	7363	Chr1	15509264	/	Chr1	13817342	911	Chr1	14362218	/	Chr1	15037035	15705	Chr1	15513334	/
Chr1	15037035	15705	Chr1	15514092	/	Chr1	13830189	107	Chr1	14374125	/	Chr1	15062753	5512	Chr1	15531559	/
Chr1	15062753	5512	Chr1	15532318	/	Chr1	13843382	195	Chr1	14398610	/	Chr1	15073228	73	Chr1	15536518	/
Chr1	15073228	73	Chr1	15537277	/	Chr1	13846829	264	Chr1	14401818	/	Chr1	15087041	359	Chr1	15552056	/
Chr1	15087041	359	Chr1	15552758	/	Chr1	13849023	2230	Chr1	14403666	/	Chr1	15089219	240	Chr1	15559776	/
Chr1	15089219	240	Chr1	15560478	/	Chr1	13869261	3122	Chr1	14439620	/	Chr1	15089728	24460	Chr1	15560040	/
Chr1	15089728	24460	Chr1	15560742	/	Chr1	13887693	2371	Chr1	14487426	/	Chr1	15114637	658	Chr1	15560460	/
Chr1	15114637	658	Chr1	15561162	/	Chr1	13890646	1522	Chr1	14525324	/	Chr1	15115592	5319	Chr1	15560913	/
Chr1	15115592	5319	Chr1	15561615	/	Chr1	13895704	242	Chr1	14528795	/	Chr1	15127803	873	Chr1	15573390	/
Chr1	15127803	873	Chr1	15574093	/	Chr1	13896193	347	Chr1	14529042	/	Chr1	15131227	1518	Chr1	15575934	/
Chr1	15131227	1518	Chr1	15576637	/	Chr1	13897146	211	Chr1	14529655	/	Chr1	15133915	800	Chr1	15577062	/
Chr1	15133915	800	Chr1	15577765	/	Chr1	13898237	283	Chr1	14531787	/	Chr1	15150135	224	Chr1	15592887	/
Chr1	15150135	224	Chr1	15593592	/	Chr1	13898574	549	Chr1	14531838	/	Chr1	15152018	1213	Chr1	15599136	/
Chr1	15152018	1213	Chr1	15599841	/	Chr1	13902043	1174	Chr1	14534809	/	Chr1	15157364	326	Chr1	15604773	/
Chr1	15157364	326	Chr1	15605478	/	Chr1	13907118	12877	Chr1	14538707	/	Chr1	15157763	3787	Chr1	15607516	/
Chr1	15157763	3787	Chr1	15608221	/	Chr1	13940567	1052	Chr1	14560721	/	Chr1	15163380	11286	Chr1	15614968	/
Chr1	15163380	11286	Chr1	15615673	/	Chr1	13950571	67	Chr1	14579816	/	Chr1	15190482	359	Chr1	15636919	/
Chr1	15190482	359	Chr1	15637624	/	Chr1	13951058	50	Chr1	14580223	/	Chr1	15232415	364	Chr1	15678644	/
Chr1	15232415	364	Chr1	15679393	/	Chr1	13951187	7171	Chr1	14580618	/	Chr1	15245967	1476	Chr1	15703940	/
Chr1	15245967	1476	Chr1	15704689	/	Chr1	13959086	980	Chr1	14582395	/	Chr1	15247805	239	Chr1	15704303	/
Chr1	15247805	239	Chr1	15705052	/	Chr1	13962886	1585	Chr1	14590641	/	Chr1	15250160	608	Chr1	15707892	/
Chr1	15250160	608	Chr1	15708641	/	Chr1	13964659	132	Chr1	14590857	/	Chr1	15257732	454	Chr1	15714871	/
Chr1	15257732	454	Chr1	15715620	/	Chr1	13971878	225	Chr1	14598027	/	Chr1	15259164	19608	Chr1	15725141	/
Chr1	15259164	19608	Chr1	15725890	/	Chr1	13972995	139	Chr1	14598910	/	Chr1	15279568	84	Chr1	15736034	/
Chr1	15279568	84	Chr1	15736783	/	Chr1	13976861	77	Chr1	14604282	/	Chr1	15281353	4134	Chr1	15749507	/
Chr1	15281353	4134	Chr1	15750256	/	Chr1	13981730	971	Chr1	14609415	/	Chr1	15286175	8039	Chr1	15750213	/
Chr1	15286175	8039	Chr1	15750962	/	Chr1	13983467	1456	Chr1	14612399	/	Chr1	15296870	354	Chr1	15773228	/
Chr1	15296870	354	Chr1	15773977	/	Chr1	13991795	167	Chr1	14623049	/	Chr1	15298016	152	Chr1	15774264	/
Chr1	15298016	152	Chr1	15775013	/	Chr1	13996338	2535	Chr1	14627416	/	Chr1	15298258	20580	Chr1	15798734	/
Chr1	15298258	20580	Chr1	15799483	/	Chr1	13999685	83	Chr1	14628253	/	Chr1	15319350	2515	Chr1	15799231	/
Chr1	15319350	2515	Chr1	15799980	/	Chr1	13999896	1223	Chr1	14628388	/	Chr1	15322036	21852	Chr1	15800241	/
Chr1	15322036	21852	Chr1	15800990	/	Chr1	14006486	718	Chr1	14635367	/	Chr1	15351076	234	Chr1	15809952	/
Chr1	15351076	234	Chr1	15810701	/	Chr1	14030422	50	Chr1	14658617	/	Chr1	15351737	523	Chr1	15810513	/
Chr1	15351737	523	Chr1	15811262	/	Chr1	14030863	204	Chr1	14659009	/	Chr1	15352679	615	Chr1	15810938	/
Chr1	15352679	615	Chr1	15811687	/	Chr1	14036006	79	Chr1	14663959	/	Chr1	15357893	152	Chr1	15816038	/
Chr1	15357893	152	Chr1	15816787	/	Chr1	14065124	105	Chr1	14738928	/	Chr1	15359445	29608	Chr1	15821768	/
Chr1	15359445	29608	Chr1	15822546	/	Chr1	14089830	151	Chr1	14763766	/	Chr1	15389664	9475	Chr1	15823289	/
Chr1	15389664	9475	Chr1	15824067	/	Chr1	14091592	222	Chr1	14766726	/	Chr1	15401146	4823	Chr1	15825507	/
Chr1	15401146	4823	Chr1	15826285	/	Chr1	14093709	181	Chr1	14768540	/	Chr1	15406447	622	Chr1	15825992	/
Chr1	15406447	622	Chr1	15826770	/	Chr1	14097922	181	Chr1	14772609	/	Chr1	15408597	253	Chr1	15831015	/
Chr1	15408597	253	Chr1	15831793	/	Chr1	14099317	469	Chr1	14773823	/	Chr1	15411849	3742	Chr1	15835229	/
Chr1	15411849	3742	Chr1	15836007	/	Chr1	14100242	862	Chr1	14774587	/	Chr1	15424139	1599	Chr1	15843786	/
Chr1	15424139	1599	Chr1	15844563	/	Chr1	14101231	596	Chr1	14774718	/	Chr1	15426090	642	Chr1	15845564	/
Chr1	15426090	642	Chr1	15846341	/	Chr1	14102111	1267	Chr1	14775479	/	Chr1	15427456	1665	Chr1	15846289	/
Chr1	15427456	1665	Chr1	15847066	/	Chr1	14109691	1690	Chr1	14782151	/	Chr1	15429774	15738	Chr1	15849252	/
Chr1	15429774	15738	Chr1	15850029	/	Chr1	14112320	190	Chr1	14783079	/	Chr1	15450454	5025	Chr1	15855272	/
Chr1	15450454	5025	Chr1	15856049	/	Chr1	14113121	95	Chr1	14783693	/	Chr1	15476384	1740	Chr1	15897770	/
Chr1	15476384	1740	Chr1	15898548	/	Chr1	14114618	307	Chr1	14785107	/	Chr1	15494276	52	Chr1	15913991	/
Chr1	15488791	76	Chr1	15909212	/	Chr1	14115370	64	Chr1	14785563	/	Chr1	15561848	347	Chr1	15981519	/
Chr1	15494276	52	Chr1	15914698	/	Chr1	14116055	99	Chr1	14786193	/	Chr1	15569597	97	Chr1	15988915	/
Chr1	15561848	347	Chr1	15982230	/	Chr1	14116210	329	Chr1	14786253	/	Chr1	15579179	59	Chr1	15998643	/
Chr1	15569597	97	Chr1	15989626	/	Chr1	14116732	261	Chr1	14786479	/	Chr1	15612061	65	Chr1	16052117	/
Chr1	15579179	59	Chr1	15999354	/	Chr1	14117266	1328	Chr1	14786752	/	Chr1	15628808	50	Chr1	16081947	/
Chr1	15612061	65	Chr1	16052828	/	Chr1	14119668	233	Chr1	14788360	/	Chr1	15639982	5020	Chr1	16093064	/
Chr1	15628808	50	Chr1	16082658	/	Chr1	14122474	135	Chr1	14790909	/	Chr1	15654768	1034	Chr1	16106128	/
Chr1	15639982	5020	Chr1	16093777	/	Chr1	14126676	13395	Chr1	14795210	/	Chr1	15659342	191	Chr1	16109678	/
Chr1	15654768	1034	Chr1	16106841	/	Chr1	14140936	55	Chr1	14796088	/	Chr1	15660560	8096	Chr1	16110705	/
Chr1	15659342	191	Chr1	16110391	/	Chr1	14141440	1880	Chr1	14796550	/	Chr1	15673718	5897	Chr1	16127788	/
Chr1	15660560	8096	Chr1	16111418	/	Chr1	14143826	1317	Chr1	14797084	/	Chr1	15689726	16207	Chr1	16138493	/
Chr1	15673718	5897	Chr1	16128501	/	Chr1	14145207	985	Chr1	14797150	/	Chr1	15726841	2713	Chr1	16162525	/
Chr1	15689726	16207	Chr1	16139206	/	Chr1	14147165	373	Chr1	14798138	/	Chr1	15743637	7044	Chr1	16178126	/
Chr1	15726841	2713	Chr1	16163239	/	Chr1	14148092	1866	Chr1	14798694	/	Chr1	15758480	19009	Chr1	16186989	/
Chr1	15743637	7044	Chr1	16178842	/	Chr1	14150257	58	Chr1	14799042	/	Chr1	15780234	799	Chr1	16193166	/
Chr1	15758480	19009	Chr1	16187705	/	Chr1	14150833	266	Chr1	14799527	/	Chr1	15781507	15338	Chr1	16194463	/
Chr1	15780234	799	Chr1	16193885	/	Chr1	14157354	1779	Chr1	14806106	/	Chr1	15798094	352	Chr1	16195770	/
Chr1	15781507	15338	Chr1	16195182	/	Chr1	14160023	1082	Chr1	14821805	/	Chr1	15802815	153	Chr1	16200951	/
Chr1	15798094	352	Chr1	16196489	/	Chr1	14163602	2672	Chr1	14824331	/	Chr1	15803698	751	Chr1	16201679	/
Chr1	15802815	153	Chr1	16201670	/	Chr1	14167819	11401	Chr1	14825876	/	Chr1	15806420	192	Chr1	16208229	/
Chr1	15803698	751	Chr1	16202398	/	Chr1	14181777	2965	Chr1	14828708	/	Chr1	15806966	100	Chr1	16208583	/
Chr1	15806420	192	Chr1	16208948	/	Chr1	14185061	310	Chr1	14830157	/	Chr1	15808270	742	Chr1	16241264	/
Chr1	15806966	100	Chr1	16209302	/	Chr1	14185811	1741	Chr1	14830690	/	Chr1	15809632	244	Chr1	16241950	/
Chr1	15808270	742	Chr1	16241983	/	Chr1	14188007	81	Chr1	14831382	/	Chr1	15810562	6265	Chr1	16243921	/
Chr1	15809632	244	Chr1	16242669	/	Chr1	14188188	393	Chr1	14831477	/	Chr1	15817222	5660	Chr1	16248350	/
Chr1	15810562	6265	Chr1	16244640	/	Chr1	14189097	247	Chr1	14831999	/	Chr1	15823171	5516	Chr1	16248648	/
Chr1	15817222	5660	Chr1	16249069	/	Chr1	14204538	3150	Chr1	14866060	/	Chr1	15828743	241	Chr1	16248705	/
Chr1	15823171	5516	Chr1	16249367	/	Chr1	14210224	1449	Chr1	14868598	/	Chr1	15829075	643	Chr1	16248796	/
Chr1	15828743	241	Chr1	16249424	/	Chr1	14213302	137	Chr1	14870353	/	Chr1	15830947	703	Chr1	16250311	/
Chr1	15829075	643	Chr1	16249515	/	Chr1	14215112	5624	Chr1	14900095	/	Chr1	15832181	8621	Chr1	16250906	/
Chr1	15830947	703	Chr1	16251030	/	Chr1	14222259	3369	Chr1	14917182	/	Chr1	15841612	240	Chr1	16251731	/
Chr1	15832181	8621	Chr1	16251625	/	Chr1	14226868	129	Chr1	14918452	/	Chr1	15846330	23124	Chr1	16256741	/
Chr1	15841612	240	Chr1	16252450	/	Chr1	14227645	69	Chr1	14919128	/	Chr1	15871485	1097	Chr1	16258933	/
Chr1	15846330	23124	Chr1	16257458	/	Chr1	14228598	135	Chr1	14920090	/	Chr1	15885720	682	Chr1	16272064	/
Chr1	15871485	1097	Chr1	16259650	/	Chr1	14228991	101	Chr1	14920349	/	Chr1	15890132	1631	Chr1	16275789	/
Chr1	15885720	682	Chr1	16272793	/	Chr1	14229281	110	Chr1	14920644	/	Chr1	15896581	1223	Chr1	16306393	/
Chr1	15890132	1631	Chr1	16276518	/	Chr1	14233637	113	Chr1	14924901	/	Chr1	15904960	69	Chr1	16366780	/
Chr1	15896581	1223	Chr1	16307098	/	Chr1	14233928	20989	Chr1	14927210	/	Chr1	15906071	893	Chr1	16387007	/
Chr1	15904960	69	Chr1	16367485	/	Chr1	14255322	205	Chr1	14928479	/	Chr1	15907881	4520	Chr1	16387935	/
Chr1	15906071	893	Chr1	16387712	/	Chr1	14257379	113	Chr1	14930976	/	Chr1	15919315	80	Chr1	16412646	/
Chr1	15907881	4520	Chr1	16388640	/	Chr1	14258730	58	Chr1	14932146	/	Chr1	15919762	4054	Chr1	16413013	/
Chr1	15919315	80	Chr1	16413354	/	Chr1	14259048	3700	Chr1	14932456	/	Chr1	15928293	11945	Chr1	16429678	/
Chr1	15919762	4054	Chr1	16413721	/	Chr1	14263662	167	Chr1	14933379	/	Chr1	15947173	33749	Chr1	16436534	/
Chr1	15928293	11945	Chr1	16430386	/	Chr1	14264426	5732	Chr1	14933973	/	Chr1	15985515	50	Chr1	16441227	/
Chr1	15947173	33749	Chr1	16437242	/	Chr1	14274268	1172	Chr1	14941480	/	Chr1	15986253	11101	Chr1	16441917	/
Chr1	15985515	50	Chr1	16441935	/	Chr1	14277898	223	Chr1	14944097	/	Chr1	16004758	59	Chr1	16521393	/
Chr1	15986253	11101	Chr1	16442625	/	Chr1	14278836	13103	Chr1	14944836	/	Chr1	16005740	5669	Chr1	16522350	/
Chr1	16004758	59	Chr1	16522101	/	Chr1	14294895	2880	Chr1	14948764	/	Chr1	16016886	1444	Chr1	16527850	/
Chr1	16005740	5669	Chr1	16523058	/	Chr1	14298977	451	Chr1	14950085	/	Chr1	16024053	2231	Chr1	16558253	/
Chr1	16016886	1444	Chr1	16528558	/	Chr1	14302929	327	Chr1	14965906	/	Chr1	16026355	65	Chr1	16558320	/
Chr1	16024053	2231	Chr1	16558961	/	Chr1	14303420	347	Chr1	14966071	/	Chr1	16026918	413	Chr1	16565069	/
Chr1	16026355	65	Chr1	16559028	/	Chr1	14303999	1156	Chr1	14966308	/	Chr1	16027813	1370	Chr1	16572919	/
Chr1	16026918	413	Chr1	16565777	/	Chr1	14305530	2839	Chr1	14968368	/	Chr1	16029362	576	Chr1	16573429	/
Chr1	16027813	1370	Chr1	16573627	/	Chr1	14308786	525	Chr1	14974063	/	Chr1	16035792	2992	Chr1	16579368	/
Chr1	16029362	576	Chr1	16574137	/	Chr1	14316643	2631	Chr1	14986472	/	Chr1	16046063	7481	Chr1	16593847	/
Chr1	16035792	2992	Chr1	16580076	/	Chr1	14319573	2154	Chr1	14993388	/	Chr1	16055371	619	Chr1	16607751	/
Chr1	16046063	7481	Chr1	16594555	/	Chr1	14321885	258	Chr1	14994303	/	Chr1	16056194	118	Chr1	16607955	/
Chr1	16055371	619	Chr1	16608459	/	Chr1	14322533	905	Chr1	14994701	/	Chr1	16056372	6326	Chr1	16608017	/
Chr1	16056194	118	Chr1	16608663	/	Chr1	14323679	243	Chr1	14994954	/	Chr1	16065435	1208	Chr1	16624697	/
Chr1	16056372	6326	Chr1	16608725	/	Chr1	14324536	1120	Chr1	14996066	/	Chr1	16068538	15629	Chr1	16627085	/
Chr1	16065435	1208	Chr1	16625405	/	Chr1	14326486	202	Chr1	14996935	/	Chr1	16084836	294	Chr1	16627756	/
Chr1	16068538	15629	Chr1	16627793	/	Chr1	14327373	239	Chr1	14999534	/	Chr1	16085687	4525	Chr1	16628444	/
Chr1	16084836	294	Chr1	16628464	/	Chr1	14327784	567	Chr1	14999657	/	Chr1	16094920	2781	Chr1	16633282	/
Chr1	16085687	4525	Chr1	16629152	/	Chr1	14328531	8610	Chr1	15004618	/	Chr1	16100092	1904	Chr1	16636053	/
Chr1	16094920	2781	Chr1	16633990	/	Chr1	14366173	434	Chr1	15052552	/	Chr1	16102400	287	Chr1	16636463	/
Chr1	16100092	1904	Chr1	16636761	/	Chr1	14366833	112	Chr1	15052779	/	Chr1	16104599	4972	Chr1	16638346	/
Chr1	16102400	287	Chr1	16637171	/	Chr1	14368702	2758	Chr1	15054836	/	Chr1	16117289	1303	Chr1	16646031	/
Chr1	16104599	4972	Chr1	16639054	/	Chr1	14383248	158	Chr1	15079534	/	Chr1	16120145	1829	Chr1	16647585	/
Chr1	16117289	1303	Chr1	16646739	/	Chr1	14383466	1258	Chr1	15079595	/	Chr1	16142549	3255	Chr1	16698271	/
Chr1	16120145	1829	Chr1	16648293	/	Chr1	14387542	238	Chr1	15085429	/	Chr1	16146517	3106	Chr1	16698985	/
Chr1	16142549	3255	Chr1	16698979	/	Chr1	14390068	101	Chr1	15088237	/	Chr1	16153044	6124	Chr1	16703629	/
Chr1	16146517	3106	Chr1	16699693	/	Chr1	14390353	237	Chr1	15088422	/	Chr1	16167230	105	Chr1	16711687	/
Chr1	16153044	6124	Chr1	16704337	/	Chr1	14390706	91	Chr1	15088539	/	Chr1	16190081	882	Chr1	16737846	/
Chr1	16167230	105	Chr1	16712395	/	Chr1	14391543	812	Chr1	15089629	/	Chr1	16196420	53	Chr1	16749705	/
Chr1	16190081	882	Chr1	16738554	/	Chr1	14392422	335	Chr1	15089689	/	Chr1	16221802	69	Chr1	16789868	/
Chr1	16196420	53	Chr1	16750413	/	Chr1	14393129	248	Chr1	15090074	/	Chr1	16224226	12753	Chr1	16792220	/
Chr1	16221802	69	Chr1	16790576	/	Chr1	14394356	213	Chr1	15091258	/	Chr1	16244535	4191	Chr1	16799780	/
Chr1	16224226	12753	Chr1	16792928	/	Chr1	14409612	10612	Chr1	15106797	/	Chr1	16265574	62	Chr1	16816918	/
Chr1	16244535	4191	Chr1	16800489	/	Chr1	14422300	51	Chr1	15108894	/	Chr1	16273183	51	Chr1	16824476	/
Chr1	16265574	62	Chr1	16817638	/	Chr1	14429107	85	Chr1	15115554	/	Chr1	16276737	12471	Chr1	16827983	/
Chr1	16273183	51	Chr1	16825196	/	Chr1	14446517	147	Chr1	15136702	/	Chr1	16304297	1360	Chr1	16887256	/
Chr1	16276737	12471	Chr1	16828703	/	Chr1	14512104	1028	Chr1	15202155	/	Chr1	16309605	86	Chr1	16891151	/
Chr1	16304297	1360	Chr1	16887977	/	Chr1	14527746	135	Chr1	15216883	/	Chr1	16314490	9317	Chr1	16932204	/
Chr1	16309605	86	Chr1	16891872	/	Chr1	14535872	12637	Chr1	15225166	/	Chr1	16332253	579	Chr1	16940616	/
Chr1	16314490	9317	Chr1	16932925	/	Chr1	14595525	18816	Chr1	15324184	/	Chr1	16333812	9455	Chr1	16941590	/
Chr1	16332253	579	Chr1	16941337	/	Chr1	14621496	92	Chr1	15331420	/	Chr1	16353602	73	Chr1	16951933	/
Chr1	16333812	9455	Chr1	16942311	/	Chr1	14706244	12090	Chr1	15431420	/	Chr1	16372409	4403	Chr1	16971199	/
Chr1	16353602	73	Chr1	16952654	/	Chr1	14758923	418	Chr1	15479859	/	Chr1	16382076	123	Chr1	16976469	/
Chr1	16372409	4403	Chr1	16971920	/	Chr1	14819403	567	Chr1	15540079	/	Chr1	16389010	58	Chr1	17001862	/
Chr1	16382076	123	Chr1	16977190	/	Chr1	14840671	177	Chr1	15593407	/	Chr1	16405056	1268	Chr1	17017892	/
Chr1	16389010	58	Chr1	17002583	/	Chr1	14843388	589	Chr1	15598062	/	Chr1	16469410	3145	Chr1	17104762	/
Chr1	16405056	1268	Chr1	17018626	/	Chr1	14844143	4572	Chr1	15598232	/	Chr1	16481163	51	Chr1	17116528	/
Chr1	16469410	3145	Chr1	17105516	/	Chr1	14850877	164	Chr1	15602145	/	Chr1	16523409	287	Chr1	17170570	/
Chr1	16481163	51	Chr1	17117282	/	Chr1	14852450	1068	Chr1	15604438	/	Chr1	16531808	1116	Chr1	17193993	/
Chr1	16523409	287	Chr1	17171326	/	Chr1	14854871	424	Chr1	15609190	/	Chr1	16585586	50	Chr1	17247350	/
Chr1	16531808	1116	Chr1	17194750	/	Chr1	14861864	153	Chr1	15615764	/	Chr1	16589369	614	Chr1	17251248	/
Chr1	16585586	50	Chr1	17248105	/	Chr1	14877753	620	Chr1	15636788	/	Chr1	16591343	91	Chr1	17263930	/
Chr1	16589369	614	Chr1	17252003	/	Chr1	14883797	966	Chr1	15642277	/	Chr1	16639041	12524	Chr1	17420205	/
Chr1	16591343	91	Chr1	17264685	/	Chr1	14885110	84	Chr1	15642626	/	Chr1	16654226	399	Chr1	17422944	/
Chr1	16639041	12524	Chr1	17420961	/	Chr1	14885896	179	Chr1	15644120	/	Chr1	16683184	11621	Chr1	17451508	/
Chr1	16654226	399	Chr1	17423700	/	Chr1	14890365	3127	Chr1	15651445	/	Chr1	16708769	11054	Chr1	17465455	/
Chr1	16683184	11621	Chr1	17452262	/	Chr1	14899659	2373	Chr1	15669178	/	Chr1	16728835	87	Chr1	17483711	/
Chr1	16708769	11054	Chr1	17466207	/	Chr1	14906281	385	Chr1	15688097	/	Chr1	16744762	244	Chr1	17499600	/
Chr1	16728835	87	Chr1	17484463	/	Chr1	14906856	77	Chr1	15689106	/	Chr1	16769651	1061	Chr1	17529149	/
Chr1	16744762	244	Chr1	17500352	/	Chr1	14912398	131	Chr1	15694700	/	Chr1	16788571	657	Chr1	17546954	/
Chr1	16769651	1061	Chr1	17529901	/	Chr1	14915265	8398	Chr1	15832667	/	Chr1	16790035	350	Chr1	17547769	/
Chr1	16788571	657	Chr1	17547706	/	Chr1	14933237	211	Chr1	15862241	/	Chr1	16814765	800	Chr1	17579856	/
Chr1	16790035	350	Chr1	17548521	/	Chr1	14945783	1019	Chr1	15874517	/	Chr1	16820601	105	Chr1	17586065	/
Chr1	16814765	800	Chr1	17580608	/	Chr1	14951626	3046	Chr1	15885122	/	Chr1	16835654	105	Chr1	17617051	/
Chr1	16820601	105	Chr1	17586817	/	Chr1	14954872	183	Chr1	15885321	/	Chr1	16860917	156	Chr1	17645588	/
Chr1	16833686	115	Chr1	17614923	/	Chr1	14956102	664	Chr1	15886431	/	Chr1	16861444	134	Chr1	17645970	/
Chr1	16838136	105	Chr1	17619874	/	Chr1	14957009	3932	Chr1	15887154	/	Chr1	16862207	579	Chr1	17646609	/
Chr1	16839498	119	Chr1	17621156	/	Chr1	14962005	334	Chr1	15896811	/	Chr1	16864967	105	Chr1	17648822	/
Chr1	16844195	105	Chr1	17625907	/	Chr1	14962412	342	Chr1	15896888	/	Chr1	16866254	11003	Chr1	17650026	/
Chr1	16865013	115	Chr1	17649182	/	Chr1	14962929	763	Chr1	15897915	/	Chr1	16878402	225	Chr1	17651375	/
Chr1	16866728	10529	Chr1	17650815	/	Chr1	14964286	459	Chr1	15901384	/	Chr1	16879464	757	Chr1	17652991	/
Chr1	16878402	225	Chr1	17652164	/	Chr1	14964977	280	Chr1	15901966	/	Chr1	16880976	625	Chr1	17653782	/
Chr1	16879464	757	Chr1	17653781	/	Chr1	14967182	412	Chr1	15904047	/	Chr1	16881796	108	Chr1	17653987	/
Chr1	16880976	625	Chr1	17654572	/	Chr1	14967884	64	Chr1	15904336	/	Chr1	16883687	259	Chr1	17655832	/
Chr1	16881796	108	Chr1	17654777	/	Chr1	14968156	1402	Chr1	15914100	/	Chr1	16884627	103	Chr1	17656512	/
Chr1	16883687	259	Chr1	17656622	/	Chr1	14992778	340	Chr1	15937911	/	Chr1	16885493	52	Chr1	17657285	/
Chr1	16884627	103	Chr1	17657302	/	Chr1	15020814	586	Chr1	15966163	/	Chr1	16890707	528	Chr1	17662595	/
Chr1	16885493	52	Chr1	17658075	/	Chr1	15022085	644	Chr1	15967071	/	Chr1	16894371	207	Chr1	17665791	/
Chr1	16890707	528	Chr1	17663385	/	Chr1	15024831	7363	Chr1	15969168	/	Chr1	16899100	527	Chr1	17670390	/
Chr1	16894371	207	Chr1	17666581	/	Chr1	15037035	15705	Chr1	15973996	/	Chr1	16901406	474	Chr1	17672186	/
Chr1	16900627	311	Chr1	17672827	/	Chr1	15062753	5512	Chr1	15988426	/	Chr1	16902133	1597	Chr1	17672441	/
Chr1	16901110	629	Chr1	17673000	/	Chr1	15073228	73	Chr1	15993385	/	Chr1	16905758	527	Chr1	17674502	/
Chr1	16901969	1761	Chr1	17673231	/	Chr1	15087041	359	Chr1	16008866	/	Chr1	16907129	629	Chr1	17675366	/
Chr1	16905758	527	Chr1	17675292	/	Chr1	15089219	240	Chr1	16016556	/	Chr1	16908824	455	Chr1	17676441	/
Chr1	16907129	629	Chr1	17676156	/	Chr1	15089728	24460	Chr1	16016820	/	Chr1	16910337	51	Chr1	17677526	/
Chr1	16908824	455	Chr1	17677231	/	Chr1	15114637	658	Chr1	16017240	/	Chr1	16910918	630	Chr1	17678068	/
Chr1	16910337	51	Chr1	17678316	/	Chr1	15115592	5319	Chr1	16017693	/	Chr1	16911869	477	Chr1	17678390	/
Chr1	16910918	630	Chr1	17678858	/	Chr1	15127803	873	Chr1	16030171	/	Chr1	16913472	315	Chr1	17679525	/
Chr1	16911869	477	Chr1	17679180	/	Chr1	15131227	1518	Chr1	16032715	/	Chr1	16914894	311	Chr1	17680626	/
Chr1	16913472	315	Chr1	17680315	/	Chr1	15133915	800	Chr1	16033843	/	Chr1	16915696	630	Chr1	17681119	/
Chr1	16914894	311	Chr1	17681416	/	Chr1	15150135	224	Chr1	16049670	/	Chr1	16916720	208	Chr1	17681515	/
Chr1	16915696	630	Chr1	17681909	/	Chr1	15152018	1213	Chr1	16055919	/	Chr1	16917918	311	Chr1	17682523	/
Chr1	16916720	208	Chr1	17682305	/	Chr1	15157364	326	Chr1	16061556	/	Chr1	16918725	636	Chr1	17683019	/
Chr1	16917918	311	Chr1	17683313	/	Chr1	15157763	3787	Chr1	16064299	/	Chr1	16921263	476	Chr1	17684935	/
Chr1	16918725	636	Chr1	17683809	/	Chr1	15163380	11286	Chr1	16071751	/	Chr1	16923419	166	Chr1	17686577	/
Chr1	16921263	476	Chr1	17685725	/	Chr1	15190482	359	Chr1	16093923	/	Chr1	16925049	52	Chr1	17688041	/
Chr1	16923419	166	Chr1	17687367	/	Chr1	15224730	4558	Chr1	16127844	/	Chr1	16926669	350	Chr1	17689621	/
Chr1	16925049	52	Chr1	17688831	/	Chr1	15235660	704	Chr1	16134388	/	Chr1	16928770	2744	Chr1	17691373	/
Chr1	16926669	350	Chr1	17690411	/	Chr1	15237614	3082	Chr1	16144874	/	Chr1	16931936	4983	Chr1	17691796	/
Chr1	16928770	2744	Chr1	17692163	/	Chr1	15245967	1476	Chr1	16150601	/	Chr1	16936924	38000	Chr1	17805800	/
Chr1	16931937	6668	Chr1	17692586	/	Chr1	15247805	239	Chr1	16150964	/	Chr1	16974924	38001	Chr1	17805801	/
Chr1	16938630	38000	Chr1	17958594	/	Chr1	15250160	608	Chr1	16153099	/	Chr1	17012938	38001	Chr1	17957806	/
Chr1	16976644	37999	Chr1	18110600	/	Chr1	15257732	454	Chr1	16160059	/	Chr1	17050944	38001	Chr1	17995808	/
Chr1	17014654	38001	Chr1	18224605	/	Chr1	15259164	19608	Chr1	16170322	/	Chr1	17088950	38000	Chr1	18071812	/
Chr1	17052659	38001	Chr1	18376610	/	Chr1	15279568	84	Chr1	16190970	/	Chr1	17126950	38001	Chr1	18071813	/
Chr1	17090671	37997	Chr1	18566618	/	Chr1	15281360	4134	Chr1	16193157	/	Chr1	17164955	37999	Chr1	18147818	/
Chr1	17128673	37998	Chr1	18604625	/	Chr1	15286176	8039	Chr1	16193859	/	Chr1	17202955	38001	Chr1	18147820	/
Chr1	17166677	38001	Chr1	18718631	/	Chr1	15296870	354	Chr1	16198787	/	Chr1	17240972	38000	Chr1	18299825	/
Chr1	17204697	38001	Chr1	19022640	/	Chr1	15298016	152	Chr1	16199823	/	Chr1	17278977	38000	Chr1	18451831	/
Chr1	17242706	1132232	Chr1	19140981	/	Chr1	15298258	20580	Chr1	16214092	/	Chr1	17316991	37996	Chr1	18755842	/
Chr1	18382868	1406	Chr1	19149073	/	Chr1	15319350	2515	Chr1	16214589	/	Chr1	17355002	38001	Chr1	18869850	/
Chr1	18398312	312	Chr1	19178821	/	Chr1	15322036	21852	Chr1	16215599	/	Chr1	17393003	20402	Chr1	18869851	/
Chr1	18444608	104	Chr1	19228683	/	Chr1	15351076	234	Chr1	16230512	/	Chr1	17418407	800	Chr1	18874849	/
Chr1	18459419	55	Chr1	19243404	/	Chr1	15351737	523	Chr1	16231073	/	Chr1	17422144	8863	Chr1	18877791	/
Chr1	18492332	1095	Chr1	19276230	/	Chr1	15352679	615	Chr1	16231498	/	Chr1	17436337	7863	Chr1	18954102	/
Chr1	18508321	91	Chr1	19291143	/	Chr1	15357893	152	Chr1	16237698	/	Chr1	17444519	156	Chr1	18954422	/
Chr1	18521081	499	Chr1	19304072	/	Chr1	15359445	29608	Chr1	16243454	/	Chr1	17444996	152	Chr1	18954718	/
Chr1	18586578	345	Chr1	19382550	/	Chr1	15389664	9475	Chr1	16244975	/	Chr1	17446433	27561	Chr1	18955981	/
Chr1	18638841	65	Chr1	19434484	/	Chr1	15401146	4823	Chr1	16247196	/	Chr1	17474003	38001	Chr1	19069985	/
Chr1	18682020	397	Chr1	19478715	/	Chr1	15406447	622	Chr1	16247681	/	Chr1	17512009	862929	Chr1	19140007	/
Chr1	18685785	2095	Chr1	19482109	/	Chr1	15408597	253	Chr1	16252702	/	Chr1	18382868	1406	Chr1	19148098	/
Chr1	18705794	145	Chr1	19500717	/	Chr1	15411849	3742	Chr1	16258356	/	Chr1	18398312	312	Chr1	19177846	/
Chr1	18770295	217	Chr1	19580191	/	Chr1	15424139	1599	Chr1	16266909	/	Chr1	18444608	104	Chr1	19227708	/
Chr1	18775836	6445	Chr1	19585505	/	Chr1	15426090	642	Chr1	16268687	/	Chr1	18459419	55	Chr1	19242430	/
Chr1	18807491	527	Chr1	19611016	/	Chr1	15427456	1665	Chr1	16269412	/	Chr1	18492332	1095	Chr1	19275261	/
Chr1	18826605	518	Chr1	19629755	/	Chr1	15429774	15738	Chr1	16272375	/	Chr1	18508321	91	Chr1	19290174	/
Chr1	18833713	359	Chr1	19636309	/	Chr1	15450454	5025	Chr1	16277969	/	Chr1	18521081	499	Chr1	19303103	/
Chr1	18843109	119	Chr1	19645387	/	Chr1	15476384	1740	Chr1	16304298	/	Chr1	18586578	345	Chr1	19381560	/
Chr1	18844088	117	Chr1	19646183	/	Chr1	15488791	76	Chr1	16314967	/	Chr1	18638841	65	Chr1	19433473	/
Chr1	18870431	109	Chr1	19672380	/	Chr1	15494276	52	Chr1	16320453	/	Chr1	18682020	397	Chr1	19477702	/
Chr1	18873155	57	Chr1	19680583	/	Chr1	15498789	58	Chr1	16325019	/	Chr1	18685785	2095	Chr1	19481096	/
Chr1	18876967	8480	Chr1	19684370	/	Chr1	15521140	639	Chr1	16378289	/	Chr1	18705794	145	Chr1	19499704	/
Chr1	18900800	251	Chr1	19699759	/	Chr1	15521875	2935	Chr1	16378485	/	Chr1	18770295	217	Chr1	19579188	/
Chr1	18923747	56	Chr1	19722384	/	Chr1	15531224	237	Chr1	16386144	/	Chr1	18774302	64	Chr1	19582965	/
Chr1	18976147	518	Chr1	19774848	/	Chr1	15533056	2171	Chr1	16387740	/	Chr1	18775836	6445	Chr1	19584449	/
Chr1	18976782	409	Chr1	19774966	/	Chr1	15535288	800	Chr1	16388108	/	Chr1	18807491	527	Chr1	19609959	/
Chr1	18988853	6223	Chr1	19786635	/	Chr1	15541767	289	Chr1	16393942	/	Chr1	18826605	518	Chr1	19628698	/
Chr1	19000670	72	Chr1	19792249	/	Chr1	15559887	56	Chr1	16411860	/	Chr1	18833713	359	Chr1	19635252	/
Chr1	19021151	99	Chr1	19812691	/	Chr1	15579179	59	Chr1	16454436	/	Chr1	18843109	119	Chr1	19644330	/
Chr1	19045138	57	Chr1	19837352	/	Chr1	15659342	191	Chr1	16561650	/	Chr1	18844088	117	Chr1	19645126	/
Chr1	19066470	69	Chr1	19918156	/	Chr1	15660560	8096	Chr1	16562678	/	Chr1	18870431	109	Chr1	19671323	/
Chr1	19072412	11191	Chr1	19924001	/	Chr1	15726840	2713	Chr1	16648126	/	Chr1	18873155	57	Chr1	19679526	/
Chr1	19095204	108	Chr1	19935615	/	Chr1	15743637	7044	Chr1	16663730	/	Chr1	18876967	8480	Chr1	19683313	/
Chr1	19112521	7307	Chr1	19960478	/	Chr1	15758480	19009	Chr1	16672628	/	Chr1	18900800	251	Chr1	19698702	/
Chr1	19148711	1457	Chr1	19995040	/	Chr1	15780234	799	Chr1	16678822	/	Chr1	18923747	56	Chr1	19721322	/
Chr1	19166724	236	Chr1	20011558	/	Chr1	15781501	15345	Chr1	16679889	/	Chr1	18976147	518	Chr1	19773787	/
Chr1	19179569	59	Chr1	20024159	/	Chr1	15798094	352	Chr1	16682036	/	Chr1	18976782	409	Chr1	19773905	/
Chr1	19185153	63	Chr1	20029688	/	Chr1	15802815	153	Chr1	16687220	/	Chr1	18988853	6223	Chr1	19785574	/
Chr1	19219238	1119	Chr1	20070876	/	Chr1	15803698	751	Chr1	16687948	/	Chr1	19000670	72	Chr1	19791188	/
Chr1	19220817	2670	Chr1	20071354	/	Chr1	15806419	193	Chr1	16694498	/	Chr1	19021151	99	Chr1	19811630	/
Chr1	19226040	2039	Chr1	20074029	/	Chr1	15806966	100	Chr1	16694852	/	Chr1	19045138	57	Chr1	19836291	/
Chr1	19229176	272	Chr1	20075126	/	Chr1	15808270	742	Chr1	16717040	/	Chr1	19066470	69	Chr1	19917095	/
Chr1	19229651	505	Chr1	20075328	/	Chr1	15809632	244	Chr1	16717726	/	Chr1	19072412	11191	Chr1	19922940	/
Chr1	19230971	336	Chr1	20076179	/	Chr1	15810562	6265	Chr1	16719695	/	Chr1	19095315	72	Chr1	19934626	/
Chr1	19232075	5361	Chr1	20078310	/	Chr1	15817222	5660	Chr1	16724126	/	Chr1	19112521	7307	Chr1	19959445	/
Chr1	19241670	384	Chr1	20082853	/	Chr1	15823171	5516	Chr1	16724424	/	Chr1	19148711	1457	Chr1	19994004	/
Chr1	19243422	23649	Chr1	20085197	/	Chr1	15828743	241	Chr1	16724481	/	Chr1	19166724	236	Chr1	20010522	/
Chr1	19268448	5540	Chr1	20086566	/	Chr1	15829075	643	Chr1	16724572	/	Chr1	19179569	59	Chr1	20023123	/
Chr1	19276065	869	Chr1	20089248	/	Chr1	15830944	703	Chr1	16726084	/	Chr1	19185153	63	Chr1	20028652	/
Chr1	19292666	16718	Chr1	20108431	/	Chr1	15832178	8617	Chr1	16726666	/	Chr1	19219238	1119	Chr1	20069840	/
Chr1	19337655	254	Chr1	20149716	/	Chr1	15841612	240	Chr1	16727507	/	Chr1	19220817	2670	Chr1	20070318	/
Chr1	19339705	56	Chr1	20151512	/	Chr1	15846330	23124	Chr1	16732521	/	Chr1	19226040	2039	Chr1	20072993	/
Chr1	19341840	1398	Chr1	20153601	/	Chr1	15871485	1097	Chr1	16734713	/	Chr1	19229176	272	Chr1	20074090	/
Chr1	19346484	237	Chr1	20158014	/	Chr1	15885720	682	Chr1	16748101	/	Chr1	19229651	505	Chr1	20074292	/
Chr1	19349780	2131	Chr1	20161023	/	Chr1	15890132	1631	Chr1	16751826	/	Chr1	19230971	336	Chr1	20075143	/
Chr1	19353030	653	Chr1	20163272	/	Chr1	15896581	1223	Chr1	16772190	/	Chr1	19232075	5361	Chr1	20077274	/
Chr1	19354551	1006	Chr1	20164218	/	Chr1	15904960	69	Chr1	16827086	/	Chr1	19241670	384	Chr1	20081817	/
Chr1	19356319	392	Chr1	20165000	/	Chr1	15906071	893	Chr1	16847312	/	Chr1	19243422	23649	Chr1	20084161	/
Chr1	19360045	5898	Chr1	20168343	/	Chr1	15907881	4520	Chr1	16848240	/	Chr1	19268448	5540	Chr1	20085530	/
Chr1	19370718	351	Chr1	20173421	/	Chr1	15919315	80	Chr1	16871586	/	Chr1	19276065	869	Chr1	20088212	/
Chr1	19372760	9496	Chr1	20176370	/	Chr1	15919762	4054	Chr1	16871953	/	Chr1	19292666	16718	Chr1	20107395	/
Chr1	19385337	247	Chr1	20179814	/	Chr1	15928293	11945	Chr1	16888618	/	Chr1	19337655	254	Chr1	20148680	/
Chr1	19408408	3023	Chr1	20203766	/	Chr1	15947173	33749	Chr1	16895474	/	Chr1	19339705	56	Chr1	20150476	/
Chr1	19411564	3233	Chr1	20204600	/	Chr1	15985515	50	Chr1	16921579	/	Chr1	19341840	1398	Chr1	20152565	/
Chr1	19415255	116	Chr1	20206915	/	Chr1	15986253	253	Chr1	16922269	/	Chr1	19346484	237	Chr1	20156978	/
Chr1	19418207	531	Chr1	20209737	/	Chr1	15986604	10732	Chr1	16923303	/	Chr1	19349780	2131	Chr1	20159987	/
Chr1	19419803	988	Chr1	20210831	/	Chr1	16004758	59	Chr1	16979285	/	Chr1	19353030	653	Chr1	20162236	/
Chr1	19425103	56	Chr1	20215240	/	Chr1	16005740	5669	Chr1	16980242	/	Chr1	19354551	1006	Chr1	20163182	/
Chr1	19426537	606	Chr1	20217673	/	Chr1	16016886	1444	Chr1	16985742	/	Chr1	19356319	392	Chr1	20163964	/
Chr1	19430707	207	Chr1	20221217	/	Chr1	16024053	2231	Chr1	17009486	/	Chr1	19360045	5898	Chr1	20167307	/
Chr1	19433899	624	Chr1	20224254	/	Chr1	16026355	65	Chr1	17009553	/	Chr1	19370718	351	Chr1	20172384	/
Chr1	19442148	13271	Chr1	20244409	/	Chr1	16026918	413	Chr1	17016301	/	Chr1	19372760	9496	Chr1	20175333	/
Chr1	19457751	301	Chr1	20246770	/	Chr1	16027813	1370	Chr1	17024151	/	Chr1	19385334	247	Chr1	20178774	/
Chr1	19458311	1451	Chr1	20247020	/	Chr1	16029362	576	Chr1	17024661	/	Chr1	19408408	3023	Chr1	20202705	/
Chr1	19459853	149	Chr1	20247100	/	Chr1	16035792	2992	Chr1	17030600	/	Chr1	19411564	3233	Chr1	20203539	/
Chr1	19466398	8368	Chr1	20253487	/	Chr1	16046063	7481	Chr1	17045079	/	Chr1	19415255	116	Chr1	20205854	/
Chr1	19477548	8895	Chr1	20256512	/	Chr1	16055371	619	Chr1	17058988	/	Chr1	19418207	531	Chr1	20208676	/
Chr1	19498759	50	Chr1	20284458	/	Chr1	16056194	118	Chr1	17059192	/	Chr1	19419803	988	Chr1	20209770	/
Chr1	19505442	54	Chr1	20291126	/	Chr1	16056372	6326	Chr1	17059254	/	Chr1	19425103	56	Chr1	20214179	/
Chr1	19507259	261	Chr1	20293127	/	Chr1	16065435	1208	Chr1	17064625	/	Chr1	19426537	606	Chr1	20216612	/
Chr1	19507598	143	Chr1	20293206	/	Chr1	16068538	15629	Chr1	17067013	/	Chr1	19430707	207	Chr1	20220156	/
Chr1	19513312	50	Chr1	20299061	/	Chr1	16084836	294	Chr1	17067684	/	Chr1	19433899	624	Chr1	20223193	/
Chr1	19513935	242	Chr1	20299925	/	Chr1	16085687	4525	Chr1	17068372	/	Chr1	19442148	13271	Chr1	20243348	/
Chr1	19514466	11009	Chr1	20300214	/	Chr1	16094920	2781	Chr1	17073210	/	Chr1	19457751	301	Chr1	20245709	/
Chr1	19527161	247	Chr1	20301912	/	Chr1	16100092	1904	Chr1	17075981	/	Chr1	19458311	1451	Chr1	20245959	/
Chr1	19567613	297	Chr1	20350481	/	Chr1	16102400	287	Chr1	17076391	/	Chr1	19459853	149	Chr1	20246039	/
Chr1	19569010	55	Chr1	20351578	/	Chr1	16104599	4972	Chr1	17078274	/	Chr1	19466398	8368	Chr1	20252426	/
Chr1	19571424	616	Chr1	20353936	/	Chr1	16117289	1303	Chr1	17085959	/	Chr1	19477548	8895	Chr1	20255451	/
Chr1	19599501	61	Chr1	20394856	/	Chr1	16120144	1829	Chr1	17087512	/	Chr1	19498759	50	Chr1	20283395	/
Chr1	19662754	152	Chr1	20495629	/	Chr1	16142549	3255	Chr1	17144872	/	Chr1	19505442	54	Chr1	20290063	/
Chr1	19665837	217	Chr1	20498760	/	Chr1	16146517	3106	Chr1	17145586	/	Chr1	19507259	261	Chr1	20292060	/
Chr1	19744390	524	Chr1	20577891	/	Chr1	16153044	6124	Chr1	17150230	/	Chr1	19507598	143	Chr1	20292139	/
Chr1	19778075	15900	Chr1	20613179	/	Chr1	16161334	125	Chr1	17152396	/	Chr1	19513312	50	Chr1	20297994	/
Chr1	19802950	79	Chr1	20622155	/	Chr1	16167312	77	Chr1	17158247	/	Chr1	19513935	242	Chr1	20298858	/
Chr1	19807720	113	Chr1	20626847	/	Chr1	16167727	4679	Chr1	17158585	/	Chr1	19514466	11009	Chr1	20299147	/
Chr1	19896281	1093	Chr1	20715707	/	Chr1	16190095	868	Chr1	17179435	/	Chr1	19527161	247	Chr1	20300843	/
Chr1	19897481	113	Chr1	20715815	/	Chr1	16221802	69	Chr1	17224502	/	Chr1	19567613	297	Chr1	20349386	/
Chr1	19900011	332	Chr1	20718307	/	Chr1	16224226	12753	Chr1	17226854	/	Chr1	19569010	55	Chr1	20350483	/
Chr1	19934349	240	Chr1	20753413	/	Chr1	16244535	4191	Chr1	17234431	/	Chr1	19571424	616	Chr1	20352841	/
Chr1	19939477	67	Chr1	20782952	/	Chr1	16265574	62	Chr1	17251642	/	Chr1	19599501	61	Chr1	20393761	/
Chr1	19956469	73	Chr1	20802779	/	Chr1	16273183	51	Chr1	17259200	/	Chr1	19662754	152	Chr1	20494534	/
Chr1	19963223	226	Chr1	20809471	/	Chr1	16276737	12471	Chr1	17262707	/	Chr1	19665837	217	Chr1	20497665	/
Chr1	19980258	21130	Chr1	20826335	/	Chr1	16304297	1360	Chr1	17338143	/	Chr1	19744390	524	Chr1	20576721	/
Chr1	20005838	93	Chr1	20835031	/	Chr1	16309605	86	Chr1	17342039	/	Chr1	19778075	15900	Chr1	20612009	/
Chr1	20007105	786	Chr1	20836219	/	Chr1	16312238	51	Chr1	17344584	/	Chr1	19802947	59	Chr1	20620949	/
Chr1	20008362	11416	Chr1	20836705	/	Chr1	16314490	9317	Chr1	17371450	/	Chr1	19807720	113	Chr1	20625664	/
Chr1	20021174	183	Chr1	20838152	/	Chr1	16332253	579	Chr1	17379862	/	Chr1	19896281	1093	Chr1	20714440	/
Chr1	20021811	235	Chr1	20841394	/	Chr1	16333812	9455	Chr1	17380836	/	Chr1	19897511	83	Chr1	20714578	/
Chr1	20022695	4085	Chr1	20842906	/	Chr1	16353602	73	Chr1	17391187	/	Chr1	19900011	330	Chr1	20717077	/
Chr1	20034187	70	Chr1	20850315	/	Chr1	16372409	4403	Chr1	17410453	/	Chr1	19934349	240	Chr1	20752279	/
Chr1	20049390	141	Chr1	20865516	/	Chr1	16382076	71	Chr1	17415723	/	Chr1	19939477	67	Chr1	20781819	/
Chr1	20051718	9951	Chr1	20867684	/	Chr1	16389010	58	Chr1	17441143	/	Chr1	19956469	73	Chr1	20801646	/
Chr1	20062158	8877	Chr1	20868176	/	Chr1	16405056	1268	Chr1	17457222	/	Chr1	19963223	226	Chr1	20808338	/
Chr1	20071348	225	Chr1	20868490	/	Chr1	16469410	3145	Chr1	17549518	/	Chr1	19980258	21130	Chr1	20825202	/
Chr1	20072599	109	Chr1	20869516	/	Chr1	16481163	51	Chr1	17561281	/	Chr1	20005838	93	Chr1	20833898	/
Chr1	20090141	663	Chr1	20888734	/	Chr1	16523409	287	Chr1	17615322	/	Chr1	20007105	786	Chr1	20835086	/
Chr1	20092372	2405	Chr1	20895440	/	Chr1	16531808	1116	Chr1	17637753	/	Chr1	20008362	11416	Chr1	20835572	/
Chr1	20095035	44612	Chr1	20895700	/	Chr1	16585586	50	Chr1	17692725	/	Chr1	20021174	183	Chr1	20837019	/
Chr1	20147907	9393	Chr1	20903967	/	Chr1	16589369	614	Chr1	17696622	/	Chr1	20021811	235	Chr1	20840261	/
Chr1	20160057	3252	Chr1	20906725	/	Chr1	16591343	91	Chr1	17700620	/	Chr1	20022695	4085	Chr1	20841773	/
Chr1	20170283	359	Chr1	20914057	/	Chr1	16639034	12524	Chr1	17807208	/	Chr1	20034187	70	Chr1	20849182	/
Chr1	20172498	3304	Chr1	20915914	/	Chr1	16654226	399	Chr1	17809954	/	Chr1	20049390	141	Chr1	20864383	/
Chr1	20177293	26675	Chr1	20917400	/	Chr1	16683184	11621	Chr1	17838516	/	Chr1	20051718	9951	Chr1	20866551	/
Chr1	20219603	21240	Chr1	20982713	/	Chr1	16708769	11054	Chr1	17852463	/	Chr1	20062158	8877	Chr1	20867043	/
Chr1	20247425	468	Chr1	20989312	/	Chr1	16728835	87	Chr1	17870719	/	Chr1	20071348	225	Chr1	20867357	/
Chr1	20275617	240	Chr1	21025066	/	Chr1	16744762	244	Chr1	17886608	/	Chr1	20072599	109	Chr1	20868383	/
Chr1	20281950	262	Chr1	21064681	/	Chr1	16769651	1061	Chr1	17925489	/	Chr1	20090141	663	Chr1	20887601	/
Chr1	20293715	87	Chr1	21087351	/	Chr1	16788571	657	Chr1	17951679	/	Chr1	20092372	2405	Chr1	20894307	/
Chr1	20294766	1080	Chr1	21088317	/	Chr1	16790117	323	Chr1	17952598	/	Chr1	20095035	44612	Chr1	20894567	/
Chr1	20312244	21519	Chr1	21108076	/	Chr1	16808872	53	Chr1	17974749	/	Chr1	20147907	9393	Chr1	20902834	/
Chr1	20335066	806	Chr1	21112217	/	Chr1	16814409	99	Chr1	17982137	/	Chr1	20160057	3252	Chr1	20905592	/
Chr1	20358713	11309	Chr1	21189408	/	Chr1	16814763	800	Chr1	17982392	/	Chr1	20170283	359	Chr1	20912924	/
Chr1	20375154	3715	Chr1	21194539	/	Chr1	16820601	105	Chr1	17990478	/	Chr1	20172498	3304	Chr1	20914781	/
Chr1	20380903	73	Chr1	21196574	/	Chr1	16824116	104	Chr1	18008700	/	Chr1	20177293	26675	Chr1	20916267	/
Chr1	20449176	554	Chr1	21264866	/	Chr1	16825040	105	Chr1	18009543	/	Chr1	20219603	21240	Chr1	20981580	/
Chr1	20479115	92	Chr1	21294229	/	Chr1	16827584	156	Chr1	18012392	/	Chr1	20247425	468	Chr1	20988179	/
Chr1	20488111	2739	Chr1	21304079	/	Chr1	16828543	105	Chr1	18013205	/	Chr1	20275617	240	Chr1	21023933	/
Chr1	20491547	27751	Chr1	21304923	/	Chr1	16831317	119	Chr1	18016073	/	Chr1	20281950	262	Chr1	21063548	/
Chr1	20519559	3327	Chr1	21306195	/	Chr1	16833686	115	Chr1	18018454	/	Chr1	20293715	87	Chr1	21086218	/
Chr1	20523076	188	Chr1	21306400	/	Chr1	16835040	105	Chr1	18019696	/	Chr1	20294766	1080	Chr1	21087184	/
Chr1	20523484	1537	Chr1	21306808	/	Chr1	16835654	105	Chr1	18020205	/	Chr1	20312244	21519	Chr1	21106943	/
Chr1	20525511	3497	Chr1	21308489	/	Chr1	16837941	260	Chr1	18022541	/	Chr1	20335066	806	Chr1	21111084	/
Chr1	20551840	1210	Chr1	21331219	/	Chr1	16839496	105	Chr1	18023856	/	Chr1	20358713	11309	Chr1	21188275	/
Chr1	20556496	99	Chr1	21347842	/	Chr1	16842268	105	Chr1	18026553	/	Chr1	20375154	3715	Chr1	21193406	/
Chr1	20559609	23428	Chr1	21350868	/	Chr1	16843330	259	Chr1	18027504	/	Chr1	20380903	73	Chr1	21195441	/
Chr1	20585265	3174	Chr1	21353115	/	Chr1	16845556	157	Chr1	18029593	/	Chr1	20449176	554	Chr1	21263692	/
Chr1	20592160	118	Chr1	21356824	/	Chr1	16847884	119	Chr1	18031799	/	Chr1	20479115	92	Chr1	21293055	/
Chr1	20597045	69	Chr1	21364600	/	Chr1	16849870	105	Chr1	18033697	/	Chr1	20488111	2739	Chr1	21302905	/
Chr1	20600377	78	Chr1	21367875	/	Chr1	16850618	412	Chr1	18034338	/	Chr1	20491547	27751	Chr1	21303749	/
Chr1	20622835	53	Chr1	21391132	/	Chr1	16851486	156	Chr1	18034796	/	Chr1	20519559	3327	Chr1	21305021	/
Chr1	20774030	57	Chr1	21543807	/	Chr1	16853024	259	Chr1	18036188	/	Chr1	20523076	188	Chr1	21305226	/
Chr1	20774217	57	Chr1	21543940	/	Chr1	16855066	119	Chr1	18038004	/	Chr1	20523484	1537	Chr1	21305634	/
Chr1	20934976	6461	Chr1	21704835	/	Chr1	16857928	124	Chr1	18040869	/	Chr1	20525511	3497	Chr1	21307315	/
Chr1	21014346	1079	Chr1	21791794	/	Chr1	16859897	105	Chr1	18042753	/	Chr1	20551840	1210	Chr1	21330047	/
Chr1	21016902	215	Chr1	21793263	/	Chr1	16860344	157	Chr1	18043096	/	Chr1	20556496	99	Chr1	21346670	/
Chr1	21017531	223	Chr1	21793664	/	Chr1	16862579	424	Chr1	18045205	/	Chr1	20559609	23428	Chr1	21349696	/
Chr1	21021915	141	Chr1	21798232	/	Chr1	16868632	13253	Chr1	18123848	/	Chr1	20585265	3174	Chr1	21351943	/
Chr1	21059045	150	Chr1	21838552	/	Chr1	16882428	4603	Chr1	18124391	/	Chr1	20592160	118	Chr1	21355652	/
Chr1	21083980	2804	Chr1	21864830	/	Chr1	16887219	188	Chr1	18124579	/	Chr1	20597045	69	Chr1	21363428	/
Chr1	21087919	3638	Chr1	21865966	/	Chr1	16889757	52	Chr1	18126971	/	Chr1	20600377	78	Chr1	21366703	/
Chr1	21109070	225	Chr1	21883698	/	Chr1	16890332	2705	Chr1	18127504	/	Chr1	20622835	53	Chr1	21389960	/
Chr1	21178751	111	Chr1	21965701	/	Chr1	16893359	4393	Chr1	18127837	/	Chr1	20774030	57	Chr1	21542635	/
Chr1	21179620	72	Chr1	21966447	/	Chr1	16898234	320	Chr1	18128321	/	Chr1	20774217	57	Chr1	21542768	/
Chr1	21181230	6472	Chr1	21967963	/	Chr1	16898872	1436	Chr1	18128641	/	Chr1	20934976	6461	Chr1	21703506	/
Chr1	21469942	290	Chr1	22269424	/	Chr1	16900607	2693	Chr1	18128941	/	Chr1	21014346	1079	Chr1	21790465	/
Chr1	21608928	186	Chr1	22408278	/	Chr1	16903540	190	Chr1	18129180	/	Chr1	21016902	215	Chr1	21791934	/
Chr1	21758286	253	Chr1	22573871	/	Chr1	16904215	40418	Chr1	18129666	/	Chr1	21017531	223	Chr1	21792335	/
Chr1	21774796	18352	Chr1	22590143	/	Chr1	16944635	37996	Chr1	18167669	/	Chr1	21021915	141	Chr1	21796903	/
Chr1	21808366	245	Chr1	22605407	/	Chr1	16982641	37997	Chr1	18243678	/	Chr1	21059045	150	Chr1	21837233	/
Chr1	21815409	12900	Chr1	22612165	/	Chr1	17020645	37998	Chr1	18281684	/	Chr1	21083980	2804	Chr1	21863515	/
Chr1	21833262	114	Chr1	22617644	/	Chr1	17058649	37997	Chr1	18319689	/	Chr1	21087919	3638	Chr1	21864651	/
Chr1	21841053	155	Chr1	22625314	/	Chr1	17096655	37999	Chr1	18357695	/	Chr1	21109070	225	Chr1	21882380	/
Chr1	21841565	243	Chr1	22625661	/	Chr1	17134667	37996	Chr1	18547706	/	Chr1	21178751	111	Chr1	21964380	/
Chr1	21842517	3078	Chr1	22626553	/	Chr1	17172666	38000	Chr1	18585709	/	Chr1	21179620	72	Chr1	21965126	/
Chr1	21850120	1633	Chr1	22631213	/	Chr1	17210680	38001	Chr1	18737715	/	Chr1	21181230	6472	Chr1	21966642	/
Chr1	21853359	50	Chr1	22644132	/	Chr1	17249107	38000	Chr1	18965722	/	Chr1	21469942	290	Chr1	22268081	/
Chr1	21854247	122	Chr1	22644972	/	Chr1	17287107	38000	Chr1	18965723	/	Chr1	21608928	186	Chr1	22406960	/
Chr1	21854742	50	Chr1	22646423	/	Chr1	17325109	38000	Chr1	18965726	/	Chr1	21758286	253	Chr1	22572578	/
Chr1	21855978	1866	Chr1	22653013	/	Chr1	17363114	37999	Chr1	19079732	/	Chr1	21774796	18352	Chr1	22588850	/
Chr1	21858372	46194	Chr1	22658616	/	Chr1	17401156	81	Chr1	19088556	/	Chr1	21808366	245	Chr1	22604114	/
Chr1	21905033	54	Chr1	22659117	/	Chr1	17401538	10324	Chr1	19118760	/	Chr1	21815409	12900	Chr1	22610872	/
Chr1	21907875	3412	Chr1	22662327	/	Chr1	17418407	800	Chr1	19125319	/	Chr1	21833262	114	Chr1	22616351	/
Chr1	21921351	123	Chr1	22672881	/	Chr1	17422145	17392	Chr1	19128260	/	Chr1	21841053	155	Chr1	22624021	/
Chr1	21925764	526	Chr1	22677162	/	Chr1	17439540	4356	Chr1	19204264	/	Chr1	21841565	243	Chr1	22624368	/
Chr1	21930589	1649	Chr1	22682390	/	Chr1	17444490	2230	Chr1	19204858	/	Chr1	21842517	3078	Chr1	22625260	/
Chr1	21933146	30297	Chr1	22683302	/	Chr1	17447492	54	Chr1	19205620	/	Chr1	21850120	1633	Chr1	22629920	/
Chr1	21963888	110002	Chr1	22687331	/	Chr1	17447781	64864	Chr1	19205854	/	Chr1	21853359	50	Chr1	22642839	/
Chr1	22074122	41319	Chr1	22703295	/	Chr1	17513815	39728	Chr1	19245006	/	Chr1	21854247	122	Chr1	22643679	/
Chr1	22115672	78514	Chr1	22709057	/	Chr1	17553547	821391	Chr1	19359012	/	Chr1	21854742	50	Chr1	22645130	/
Chr1	22214392	12897	Chr1	22729763	/	Chr1	18382868	1406	Chr1	19393658	/	Chr1	21855978	1866	Chr1	22651720	/
Chr1	22240682	688	Chr1	22754480	/	Chr1	18398312	312	Chr1	19407742	/	Chr1	21858372	46194	Chr1	22657323	/
Chr1	22255191	267	Chr1	22768353	/	Chr1	18444608	104	Chr1	19464488	/	Chr1	21905033	54	Chr1	22657824	/
Chr1	22275409	384	Chr1	22793453	/	Chr1	18485823	369	Chr1	19509553	/	Chr1	21907875	3412	Chr1	22661034	/
Chr1	22276203	585	Chr1	22793958	/	Chr1	18488575	930	Chr1	19511951	/	Chr1	21921351	123	Chr1	22671588	/
Chr1	22278413	50	Chr1	22796704	/	Chr1	18492332	1095	Chr1	19514765	/	Chr1	21925764	526	Chr1	22675869	/
Chr1	22283062	479	Chr1	22801393	/	Chr1	18508277	119	Chr1	19529628	/	Chr1	21930589	1649	Chr1	22681097	/
Chr1	22284142	1256	Chr1	22801980	/	Chr1	18521103	79	Chr1	19542318	/	Chr1	21933146	30297	Chr1	22682009	/
Chr1	22309421	816	Chr1	22828848	/	Chr1	18586383	238	Chr1	19634652	/	Chr1	21963888	110002	Chr1	22686038	/
Chr1	22310442	1700	Chr1	22829199	/	Chr1	18587529	566	Chr1	19635578	/	Chr1	22074122	41319	Chr1	22702002	/
Chr1	22312212	463	Chr1	22829270	/	Chr1	18638843	63	Chr1	19686796	/	Chr1	22115672	78514	Chr1	22707764	/
Chr1	22312840	286	Chr1	22829436	/	Chr1	18682020	401	Chr1	19731537	/	Chr1	22214392	12897	Chr1	22728470	/
Chr1	22314956	846	Chr1	22832727	/	Chr1	18697395	74	Chr1	19750010	/	Chr1	22240682	688	Chr1	22753187	/
Chr1	22315920	7876	Chr1	22852221	/	Chr1	18770295	217	Chr1	19827694	/	Chr1	22255191	267	Chr1	22767060	/
Chr1	22324102	675	Chr1	22852525	/	Chr1	18775836	6445	Chr1	19833006	/	Chr1	22275409	384	Chr1	22792160	/
Chr1	22325282	1363	Chr1	22856371	/	Chr1	18797915	15799	Chr1	19861797	/	Chr1	22276203	585	Chr1	22792665	/
Chr1	22332060	20340	Chr1	22863684	/	Chr1	18814312	80	Chr1	19862408	/	Chr1	22278413	50	Chr1	22795411	/
Chr1	22354290	57	Chr1	22865615	/	Chr1	18815049	6063	Chr1	19868284	/	Chr1	22283062	479	Chr1	22800100	/
Chr1	22373995	363	Chr1	22885352	/	Chr1	18827112	54	Chr1	19874383	/	Chr1	22284142	1256	Chr1	22800687	/
Chr1	22375941	53	Chr1	22886940	/	Chr1	18830483	64	Chr1	19877739	/	Chr1	22309421	816	Chr1	22827555	/
Chr1	22383145	21097	Chr1	22902166	/	Chr1	18833713	359	Chr1	19880906	/	Chr1	22310442	1700	Chr1	22827906	/
Chr1	22404560	5261	Chr1	22907342	/	Chr1	18842927	483	Chr1	19892955	/	Chr1	22312212	463	Chr1	22827977	/
Chr1	22422792	19026	Chr1	22920648	/	Chr1	18854502	7712	Chr1	19904057	/	Chr1	22312840	286	Chr1	22828143	/
Chr1	22475377	148	Chr1	22965857	/	Chr1	18870431	2140	Chr1	19912279	/	Chr1	22314956	846	Chr1	22831434	/
Chr1	22476294	417	Chr1	22967060	/	Chr1	18874015	16487	Chr1	19917028	/	Chr1	22315920	7876	Chr1	22850928	/
Chr1	22477577	1498	Chr1	22968329	/	Chr1	18896878	418	Chr1	19924720	/	Chr1	22324102	675	Chr1	22851232	/
Chr1	22479755	125	Chr1	22969036	/	Chr1	18898213	1605	Chr1	19925638	/	Chr1	22325282	1363	Chr1	22855078	/
Chr1	22480831	249	Chr1	22971007	/	Chr1	18921380	696	Chr1	19947141	/	Chr1	22332060	20340	Chr1	22862391	/
Chr1	22482630	139	Chr1	22975754	/	Chr1	18923766	60	Chr1	19948831	/	Chr1	22354290	57	Chr1	22864322	/
Chr1	22484127	150	Chr1	22981062	/	Chr1	18971304	7392	Chr1	20004122	/	Chr1	22373995	363	Chr1	22884058	/
Chr1	22485398	221	Chr1	22982593	/	Chr1	19011388	250	Chr1	20036870	/	Chr1	22375941	53	Chr1	22885646	/
Chr1	22485713	234	Chr1	22982897	/	Chr1	19018817	11233	Chr1	20044029	/	Chr1	22383145	21097	Chr1	22900872	/
Chr1	22486054	238	Chr1	22983009	/	Chr1	19044319	57	Chr1	20058346	/	Chr1	22404560	5261	Chr1	22906049	/
Chr1	22507724	102	Chr1	23004408	/	Chr1	19055095	51	Chr1	20069128	/	Chr1	22422792	19026	Chr1	22919355	/
Chr1	22526600	9811	Chr1	23036089	/	Chr1	19056230	4023	Chr1	20070256	/	Chr1	22475377	148	Chr1	22964564	/
Chr1	22569126	159	Chr1	23068845	/	Chr1	19066470	69	Chr1	20076460	/	Chr1	22476294	417	Chr1	22965767	/
Chr1	22575484	1184	Chr1	23075081	/	Chr1	19072412	11191	Chr1	20082338	/	Chr1	22477577	1498	Chr1	22967036	/
Chr1	22589671	77	Chr1	23089405	/	Chr1	19084545	260	Chr1	20084308	/	Chr1	22479755	125	Chr1	22967743	/
Chr1	22599887	57	Chr1	23099576	/	Chr1	19095204	108	Chr1	20094665	/	Chr1	22480831	249	Chr1	22969714	/
Chr1	22606865	596	Chr1	23106460	/	Chr1	19112521	7307	Chr1	20114908	/	Chr1	22482630	139	Chr1	22974461	/
Chr1	22620980	10761	Chr1	23123629	/	Chr1	19148711	1457	Chr1	20143835	/	Chr1	22484127	150	Chr1	22979769	/
Chr1	22680267	151	Chr1	23180576	/	Chr1	19155461	101	Chr1	20149162	/	Chr1	22485398	221	Chr1	22981300	/
Chr1	22710462	103	Chr1	23210724	/	Chr1	19161116	1241	Chr1	20172009	/	Chr1	22485713	234	Chr1	22981604	/
Chr1	22720824	10955	Chr1	23220843	/	Chr1	19164680	124	Chr1	20174710	/	Chr1	22486054	238	Chr1	22981716	/
Chr1	22754749	61	Chr1	23244543	/	Chr1	19165904	1566	Chr1	20175818	/	Chr1	22507724	102	Chr1	23003113	/
Chr1	22755186	2012	Chr1	23244928	/	Chr1	19178085	14605	Chr1	20206083	/	Chr1	22526600	9811	Chr1	23034794	/
Chr1	22758869	103	Chr1	23246602	/	Chr1	19193075	1992	Chr1	20216965	/	Chr1	22569126	159	Chr1	23067515	/
Chr1	22767312	581	Chr1	23255013	/	Chr1	19195571	278	Chr1	20217742	/	Chr1	22575484	1184	Chr1	23073751	/
Chr1	22768125	3343	Chr1	23255246	/	Chr1	19196381	29571	Chr1	20225945	/	Chr1	22589671	77	Chr1	23088075	/
Chr1	22772549	347	Chr1	23274422	/	Chr1	19226039	2039	Chr1	20226033	/	Chr1	22599887	57	Chr1	23098246	/
Chr1	22777587	16145	Chr1	23303346	/	Chr1	19229176	272	Chr1	20227384	/	Chr1	22606865	596	Chr1	23105095	/
Chr1	22805003	348	Chr1	23376729	/	Chr1	19229650	505	Chr1	20227585	/	Chr1	22620980	10761	Chr1	23122264	/
Chr1	22806305	20966	Chr1	23377698	/	Chr1	19232581	683	Chr1	20230034	/	Chr1	22680267	151	Chr1	23179210	/
Chr1	22827488	3802	Chr1	23381821	/	Chr1	19233676	1074	Chr1	20230668	/	Chr1	22710462	103	Chr1	23209355	/
Chr1	22831494	30654	Chr1	23398279	/	Chr1	19242279	501	Chr1	20257573	/	Chr1	22720824	10955	Chr1	23219474	/
Chr1	22864116	458	Chr1	23400745	/	Chr1	19242939	312	Chr1	20258269	/	Chr1	22754749	61	Chr1	23243171	/
Chr1	22865911	6458	Chr1	23402109	/	Chr1	19243422	23649	Chr1	20258439	/	Chr1	22755186	2012	Chr1	23243556	/
Chr1	22876287	235	Chr1	23406049	/	Chr1	19268678	5172	Chr1	20275137	/	Chr1	22758869	103	Chr1	23245230	/
Chr1	22876680	132	Chr1	23406201	/	Chr1	19274910	119	Chr1	20277912	/	Chr1	22767312	581	Chr1	23253641	/
Chr1	22877235	205	Chr1	23406771	/	Chr1	19276065	869	Chr1	20278949	/	Chr1	22768125	3343	Chr1	23253874	/
Chr1	22878842	16991	Chr1	23412388	/	Chr1	19279427	53	Chr1	20282190	/	Chr1	22772549	347	Chr1	23273050	/
Chr1	22897327	473	Chr1	23415658	/	Chr1	19280783	6223	Chr1	20283656	/	Chr1	22777587	16145	Chr1	23301974	/
Chr1	22898779	129	Chr1	23418123	/	Chr1	19320470	629	Chr1	20319065	/	Chr1	22805003	348	Chr1	23375357	/
Chr1	22899782	133	Chr1	23423670	/	Chr1	19337655	254	Chr1	20344066	/	Chr1	22806305	20966	Chr1	23376326	/
Chr1	22900102	2784	Chr1	23423857	/	Chr1	19339705	56	Chr1	20345862	/	Chr1	22827488	3802	Chr1	23380449	/
Chr1	22903525	1502	Chr1	23426856	/	Chr1	19341840	1398	Chr1	20347951	/	Chr1	22831494	30654	Chr1	23396907	/
Chr1	22905552	85	Chr1	23427379	/	Chr1	19346484	237	Chr1	20352364	/	Chr1	22864116	458	Chr1	23399373	/
Chr1	22905871	54	Chr1	23427651	/	Chr1	19349780	2131	Chr1	20355372	/	Chr1	22865911	6458	Chr1	23400737	/
Chr1	22905977	2421	Chr1	23427705	/	Chr1	19353030	653	Chr1	20357621	/	Chr1	22876287	235	Chr1	23404677	/
Chr1	22920346	877	Chr1	23451032	/	Chr1	19354551	1006	Chr1	20358567	/	Chr1	22876680	132	Chr1	23404829	/
Chr1	22923235	51	Chr1	23453000	/	Chr1	19356319	392	Chr1	20359349	/	Chr1	22877235	205	Chr1	23405399	/
Chr1	22934028	125	Chr1	23463775	/	Chr1	19360045	5898	Chr1	20362697	/	Chr1	22878842	16991	Chr1	23411016	/
Chr1	22942138	3578	Chr1	23471721	/	Chr1	19370718	351	Chr1	20367775	/	Chr1	22897327	473	Chr1	23414286	/
Chr1	22950994	608	Chr1	23512989	/	Chr1	19372760	9496	Chr1	20370724	/	Chr1	22898779	129	Chr1	23416751	/
Chr1	22952984	923	Chr1	23514365	/	Chr1	19385337	247	Chr1	20374168	/	Chr1	22899782	133	Chr1	23422298	/
Chr1	22958186	3375	Chr1	23520265	/	Chr1	19408408	3023	Chr1	20399565	/	Chr1	22900102	2784	Chr1	23422485	/
Chr1	22965773	118	Chr1	23524615	/	Chr1	19411564	3233	Chr1	20400399	/	Chr1	22903525	1502	Chr1	23425484	/
Chr1	22967183	90	Chr1	23525867	/	Chr1	19415255	116	Chr1	20402782	/	Chr1	22905552	85	Chr1	23426007	/
Chr1	22968154	1416	Chr1	23543903	/	Chr1	19418207	531	Chr1	20405603	/	Chr1	22905871	54	Chr1	23426279	/
Chr1	22983743	4187	Chr1	23561434	/	Chr1	19419803	988	Chr1	20406697	/	Chr1	22905977	2421	Chr1	23426333	/
Chr1	22988568	1008	Chr1	23562191	/	Chr1	19425103	56	Chr1	20411106	/	Chr1	22920346	877	Chr1	23449660	/
Chr1	22991704	776	Chr1	23564458	/	Chr1	19426537	606	Chr1	20413539	/	Chr1	22923235	51	Chr1	23451628	/
Chr1	22992906	211	Chr1	23564877	/	Chr1	19430707	207	Chr1	20417084	/	Chr1	22934028	125	Chr1	23462403	/
Chr1	22993210	4654	Chr1	23564970	/	Chr1	19433899	624	Chr1	20420121	/	Chr1	22942138	3578	Chr1	23470349	/
Chr1	23002632	797	Chr1	23570687	/	Chr1	19442148	13271	Chr1	20438982	/	Chr1	22950994	608	Chr1	23511616	/
Chr1	23003893	351	Chr1	23571345	/	Chr1	19457751	301	Chr1	20441343	/	Chr1	22952984	923	Chr1	23512992	/
Chr1	23005248	165	Chr1	23573393	/	Chr1	19458311	1451	Chr1	20441593	/	Chr1	22958186	3375	Chr1	23518892	/
Chr1	23006646	124	Chr1	23574631	/	Chr1	19459853	149	Chr1	20441673	/	Chr1	22965773	118	Chr1	23523242	/
Chr1	23009790	613	Chr1	23578122	/	Chr1	19466398	8368	Chr1	20448058	/	Chr1	22967183	90	Chr1	23524494	/
Chr1	23013387	484	Chr1	23581246	/	Chr1	19477548	8895	Chr1	20451086	/	Chr1	22968154	1416	Chr1	23542530	/
Chr1	23014289	2932	Chr1	23582030	/	Chr1	19498759	50	Chr1	20479037	/	Chr1	22983743	4187	Chr1	23560061	/
Chr1	23017449	130	Chr1	23582259	/	Chr1	19505442	54	Chr1	20485705	/	Chr1	22988568	1008	Chr1	23560818	/
Chr1	23019652	519	Chr1	23585382	/	Chr1	19507259	261	Chr1	20487706	/	Chr1	22991704	776	Chr1	23563085	/
Chr1	23049180	269	Chr1	23619767	/	Chr1	19507598	143	Chr1	20487785	/	Chr1	22992906	211	Chr1	23563504	/
Chr1	23050895	543	Chr1	23621453	/	Chr1	19513312	50	Chr1	20493640	/	Chr1	22993210	4654	Chr1	23563597	/
Chr1	23055125	1531	Chr1	23625535	/	Chr1	19513935	242	Chr1	20494504	/	Chr1	23002632	797	Chr1	23569314	/
Chr1	23060104	52	Chr1	23628921	/	Chr1	19514466	11009	Chr1	20494793	/	Chr1	23003893	351	Chr1	23569972	/
Chr1	23073217	1395	Chr1	23642239	/	Chr1	19527161	247	Chr1	20496491	/	Chr1	23005248	165	Chr1	23572020	/
Chr1	23080356	11950	Chr1	23648018	/	Chr1	19567613	297	Chr1	20536762	/	Chr1	23006646	124	Chr1	23573258	/
Chr1	23118465	3980	Chr1	23674328	/	Chr1	19599501	61	Chr1	20576584	/	Chr1	23009790	613	Chr1	23576749	/
Chr1	23154578	295	Chr1	23722975	/	Chr1	19645403	61	Chr1	20639567	/	Chr1	23013387	484	Chr1	23579873	/
Chr1	23156584	56	Chr1	23724664	/	Chr1	19744390	524	Chr1	20739825	/	Chr1	23014289	2932	Chr1	23580657	/
Chr1	23157644	2208	Chr1	23726505	/	Chr1	19778075	15900	Chr1	20785697	/	Chr1	23017449	130	Chr1	23580886	/
Chr1	23163831	66	Chr1	23730478	/	Chr1	19802950	79	Chr1	20794673	/	Chr1	23019652	519	Chr1	23584009	/
Chr1	23170310	185	Chr1	23736900	/	Chr1	19807720	113	Chr1	20799396	/	Chr1	23049180	269	Chr1	23618394	/
Chr1	23202002	987	Chr1	23782381	/	Chr1	19851502	85	Chr1	20843090	/	Chr1	23050895	543	Chr1	23620080	/
Chr1	23211551	186	Chr1	23790895	/	Chr1	19897451	117	Chr1	20900285	/	Chr1	23055125	1531	Chr1	23624162	/
Chr1	23271130	7948	Chr1	23850497	/	Chr1	19900100	273	Chr1	20902843	/	Chr1	23060104	52	Chr1	23627548	/
Chr1	23362517	229	Chr1	23953575	/	Chr1	19934349	240	Chr1	20936829	/	Chr1	23073217	1395	Chr1	23640866	/
Chr1	23363288	190	Chr1	23954154	/	Chr1	19939514	65	Chr1	20941802	/	Chr1	23080356	11950	Chr1	23646645	/
Chr1	23371326	122	Chr1	23962015	/	Chr1	19982688	9015	Chr1	21000442	/	Chr1	23118465	3980	Chr1	23672955	/
Chr1	23415532	8897	Chr1	24009347	/	Chr1	20005838	93	Chr1	21014462	/	Chr1	23154578	295	Chr1	23721602	/
Chr1	23437049	263	Chr1	24022052	/	Chr1	20007105	786	Chr1	21015641	/	Chr1	23156584	56	Chr1	23723291	/
Chr1	23490303	68	Chr1	24078921	/	Chr1	20008362	11416	Chr1	21016374	/	Chr1	23157644	2208	Chr1	23725132	/
Chr1	23516166	216	Chr1	24104721	/	Chr1	20025571	270	Chr1	21026880	/	Chr1	23163831	66	Chr1	23729105	/
Chr1	23517641	382	Chr1	24106276	/	Chr1	20026364	121	Chr1	21028101	/	Chr1	23170310	185	Chr1	23735527	/
Chr1	23518824	2378	Chr1	24107189	/	Chr1	20049390	141	Chr1	21055246	/	Chr1	23202002	987	Chr1	23781008	/
Chr1	23523773	153	Chr1	24111157	/	Chr1	20051718	9951	Chr1	21057418	/	Chr1	23211551	186	Chr1	23789522	/
Chr1	23539376	413	Chr1	24126579	/	Chr1	20062158	8877	Chr1	21057911	/	Chr1	23271130	7948	Chr1	23849117	/
Chr1	23547374	50	Chr1	24159558	/	Chr1	20071345	231	Chr1	21059005	/	Chr1	23362517	229	Chr1	23952083	/
Chr1	23549866	106	Chr1	24162001	/	Chr1	20072599	109	Chr1	21060027	/	Chr1	23363319	191	Chr1	23952693	/
Chr1	23552438	239	Chr1	24164940	/	Chr1	20090808	4233	Chr1	21086065	/	Chr1	23371326	122	Chr1	23960512	/
Chr1	23586407	63	Chr1	24199733	/	Chr1	20121908	16255	Chr1	21118676	/	Chr1	23415393	8897	Chr1	24007703	/
Chr1	23588388	1022	Chr1	24202573	/	Chr1	20147907	9393	Chr1	21131240	/	Chr1	23437049	263	Chr1	24020508	/
Chr1	23591285	6023	Chr1	24208600	/	Chr1	20160057	3252	Chr1	21133997	/	Chr1	23516166	216	Chr1	24103239	/
Chr1	23600269	16169	Chr1	24211562	/	Chr1	20172431	3484	Chr1	21143568	/	Chr1	23517641	382	Chr1	24104794	/
Chr1	23616837	231	Chr1	24215236	/	Chr1	20177293	26675	Chr1	21144946	/	Chr1	23518824	2378	Chr1	24105707	/
Chr1	23618021	969	Chr1	24216685	/	Chr1	20219603	21240	Chr1	21163577	/	Chr1	23523773	153	Chr1	24109677	/
Chr1	23619158	36655	Chr1	24216844	/	Chr1	20247447	446	Chr1	21187923	/	Chr1	23539376	413	Chr1	24125099	/
Chr1	23656020	1472	Chr1	24224075	/	Chr1	20265553	213635	Chr1	21205564	/	Chr1	23547374	50	Chr1	24158078	/
Chr1	23658463	193	Chr1	24225041	/	Chr1	20488111	2739	Chr1	21215422	/	Chr1	23549866	106	Chr1	24160521	/
Chr1	23663719	1089	Chr1	24230078	/	Chr1	20491547	27751	Chr1	21216267	/	Chr1	23552438	239	Chr1	24163460	/
Chr1	23673158	1563	Chr1	24238839	/	Chr1	20519559	3327	Chr1	21217537	/	Chr1	23586407	63	Chr1	24198252	/
Chr1	23678866	153	Chr1	24243480	/	Chr1	20523076	188	Chr1	21217742	/	Chr1	23588388	1022	Chr1	24201092	/
Chr1	23688571	86	Chr1	24253031	/	Chr1	20523484	1537	Chr1	21218150	/	Chr1	23591285	6023	Chr1	24207118	/
Chr1	23694001	126	Chr1	24258391	/	Chr1	20525511	3497	Chr1	21219835	/	Chr1	23600269	16169	Chr1	24210080	/
Chr1	23694726	138	Chr1	24258993	/	Chr1	20551840	1210	Chr1	21242612	/	Chr1	23616837	231	Chr1	24213754	/
Chr1	23695186	141	Chr1	24259570	/	Chr1	20556476	124	Chr1	21246014	/	Chr1	23618021	969	Chr1	24215203	/
Chr1	23695943	237	Chr1	24261738	/	Chr1	20559609	23428	Chr1	21248986	/	Chr1	23619158	36655	Chr1	24215362	/
Chr1	23698445	32195	Chr1	24268595	/	Chr1	20585265	3174	Chr1	21251232	/	Chr1	23656020	1472	Chr1	24222593	/
Chr1	23730730	3962	Chr1	24268704	/	Chr1	20592161	81	Chr1	21254930	/	Chr1	23658463	193	Chr1	24223559	/
Chr1	23735961	401	Chr1	24270212	/	Chr1	20597043	66	Chr1	21259728	/	Chr1	23663719	1089	Chr1	24228596	/
Chr1	23736438	50	Chr1	24270290	/	Chr1	20600377	78	Chr1	21263032	/	Chr1	23673158	1563	Chr1	24237357	/
Chr1	23736562	230	Chr1	24270374	/	Chr1	20632552	75	Chr1	21308839	/	Chr1	23678866	153	Chr1	24241998	/
Chr1	23736906	410	Chr1	24270488	/	Chr1	20634267	405	Chr1	21310465	/	Chr1	23688571	86	Chr1	24251549	/
Chr1	23739072	1040	Chr1	24272654	/	Chr1	20636283	50	Chr1	21312399	/	Chr1	23694001	126	Chr1	24256909	/
Chr1	23740840	314	Chr1	24273376	/	Chr1	20636660	291	Chr1	21312713	/	Chr1	23694726	138	Chr1	24257511	/
Chr1	23741783	229	Chr1	24274001	/	Chr1	20637144	1903	Chr1	21315279	/	Chr1	23695186	141	Chr1	24258088	/
Chr1	23745743	1095	Chr1	24277883	/	Chr1	20639144	11101	Chr1	21317717	/	Chr1	23695943	237	Chr1	24260256	/
Chr1	23788037	60	Chr1	24319200	/	Chr1	20650487	8438	Chr1	21321481	/	Chr1	23698445	32195	Chr1	24267113	/
Chr1	23826663	11955	Chr1	24409780	/	Chr1	20659252	1230	Chr1	21321809	/	Chr1	23730730	3962	Chr1	24267222	/
Chr1	23870166	338	Chr1	24493861	/	Chr1	20661153	247	Chr1	21322594	/	Chr1	23735961	401	Chr1	24268730	/
Chr1	23878409	3005	Chr1	24501772	/	Chr1	20661904	220	Chr1	21323237	/	Chr1	23736438	50	Chr1	24268808	/
Chr1	23886430	141	Chr1	24506875	/	Chr1	20663022	7601	Chr1	21324347	/	Chr1	23736562	230	Chr1	24268892	/
Chr1	23900714	53	Chr1	24520975	/	Chr1	20674642	405	Chr1	21342965	/	Chr1	23736906	410	Chr1	24269006	/
Chr1	23907135	434	Chr1	24527374	/	Chr1	20678193	11935	Chr1	21346385	/	Chr1	23739072	1040	Chr1	24271172	/
Chr1	23920009	847	Chr1	24540308	/	Chr1	20691116	5375	Chr1	21352600	/	Chr1	23740840	314	Chr1	24271894	/
Chr1	23925524	261	Chr1	24545250	/	Chr1	20696677	819	Chr1	21352786	/	Chr1	23741783	229	Chr1	24272519	/
Chr1	23929269	716	Chr1	24549511	/	Chr1	20697920	146	Chr1	21353870	/	Chr1	23745743	1095	Chr1	24276401	/
Chr1	23930186	308	Chr1	24549712	/	Chr1	20699033	440	Chr1	21354947	/	Chr1	23788037	60	Chr1	24317816	/
Chr1	23930888	205	Chr1	24550100	/	Chr1	20699701	354	Chr1	21355183	/	Chr1	23826663	11955	Chr1	24408430	/
Chr1	23944146	217	Chr1	24563977	/	Chr1	20700463	860	Chr1	21355602	/	Chr1	23870166	338	Chr1	24492511	/
Chr1	23957054	1391	Chr1	24576650	/	Chr1	20701709	263	Chr1	21355994	/	Chr1	23878409	3005	Chr1	24500422	/
Chr1	23975608	85	Chr1	24595771	/	Chr1	20702560	994	Chr1	21356608	/	Chr1	23886430	141	Chr1	24505525	/
Chr1	24002259	3055	Chr1	24623226	/	Chr1	20704020	444	Chr1	21357080	/	Chr1	23900714	53	Chr1	24519625	/
Chr1	24017463	462	Chr1	24635639	/	Chr1	20704567	338	Chr1	21357187	/	Chr1	23907135	434	Chr1	24526024	/
Chr1	24018633	104	Chr1	24636386	/	Chr1	20705054	165	Chr1	21357503	/	Chr1	23920009	847	Chr1	24538958	/
Chr1	24018813	837	Chr1	24636461	/	Chr1	20705756	9454	Chr1	21358338	/	Chr1	23925524	261	Chr1	24543900	/
Chr1	24019715	372	Chr1	24636532	/	Chr1	20716452	3145	Chr1	21359579	/	Chr1	23929269	716	Chr1	24548161	/
Chr1	24020223	544	Chr1	24651177	/	Chr1	20719733	54	Chr1	21359716	/	Chr1	23930186	308	Chr1	24548362	/
Chr1	24020986	265	Chr1	24654166	/	Chr1	20720878	240	Chr1	21361096	/	Chr1	23930888	205	Chr1	24548750	/
Chr1	24024591	5539	Chr1	24657486	/	Chr1	20721496	1485	Chr1	21361548	/	Chr1	23944146	217	Chr1	24562627	/
Chr1	24033610	182	Chr1	24661313	/	Chr1	20724143	404	Chr1	21368450	/	Chr1	23957054	1391	Chr1	24575299	/
Chr1	24034247	3738	Chr1	24661742	/	Chr1	20726368	148	Chr1	21370656	/	Chr1	23975608	85	Chr1	24594418	/
Chr1	24041592	2531	Chr1	24665358	/	Chr1	20727617	60	Chr1	21371823	/	Chr1	24002259	3055	Chr1	24621872	/
Chr1	24049040	9471	Chr1	24670302	/	Chr1	20727970	12228	Chr1	21372370	/	Chr1	24017463	462	Chr1	24634285	/
Chr1	24064732	184	Chr1	24679678	/	Chr1	20740936	6711	Chr1	21373095	/	Chr1	24018633	104	Chr1	24635032	/
Chr1	24076908	6422	Chr1	24692076	/	Chr1	20748141	4064	Chr1	21384340	/	Chr1	24018813	837	Chr1	24635107	/
Chr1	24091679	240	Chr1	24700432	/	Chr1	20753458	6521	Chr1	21388088	/	Chr1	24019715	372	Chr1	24635178	/
Chr1	24096501	337	Chr1	24704970	/	Chr1	20760270	754	Chr1	21389463	/	Chr1	24020223	544	Chr1	24649823	/
Chr1	24110783	4307	Chr1	24727704	/	Chr1	20766644	3398	Chr1	21396966	/	Chr1	24020986	265	Chr1	24652812	/
Chr1	24117676	1115	Chr1	24731154	/	Chr1	20773877	437	Chr1	21407033	/	Chr1	24024591	5539	Chr1	24656132	/
Chr1	24119283	4891	Chr1	24734355	/	Chr1	20780098	4218	Chr1	21416050	/	Chr1	24033610	182	Chr1	24659959	/
Chr1	24132699	157	Chr1	24744365	/	Chr1	20789809	11346	Chr1	21422397	/	Chr1	24034247	3738	Chr1	24660388	/
Chr1	24135679	7103	Chr1	24747198	/	Chr1	20801635	240	Chr1	21422894	/	Chr1	24041592	2531	Chr1	24664004	/
Chr1	24168469	12897	Chr1	24773231	/	Chr1	20817533	583	Chr1	21596478	/	Chr1	24049040	9471	Chr1	24668948	/
Chr1	24218052	370	Chr1	24814769	/	Chr1	20831138	403	Chr1	21621701	/	Chr1	24064732	184	Chr1	24678324	/
Chr1	24219196	1876	Chr1	24815853	/	Chr1	20832096	51	Chr1	21622258	/	Chr1	24076908	6422	Chr1	24690723	/
Chr1	24221971	348	Chr1	24822127	/	Chr1	20841414	198	Chr1	21631527	/	Chr1	24091679	240	Chr1	24699079	/
Chr1	24224333	58	Chr1	24847214	/	Chr1	20886433	130	Chr1	21676638	/	Chr1	24096501	337	Chr1	24703617	/
Chr1	24226001	211	Chr1	24849482	/	Chr1	20886968	72	Chr1	21676974	/	Chr1	24110783	4307	Chr1	24726351	/
Chr1	24235081	170	Chr1	24859473	/	Chr1	20887386	239	Chr1	21677357	/	Chr1	24117676	1115	Chr1	24729801	/
Chr1	24239303	113	Chr1	24871021	/	Chr1	20902689	131	Chr1	21692466	/	Chr1	24119283	4891	Chr1	24733002	/
Chr1	24246871	65	Chr1	24881623	/	Chr1	20904773	236	Chr1	21697761	/	Chr1	24132699	157	Chr1	24743012	/
Chr1	24400050	167	Chr1	25034651	/	Chr1	20908785	58	Chr1	21702058	/	Chr1	24135679	7103	Chr1	24745845	/
Chr1	24443331	53	Chr1	25077825	/	Chr1	20934976	6461	Chr1	21728139	/	Chr1	24168469	12897	Chr1	24771874	/
Chr1	24465160	6679	Chr1	25099604	/	Chr1	20946092	5323	Chr1	21733424	/	Chr1	24218052	370	Chr1	24813412	/
Chr1	24571060	159	Chr1	25198907	/	Chr1	20952966	100	Chr1	21734977	/	Chr1	24219196	1876	Chr1	24814496	/
Chr1	24673276	368	Chr1	25305557	/	Chr1	20988658	76	Chr1	21800441	/	Chr1	24221971	348	Chr1	24820770	/
Chr1	24673791	349	Chr1	25305705	/	Chr1	20989862	64	Chr1	21801587	/	Chr1	24224333	58	Chr1	24845857	/
Chr1	24693362	477	Chr1	25327341	/	Chr1	20994348	75	Chr1	21806637	/	Chr1	24226001	211	Chr1	24848125	/
Chr1	24717326	75	Chr1	25351671	/	Chr1	21004842	69	Chr1	21817190	/	Chr1	24235081	170	Chr1	24858116	/
Chr1	24798487	236	Chr1	25467347	/	Chr1	21014339	1079	Chr1	21839741	/	Chr1	24239303	113	Chr1	24869664	/
Chr1	24859990	101	Chr1	25542957	/	Chr1	21016909	209	Chr1	21841237	/	Chr1	24246871	65	Chr1	24880264	/
Chr1	24974672	631	Chr1	25660819	/	Chr1	21017527	223	Chr1	21841620	/	Chr1	24400050	167	Chr1	25033306	/
Chr1	24983663	115	Chr1	25670181	/	Chr1	21083980	2804	Chr1	21912228	/	Chr1	24443331	53	Chr1	25076449	/
Chr1	25073232	56	Chr1	25759931	/	Chr1	21087919	3638	Chr1	21913364	/	Chr1	24465160	6679	Chr1	25098231	/
Chr1	25085030	67	Chr1	25771634	/	Chr1	21100281	89	Chr1	21922099	/	Chr1	24571060	159	Chr1	25197551	/
Chr1	25184807	217	Chr1	25884115	/	Chr1	21109070	225	Chr1	21930798	/	Chr1	24662243	57	Chr1	25293205	/
Chr1	25205513	60	Chr1	25905899	/	Chr1	21134958	5898	Chr1	21956512	/	Chr1	24673276	368	Chr1	25304213	/
Chr1	25220701	110	Chr1	25921036	/	Chr1	21181235	6472	Chr1	21998148	/	Chr1	24673791	349	Chr1	25304361	/
Chr1	25224604	353	Chr1	25924839	/	Chr1	21241899	25483	Chr1	22062030	/	Chr1	24693362	477	Chr1	25325997	/
Chr1	25321273	5583	Chr1	26040195	/	Chr1	21283260	388	Chr1	22078074	/	Chr1	24717326	75	Chr1	25350318	/
Chr1	25328331	518	Chr1	26041670	/	Chr1	21300278	381	Chr1	22096636	/	Chr1	24798487	236	Chr1	25465994	/
Chr1	25333125	432	Chr1	26046420	/	Chr1	21300740	3341	Chr1	22096724	/	Chr1	24859990	101	Chr1	25541604	/
Chr1	25353280	4780	Chr1	26067172	/	Chr1	21309225	335	Chr1	22107684	/	Chr1	24974672	631	Chr1	25659467	/
Chr1	25358258	434	Chr1	26067371	/	Chr1	21312506	70839	Chr1	22110625	/	Chr1	24983663	115	Chr1	25668826	/
Chr1	25385457	1316	Chr1	26110489	/	Chr1	21383528	55	Chr1	22131823	/	Chr1	25073232	56	Chr1	25758576	/
Chr1	25407136	3761	Chr1	26130848	/	Chr1	21384307	61419	Chr1	22132477	/	Chr1	25085030	67	Chr1	25770279	/
Chr1	25426998	99	Chr1	26146947	/	Chr1	21447103	2247	Chr1	22141377	/	Chr1	25184810	216	Chr1	25882763	/
Chr1	25446588	158	Chr1	26175799	/	Chr1	21453228	7231	Chr1	22146012	/	Chr1	25205513	60	Chr1	25904545	/
Chr1	25449375	209	Chr1	26179430	/	Chr1	21460621	1654	Chr1	22146423	/	Chr1	25220701	110	Chr1	25919682	/
Chr1	25453693	196	Chr1	26184129	/	Chr1	21462495	11790	Chr1	22146639	/	Chr1	25224604	353	Chr1	25923485	/
Chr1	25454550	263	Chr1	26184805	/	Chr1	21514682	66	Chr1	22187316	/	Chr1	25321273	5583	Chr1	26038841	/
Chr1	25455471	697	Chr1	26185828	/	Chr1	21533492	12863	Chr1	22206138	/	Chr1	25328331	518	Chr1	26040316	/
Chr1	25456281	3709	Chr1	26187466	/	Chr1	21568396	10212	Chr1	22228200	/	Chr1	25333125	432	Chr1	26045066	/
Chr1	25460362	1181	Chr1	26187841	/	Chr1	21608928	186	Chr1	22258704	/	Chr1	25353280	4780	Chr1	26065818	/
Chr1	25469660	155	Chr1	26196037	/	Chr1	21618246	6289	Chr1	22267836	/	Chr1	25358258	434	Chr1	26066017	/
Chr1	25472603	76	Chr1	26198897	/	Chr1	21661596	7225	Chr1	22314296	/	Chr1	25385457	1316	Chr1	26109135	/
Chr1	25598255	2969	Chr1	26328672	/	Chr1	21673474	92	Chr1	22330619	/	Chr1	25407136	3761	Chr1	26129490	/
Chr1	25612189	2205	Chr1	26339633	/	Chr1	21758286	253	Chr1	22421038	/	Chr1	25426998	99	Chr1	26145564	/
Chr1	25669842	97	Chr1	26401435	/	Chr1	21762794	2682	Chr1	22425327	/	Chr1	25446588	158	Chr1	26174418	/
Chr1	25671910	408	Chr1	26418360	/	Chr1	21774614	18860	Chr1	22445797	/	Chr1	25449375	209	Chr1	26178033	/
Chr1	25672497	3846	Chr1	26418540	/	Chr1	21793654	179	Chr1	22445971	/	Chr1	25453693	196	Chr1	26182731	/
Chr1	25678548	12891	Chr1	26420737	/	Chr1	21794864	618	Chr1	22449001	/	Chr1	25454550	263	Chr1	26183407	/
Chr1	25691530	321	Chr1	26420828	/	Chr1	21797407	1131	Chr1	22451733	/	Chr1	25455471	697	Chr1	26184430	/
Chr1	25694308	99	Chr1	26423288	/	Chr1	21805388	1181	Chr1	22459466	/	Chr1	25456281	3709	Chr1	26186067	/
Chr1	25705613	245	Chr1	26435329	/	Chr1	21808366	245	Chr1	22461265	/	Chr1	25460362	1181	Chr1	26186442	/
Chr1	25720593	562	Chr1	26450047	/	Chr1	21815409	12900	Chr1	22468555	/	Chr1	25469660	155	Chr1	26194596	/
Chr1	25775335	6703	Chr1	26505672	/	Chr1	21859821	10094	Chr1	22502545	/	Chr1	25472603	76	Chr1	26197445	/
Chr1	25840087	434	Chr1	26581077	/	Chr1	21883114	19276	Chr1	22522984	/	Chr1	25504254	62	Chr1	26229259	/
Chr1	25845864	347	Chr1	26586407	/	Chr1	21907875	3412	Chr1	22528460	/	Chr1	25598255	2969	Chr1	26327169	/
Chr1	25846669	493	Chr1	26586866	/	Chr1	21921976	1179	Chr1	22553316	/	Chr1	25612189	2205	Chr1	26338130	/
Chr1	25865904	172	Chr1	26605630	/	Chr1	21928653	202	Chr1	22560850	/	Chr1	25669842	97	Chr1	26399931	/
Chr1	25895427	65	Chr1	26635550	/	Chr1	21929094	445	Chr1	22561090	/	Chr1	25671910	408	Chr1	26416856	/
Chr1	25908522	281	Chr1	26658963	/	Chr1	21934970	174	Chr1	22568215	/	Chr1	25672497	3846	Chr1	26417036	/
Chr1	25919767	1068	Chr1	26669957	/	Chr1	21937699	83	Chr1	22570769	/	Chr1	25678548	12891	Chr1	26419233	/
Chr1	25920864	1068	Chr1	26669987	/	Chr1	21939116	5194	Chr1	22572104	/	Chr1	25691530	321	Chr1	26419324	/
Chr1	25927661	131	Chr1	26675694	/	Chr1	21956474	1080	Chr1	22584574	/	Chr1	25694308	99	Chr1	26421784	/
Chr1	25945571	53	Chr1	26693479	/	Chr1	21958253	851	Chr1	22585288	/	Chr1	25705613	245	Chr1	26433799	/
Chr1	25960262	62	Chr1	26708240	/	Chr1	21960174	367	Chr1	22587108	/	Chr1	25720593	562	Chr1	26448510	/
Chr1	26008024	93	Chr1	26759077	/	Chr1	21960871	163	Chr1	22587396	/	Chr1	25775335	6703	Chr1	26504191	/
Chr1	26058831	235	Chr1	26809871	/	Chr1	21961062	1552	Chr1	22587425	/	Chr1	25840087	434	Chr1	26579592	/
Chr1	26061348	103	Chr1	26812154	/	Chr1	21963895	175347	Chr1	22588689	/	Chr1	25845864	347	Chr1	26584922	/
Chr1	26087306	929	Chr1	26839299	/	Chr1	22139409	2366	Chr1	22594429	/	Chr1	25846669	493	Chr1	26585381	/
Chr1	26127998	1390	Chr1	26879168	/	Chr1	22142361	275	Chr1	22595051	/	Chr1	25865904	172	Chr1	26604229	/
Chr1	26148295	6461	Chr1	26898297	/	Chr1	22143058	27634	Chr1	22604373	/	Chr1	25895427	65	Chr1	26634149	/
Chr1	26181574	408	Chr1	26925104	/	Chr1	22171010	22611	Chr1	22606023	/	Chr1	25908522	281	Chr1	26657562	/
Chr1	26185632	5396	Chr1	26928759	/	Chr1	22214387	12897	Chr1	22629907	/	Chr1	25919767	1068	Chr1	26668556	/
Chr1	26201873	3813	Chr1	26942616	/	Chr1	22255191	267	Chr1	22665640	/	Chr1	25920864	1068	Chr1	26668586	/
Chr1	26212227	3174	Chr1	26956854	/	Chr1	22293724	143	Chr1	22703978	/	Chr1	25927661	131	Chr1	26674293	/
Chr1	26231363	1275	Chr1	26972828	/	Chr1	22298650	61	Chr1	22709517	/	Chr1	25945571	51	Chr1	26692080	/
Chr1	26233115	78	Chr1	26973307	/	Chr1	22305995	242	Chr1	22716807	/	Chr1	25960262	62	Chr1	26706824	/
Chr1	26234885	11310	Chr1	26975002	/	Chr1	22310230	143	Chr1	22720817	/	Chr1	26008024	93	Chr1	26757705	/
Chr1	26248596	56	Chr1	26977406	/	Chr1	22314956	846	Chr1	22726621	/	Chr1	26058831	235	Chr1	26808488	/
Chr1	26251549	223	Chr1	26980323	/	Chr1	22315920	7876	Chr1	22746157	/	Chr1	26061348	103	Chr1	26810771	/
Chr1	26290727	5220	Chr1	27020960	/	Chr1	22324102	675	Chr1	22746461	/	Chr1	26087306	929	Chr1	26837915	/
Chr1	26307107	13199	Chr1	27032673	/	Chr1	22325282	1363	Chr1	22750330	/	Chr1	26127998	1390	Chr1	26877778	/
Chr1	26348221	83	Chr1	27183492	/	Chr1	22482689	55	Chr1	22908655	/	Chr1	26148295	6461	Chr1	26896907	/
Chr1	26357786	141	Chr1	27193027	/	Chr1	22507656	69	Chr1	22933565	/	Chr1	26181574	408	Chr1	26923708	/
Chr1	26364465	64	Chr1	27199553	/	Chr1	22599957	61	Chr1	23025879	/	Chr1	26185632	5396	Chr1	26927363	/
Chr1	26385823	11984	Chr1	27222684	/	Chr1	22680267	151	Chr1	23107810	/	Chr1	26201873	3813	Chr1	26941220	/
Chr1	26404291	1163	Chr1	27240822	/	Chr1	22710462	103	Chr1	23137979	/	Chr1	26212227	3174	Chr1	26955458	/
Chr1	26438430	3389	Chr1	27274850	/	Chr1	22720824	10955	Chr1	23148098	/	Chr1	26231363	1275	Chr1	26971415	/
Chr1	26469083	12869	Chr1	27302082	/	Chr1	22754749	61	Chr1	23171798	/	Chr1	26233115	235	Chr1	26971894	/
Chr1	26493390	3075	Chr1	27314326	/	Chr1	22755178	2020	Chr1	23172175	/	Chr1	26234885	11310	Chr1	26973437	/
Chr1	26514921	125	Chr1	27337755	/	Chr1	22758869	103	Chr1	23173849	/	Chr1	26248575	100	Chr1	26975816	/
Chr1	26519430	9468	Chr1	27342137	/	Chr1	22767312	581	Chr1	23182260	/	Chr1	26251549	223	Chr1	26978724	/
Chr1	26550306	191	Chr1	27391408	/	Chr1	22768125	3343	Chr1	23182493	/	Chr1	26290727	5220	Chr1	27019355	/
Chr1	26584676	65	Chr1	27435019	/	Chr1	22772549	347	Chr1	23201670	/	Chr1	26307107	13199	Chr1	27031068	/
Chr1	26596716	12810	Chr1	27459742	/	Chr1	22777527	16205	Chr1	23230620	/	Chr1	26348221	83	Chr1	27181875	/
Chr1	26610323	218	Chr1	27461818	/	Chr1	22805003	348	Chr1	23303995	/	Chr1	26357786	141	Chr1	27191410	/
Chr1	26612085	521	Chr1	27463372	/	Chr1	22806305	20966	Chr1	23304964	/	Chr1	26364465	64	Chr1	27197936	/
Chr1	26614710	60	Chr1	27465476	/	Chr1	22827488	3802	Chr1	23309087	/	Chr1	26385823	11984	Chr1	27221068	/
Chr1	26695569	79	Chr1	27546828	/	Chr1	22831494	30654	Chr1	23325545	/	Chr1	26404291	1163	Chr1	27239206	/
Chr1	26696487	4504	Chr1	27547677	/	Chr1	22864116	458	Chr1	23328011	/	Chr1	26438430	3389	Chr1	27273201	/
Chr1	26711314	524	Chr1	27559436	/	Chr1	22865911	6458	Chr1	23329375	/	Chr1	26469090	12862	Chr1	27300442	/
Chr1	26712250	171	Chr1	27559832	/	Chr1	22876287	235	Chr1	23333315	/	Chr1	26493390	3075	Chr1	27312587	/
Chr1	26717824	3706	Chr1	27565329	/	Chr1	22876680	132	Chr1	23333467	/	Chr1	26514921	125	Chr1	27336016	/
Chr1	26722547	770	Chr1	27566353	/	Chr1	22877235	205	Chr1	23334037	/	Chr1	26519430	9468	Chr1	27340398	/
Chr1	26729889	57	Chr1	27572898	/	Chr1	22878842	16991	Chr1	23339654	/	Chr1	26550306	191	Chr1	27389669	/
Chr1	26789015	9993	Chr1	27645577	/	Chr1	22897327	473	Chr1	23342922	/	Chr1	26584676	65	Chr1	27433280	/
Chr1	26807805	3866	Chr1	27654886	/	Chr1	22898779	129	Chr1	23345387	/	Chr1	26596716	12810	Chr1	27458003	/
Chr1	26823841	8301	Chr1	27670078	/	Chr1	22899782	133	Chr1	23350934	/	Chr1	26610323	218	Chr1	27460079	/
Chr1	26838637	7739	Chr1	27677668	/	Chr1	22900102	2784	Chr1	23351121	/	Chr1	26612085	521	Chr1	27461633	/
Chr1	26870748	368	Chr1	27705324	/	Chr1	22903525	1502	Chr1	23354120	/	Chr1	26614710	60	Chr1	27463737	/
Chr1	26910350	2797	Chr1	27762244	/	Chr1	22905552	85	Chr1	23354643	/	Chr1	26695569	79	Chr1	27545090	/
Chr1	26913636	4599	Chr1	27763241	/	Chr1	22905871	54	Chr1	23354915	/	Chr1	26696487	4504	Chr1	27545939	/
Chr1	26921339	1544	Chr1	27766408	/	Chr1	22905977	2421	Chr1	23354969	/	Chr1	26711314	524	Chr1	27557698	/
Chr1	26929256	11520	Chr1	27772777	/	Chr1	22920346	877	Chr1	23378300	/	Chr1	26712250	171	Chr1	27558093	/
Chr1	26958473	64	Chr1	27790499	/	Chr1	22923235	51	Chr1	23380271	/	Chr1	26717824	3706	Chr1	27563591	/
Chr1	27000103	1074	Chr1	27832175	/	Chr1	22934028	125	Chr1	23391046	/	Chr1	26722547	770	Chr1	27564615	/
Chr1	27023594	65	Chr1	27882469	/	Chr1	22942138	3578	Chr1	23398992	/	Chr1	26729889	57	Chr1	27571160	/
Chr1	27058733	139	Chr1	27944984	/	Chr1	22950994	608	Chr1	23440260	/	Chr1	26789015	9993	Chr1	27643836	/
Chr1	27077387	11322	Chr1	27963838	/	Chr1	22952984	923	Chr1	23441636	/	Chr1	26807805	3866	Chr1	27653145	/
Chr1	27088940	268	Chr1	27964070	/	Chr1	22958186	3375	Chr1	23447536	/	Chr1	26823841	8301	Chr1	27668337	/
Chr1	27124947	15119	Chr1	28000342	/	Chr1	22965773	118	Chr1	23451886	/	Chr1	26838637	7739	Chr1	27675927	/
Chr1	27149608	4582	Chr1	28051341	/	Chr1	22967183	90	Chr1	23453138	/	Chr1	26870748	368	Chr1	27703583	/
Chr1	27156201	87	Chr1	28053331	/	Chr1	22968154	1416	Chr1	23471174	/	Chr1	26910350	2797	Chr1	27760503	/
Chr1	27157126	1078	Chr1	28054167	/	Chr1	22983743	4187	Chr1	23488705	/	Chr1	26913636	4599	Chr1	27761500	/
Chr1	27202525	162	Chr1	28102077	/	Chr1	22988568	1008	Chr1	23489462	/	Chr1	26921339	1544	Chr1	27764667	/
Chr1	27207475	1089	Chr1	28106872	/	Chr1	22991704	776	Chr1	23491729	/	Chr1	26929256	11520	Chr1	27771036	/
Chr1	27222920	51	Chr1	28121428	/	Chr1	22992906	211	Chr1	23492148	/	Chr1	26958473	64	Chr1	27788758	/
Chr1	27236771	66	Chr1	28135203	/	Chr1	22993210	4654	Chr1	23492241	/	Chr1	27000103	1074	Chr1	27830414	/
Chr1	27241496	20146	Chr1	28139868	/	Chr1	23002632	797	Chr1	23497958	/	Chr1	27023594	65	Chr1	27880708	/
Chr1	27264252	77	Chr1	28143733	/	Chr1	23003893	351	Chr1	23498616	/	Chr1	27058733	139	Chr1	27943219	/
Chr1	27298978	53	Chr1	28178591	/	Chr1	23005248	165	Chr1	23500664	/	Chr1	27077387	11322	Chr1	27962072	/
Chr1	27312564	922	Chr1	28192157	/	Chr1	23006646	124	Chr1	23501902	/	Chr1	27088940	268	Chr1	27962304	/
Chr1	27325513	271	Chr1	28204195	/	Chr1	23009790	613	Chr1	23505393	/	Chr1	27124947	15119	Chr1	27998576	/
Chr1	27328093	71	Chr1	28206502	/	Chr1	23013387	484	Chr1	23508517	/	Chr1	27149608	4582	Chr1	28049575	/
Chr1	27332626	5431	Chr1	28210959	/	Chr1	23014289	2932	Chr1	23509301	/	Chr1	27156201	87	Chr1	28051565	/
Chr1	27346587	5198	Chr1	28219468	/	Chr1	23017449	130	Chr1	23509530	/	Chr1	27157126	1078	Chr1	28052401	/
Chr1	27403771	108	Chr1	28271690	/	Chr1	23019652	519	Chr1	23512653	/	Chr1	27202525	162	Chr1	28100308	/
Chr1	27418170	7798	Chr1	28285874	/	Chr1	23049180	269	Chr1	23547038	/	Chr1	27207475	1089	Chr1	28105103	/
Chr1	27431215	12877	Chr1	28291074	/	Chr1	23050895	543	Chr1	23548724	/	Chr1	27222920	51	Chr1	28119659	/
Chr1	27482174	4575	Chr1	28333401	/	Chr1	23055125	1531	Chr1	23552806	/	Chr1	27236771	66	Chr1	28133434	/
Chr1	27505428	253	Chr1	28352093	/	Chr1	23060104	52	Chr1	23556192	/	Chr1	27241496	20146	Chr1	28138099	/
Chr1	27514650	3411	Chr1	28361140	/	Chr1	23073217	1395	Chr1	23569510	/	Chr1	27264252	77	Chr1	28141964	/
Chr1	27524878	24934	Chr1	28368140	/	Chr1	23080356	11950	Chr1	23575293	/	Chr1	27298978	53	Chr1	28176818	/
Chr1	27557767	373	Chr1	28376073	/	Chr1	23118465	3980	Chr1	23601603	/	Chr1	27312564	922	Chr1	28190375	/
Chr1	27561573	24159	Chr1	28379507	/	Chr1	23154578	295	Chr1	23650250	/	Chr1	27325513	271	Chr1	28202409	/
Chr1	27610904	225	Chr1	28411638	/	Chr1	23156584	56	Chr1	23651939	/	Chr1	27328093	71	Chr1	28204716	/
Chr1	27652917	3635	Chr1	28453446	/	Chr1	23157644	2208	Chr1	23653780	/	Chr1	27332626	5431	Chr1	28209173	/
Chr1	27688589	1101	Chr1	28486790	/	Chr1	23163831	66	Chr1	23657753	/	Chr1	27346587	5198	Chr1	28217682	/
Chr1	27692692	251	Chr1	28489805	/	Chr1	23170310	185	Chr1	23664175	/	Chr1	27403771	108	Chr1	28269873	/
Chr1	27722405	61	Chr1	28532287	/	Chr1	23202002	987	Chr1	23709660	/	Chr1	27418170	7798	Chr1	28284057	/
Chr1	27732218	82	Chr1	28542045	/	Chr1	23211551	186	Chr1	23718174	/	Chr1	27431215	12877	Chr1	28289264	/
Chr1	27745368	1316	Chr1	28555141	/	Chr1	23271130	7948	Chr1	23778059	/	Chr1	27482174	4575	Chr1	28331606	/
Chr1	27763130	323	Chr1	28571531	/	Chr1	23363414	96	Chr1	23869205	/	Chr1	27505428	253	Chr1	28350294	/
Chr1	27767589	185	Chr1	28575695	/	Chr1	23371433	62	Chr1	23877142	/	Chr1	27514650	3411	Chr1	28359341	/
Chr1	27767874	151	Chr1	28575797	/	Chr1	23415948	8897	Chr1	23921595	/	Chr1	27524878	24934	Chr1	28366341	/
Chr1	27774773	447	Chr1	28582497	/	Chr1	23436836	204	Chr1	23933671	/	Chr1	27557767	373	Chr1	28374274	/
Chr1	27777747	53	Chr1	28585025	/	Chr1	23490303	68	Chr1	23986964	/	Chr1	27561573	24159	Chr1	28377708	/
Chr1	27814370	56	Chr1	28621767	/	Chr1	23516166	216	Chr1	24012680	/	Chr1	27610904	225	Chr1	28409839	/
Chr1	27852900	82	Chr1	28660303	/	Chr1	23517641	382	Chr1	24014234	/	Chr1	27652917	3635	Chr1	28451645	/
Chr1	27925944	95	Chr1	28733734	/	Chr1	23518824	2378	Chr1	24015147	/	Chr1	27688589	1101	Chr1	28484982	/
Chr1	27979992	21560	Chr1	28787730	/	Chr1	23523773	153	Chr1	24019111	/	Chr1	27692692	251	Chr1	28487999	/
Chr1	28002608	164	Chr1	28788789	/	Chr1	23539396	409	Chr1	24034535	/	Chr1	27732225	89	Chr1	28540298	/
Chr1	28012923	8639	Chr1	28799073	/	Chr1	23542347	66	Chr1	24037125	/	Chr1	27745368	1316	Chr1	28553371	/
Chr1	28023449	27527	Chr1	28800949	/	Chr1	23544528	112	Chr1	24041605	/	Chr1	27763130	323	Chr1	28569761	/
Chr1	28051143	1174	Chr1	28801117	/	Chr1	23549866	106	Chr1	24046902	/	Chr1	27767589	185	Chr1	28573925	/
Chr1	28052495	1124	Chr1	28801296	/	Chr1	23552440	239	Chr1	24049840	/	Chr1	27767874	151	Chr1	28574027	/
Chr1	28072721	515	Chr1	28828308	/	Chr1	23572030	67	Chr1	24069469	/	Chr1	27774773	447	Chr1	28580727	/
Chr1	28084084	2366	Chr1	28839120	/	Chr1	23586407	63	Chr1	24084542	/	Chr1	27777747	53	Chr1	28583255	/
Chr1	28088272	345	Chr1	28841668	/	Chr1	23588388	1022	Chr1	24086457	/	Chr1	27852900	82	Chr1	28658556	/
Chr1	28091652	87	Chr1	28844738	/	Chr1	23600269	16169	Chr1	24097352	/	Chr1	27925944	95	Chr1	28731984	/
Chr1	28094880	335	Chr1	28847867	/	Chr1	23616837	231	Chr1	24099934	/	Chr1	27979992	21560	Chr1	28785971	/
Chr1	28095440	246	Chr1	28848099	/	Chr1	23618029	963	Chr1	24101097	/	Chr1	28002608	164	Chr1	28787030	/
Chr1	28104831	1225	Chr1	28857242	/	Chr1	23619158	36655	Chr1	24101413	/	Chr1	28012923	8639	Chr1	28797314	/
Chr1	28127032	72	Chr1	28878396	/	Chr1	23656020	1472	Chr1	24107503	/	Chr1	28023449	27527	Chr1	28799190	/
Chr1	28143223	103	Chr1	28894533	/	Chr1	23658463	193	Chr1	24108469	/	Chr1	28051143	1174	Chr1	28799358	/
Chr1	28230151	645	Chr1	28983430	/	Chr1	23659960	1568	Chr1	24109805	/	Chr1	28052495	1124	Chr1	28799537	/
Chr1	28340716	92	Chr1	29094161	/	Chr1	23663719	1089	Chr1	24111990	/	Chr1	28072721	515	Chr1	28826546	/
Chr1	28352112	118	Chr1	29105420	/	Chr1	23678866	153	Chr1	24126123	/	Chr1	28084084	2366	Chr1	28837359	/
Chr1	28353348	391	Chr1	29106531	/	Chr1	23688559	81	Chr1	24139722	/	Chr1	28088272	345	Chr1	28839907	/
Chr1	28355700	242	Chr1	29108493	/	Chr1	23695941	55	Chr1	24149393	/	Chr1	28091652	87	Chr1	28842977	/
Chr1	28364433	267	Chr1	29129971	/	Chr1	23696740	44243	Chr1	24150137	/	Chr1	28094880	335	Chr1	28846106	/
Chr1	28373885	182	Chr1	29139603	/	Chr1	23788037	60	Chr1	24197458	/	Chr1	28095440	246	Chr1	28846338	/
Chr1	28394395	4028	Chr1	29159935	/	Chr1	23826663	11955	Chr1	24236486	/	Chr1	28104831	1225	Chr1	28855465	/
Chr1	28407038	170	Chr1	29172581	/	Chr1	23852522	82	Chr1	24250419	/	Chr1	28127032	72	Chr1	28876551	/
Chr1	28438106	237	Chr1	29222640	/	Chr1	23870166	338	Chr1	24273012	/	Chr1	28143223	103	Chr1	28892688	/
Chr1	28474189	4139	Chr1	29261712	/	Chr1	23878409	3005	Chr1	24280922	/	Chr1	28230151	645	Chr1	28981577	/
Chr1	28478428	4692	Chr1	29261813	/	Chr1	23885486	62	Chr1	24287911	/	Chr1	28340716	92	Chr1	29092316	/
Chr1	28487272	6438	Chr1	29266649	/	Chr1	23886434	123	Chr1	24288783	/	Chr1	28352112	118	Chr1	29103575	/
Chr1	28495153	270	Chr1	29268093	/	Chr1	23900224	917	Chr1	24302922	/	Chr1	28353348	391	Chr1	29104686	/
Chr1	28558580	964	Chr1	29336676	/	Chr1	23901508	567	Chr1	24303248	/	Chr1	28355700	242	Chr1	29106648	/
Chr1	28562398	1158	Chr1	29339564	/	Chr1	23902570	351	Chr1	24303742	/	Chr1	28364433	267	Chr1	29128126	/
Chr1	28624061	12898	Chr1	29401623	/	Chr1	23906449	302	Chr1	24307313	/	Chr1	28373885	182	Chr1	29137758	/
Chr1	28708272	383	Chr1	29472948	/	Chr1	23907135	442	Chr1	24307847	/	Chr1	28394395	4028	Chr1	29158090	/
Chr1	28718579	191	Chr1	29482897	/	Chr1	23909490	596	Chr1	24309763	/	Chr1	28407038	170	Chr1	29170736	/
Chr1	28723393	51	Chr1	29487513	/	Chr1	23911882	291	Chr1	24311510	/	Chr1	28438106	237	Chr1	29220795	/
Chr1	28738065	695	Chr1	29509122	/	Chr1	23913491	90	Chr1	24317195	/	Chr1	28474189	4139	Chr1	29259868	/
Chr1	28801177	54	Chr1	29572015	/	Chr1	23916675	264	Chr1	24320946	/	Chr1	28478428	4692	Chr1	29259969	/
Chr1	28804718	3395	Chr1	29575490	/	Chr1	23920009	847	Chr1	24324366	/	Chr1	28487272	6438	Chr1	29264805	/
Chr1	28812170	7313	Chr1	29579526	/	Chr1	23925524	261	Chr1	24329308	/	Chr1	28495153	270	Chr1	29266247	/
Chr1	28828095	997	Chr1	29588106	/	Chr1	23929265	148	Chr1	24332859	/	Chr1	28558580	964	Chr1	29334800	/
Chr1	28845076	50	Chr1	29604081	/	Chr1	23929553	1959	Chr1	24333561	/	Chr1	28562398	1158	Chr1	29337688	/
Chr1	28880095	137	Chr1	29639088	/	Chr1	23943691	763	Chr1	24346379	/	Chr1	28624061	12898	Chr1	29399743	/
Chr1	28903583	59	Chr1	29662640	/	Chr1	23957054	1391	Chr1	24358942	/	Chr1	28708272	383	Chr1	29471042	/
Chr1	28905662	1345	Chr1	29664680	/	Chr1	23975608	85	Chr1	24378097	/	Chr1	28718579	191	Chr1	29480991	/
Chr1	28911693	72	Chr1	29670685	/	Chr1	23993376	84	Chr1	24397433	/	Chr1	28723393	51	Chr1	29485607	/
Chr1	28926210	4763	Chr1	29685161	/	Chr1	23993926	402	Chr1	24398065	/	Chr1	28738065	695	Chr1	29507215	/
Chr1	28944188	267	Chr1	29698461	/	Chr1	23994393	7516	Chr1	24398132	/	Chr1	28801177	54	Chr1	29570059	/
Chr1	28964022	56	Chr1	29718067	/	Chr1	24002259	3055	Chr1	24398484	/	Chr1	28804718	3395	Chr1	29573534	/
Chr1	28966951	58	Chr1	29721434	/	Chr1	24010648	59	Chr1	24403998	/	Chr1	28812170	7313	Chr1	29577570	/
Chr1	28969810	571	Chr1	29724235	/	Chr1	24017463	462	Chr1	24410890	/	Chr1	28828095	997	Chr1	29586150	/
Chr1	29024449	622	Chr1	29779550	/	Chr1	24018633	104	Chr1	24411637	/	Chr1	28845076	50	Chr1	29602125	/
Chr1	29064491	1181	Chr1	29824436	/	Chr1	24018813	837	Chr1	24411712	/	Chr1	28880095	137	Chr1	29637127	/
Chr1	29082211	373	Chr1	29841003	/	Chr1	24019721	381	Chr1	24426369	/	Chr1	28903583	59	Chr1	29660716	/
Chr1	29091685	6845	Chr1	29860052	/	Chr1	24020223	544	Chr1	24426491	/	Chr1	28905662	1345	Chr1	29662756	/
Chr1	29098758	391	Chr1	29860295	/	Chr1	24020986	265	Chr1	24429661	/	Chr1	28911693	72	Chr1	29668761	/
Chr1	29099282	1141	Chr1	29870833	/	Chr1	24027042	2838	Chr1	24435439	/	Chr1	28926210	4763	Chr1	29683237	/
Chr1	29100649	512	Chr1	29873258	/	Chr1	24049040	9471	Chr1	24469112	/	Chr1	28944188	267	Chr1	29696486	/
Chr1	29101554	2485	Chr1	29873678	/	Chr1	24076908	6422	Chr1	24487668	/	Chr1	28964022	56	Chr1	29716093	/
Chr1	29104350	82	Chr1	29874944	/	Chr1	24110783	4307	Chr1	24515108	/	Chr1	28966951	58	Chr1	29719460	/
Chr1	29108235	1349	Chr1	29880557	/	Chr1	24117676	1115	Chr1	24518753	/	Chr1	28969810	571	Chr1	29722261	/
Chr1	29160045	73	Chr1	29942401	/	Chr1	24119283	4891	Chr1	24526882	/	Chr1	29024449	622	Chr1	29777576	/
Chr1	29232737	4279	Chr1	30015596	/	Chr1	24132699	157	Chr1	24535432	/	Chr1	29064491	1181	Chr1	29822462	/
Chr1	29240456	63	Chr1	30019034	/	Chr1	24135679	7103	Chr1	24538266	/	Chr1	29082211	373	Chr1	29839026	/
Chr1	29257121	558	Chr1	30036164	/	Chr1	24168469	12897	Chr1	24564329	/	Chr1	29091685	6845	Chr1	29858075	/
Chr1	29261522	343	Chr1	30040179	/	Chr1	24201567	145	Chr1	24597890	/	Chr1	29098758	391	Chr1	29858318	/
Chr1	29274145	58	Chr1	30052479	/	Chr1	24202195	920	Chr1	24599696	/	Chr1	29099282	1141	Chr1	29868856	/
Chr1	29287096	5617	Chr1	30065388	/	Chr1	24203384	1857	Chr1	24599946	/	Chr1	29100649	512	Chr1	29871281	/
Chr1	29300453	12403	Chr1	30073496	/	Chr1	24205775	65	Chr1	24600675	/	Chr1	29101554	2485	Chr1	29871701	/
Chr1	29348760	143	Chr1	30110037	/	Chr1	24209422	551	Chr1	24620740	/	Chr1	29104350	82	Chr1	29872967	/
Chr1	29349334	108	Chr1	30110470	/	Chr1	24210302	128	Chr1	24621099	/	Chr1	29108235	1349	Chr1	29878580	/
Chr1	29354937	333	Chr1	30116287	/	Chr1	24210523	235	Chr1	24621208	/	Chr1	29160045	73	Chr1	29940424	/
Chr1	29393580	3990	Chr1	30158777	/	Chr1	24211324	1204	Chr1	24626378	/	Chr1	29232737	4279	Chr1	30013629	/
Chr1	29402086	103	Chr1	30163326	/	Chr1	24214208	75	Chr1	24631312	/	Chr1	29240437	64	Chr1	30017051	/
Chr1	29410772	214	Chr1	30171851	/	Chr1	24379018	1164	Chr1	24796065	/	Chr1	29257121	558	Chr1	30034196	/
Chr1	29411519	52	Chr1	30172386	/	Chr1	24388800	169	Chr1	24804683	/	Chr1	29261522	343	Chr1	30038211	/
Chr1	29428200	6444	Chr1	30189042	/	Chr1	24400066	151	Chr1	24815786	/	Chr1	29274145	58	Chr1	30050527	/
Chr1	29444451	7271	Chr1	30198826	/	Chr1	24401181	85	Chr1	24816750	/	Chr1	29287096	5617	Chr1	30063431	/
Chr1	29451999	137	Chr1	30199106	/	Chr1	24443330	57	Chr1	24874916	/	Chr1	29300453	12403	Chr1	30071539	/
Chr1	29453078	79	Chr1	30200049	/	Chr1	24446998	3175	Chr1	24878525	/	Chr1	29348760	143	Chr1	30108074	/
Chr1	29455409	620	Chr1	30202358	/	Chr1	24474425	85	Chr1	24903027	/	Chr1	29349334	108	Chr1	30108506	/
Chr1	29504747	688	Chr1	30254143	/	Chr1	24570581	396	Chr1	24999328	/	Chr1	29354937	333	Chr1	30114323	/
Chr1	29519941	190	Chr1	30268901	/	Chr1	24571368	1092	Chr1	24999720	/	Chr1	29393580	3990	Chr1	30156819	/
Chr1	29584054	11490	Chr1	30361009	/	Chr1	24587482	83	Chr1	25014736	/	Chr1	29402086	103	Chr1	30161368	/
Chr1	29596332	4240	Chr1	30361761	/	Chr1	24590950	3670	Chr1	25018086	/	Chr1	29410772	214	Chr1	30169890	/
Chr1	29618318	4701	Chr1	30379605	/	Chr1	24595978	1107	Chr1	25019411	/	Chr1	29411519	52	Chr1	30170425	/
Chr1	29626927	57	Chr1	30383513	/	Chr1	24631399	350	Chr1	25068738	/	Chr1	29428200	6444	Chr1	30187081	/
Chr1	29664851	321	Chr1	30421776	/	Chr1	24633177	880	Chr1	25070612	/	Chr1	29444451	7271	Chr1	30196865	/
Chr1	29671853	12923	Chr1	30465424	/	Chr1	24634381	1995	Chr1	25072008	/	Chr1	29451999	137	Chr1	30197145	/
Chr1	29689893	310	Chr1	30483535	/	Chr1	24637328	874	Chr1	25072990	/	Chr1	29453078	79	Chr1	30198088	/
Chr1	29722449	1152	Chr1	30523531	/	Chr1	24639061	177	Chr1	25074555	/	Chr1	29455409	620	Chr1	30200397	/
Chr1	29728099	60	Chr1	30528093	/	Chr1	24646707	218	Chr1	25081994	/	Chr1	29504747	688	Chr1	30252182	/
Chr1	29753757	540	Chr1	30554691	/	Chr1	24665024	213	Chr1	25100054	/	Chr1	29519941	190	Chr1	30266940	/
Chr1	29761002	4730	Chr1	30561369	/	Chr1	24673276	368	Chr1	25108091	/	Chr1	29584054	11490	Chr1	30359048	/
Chr1	29766949	4119	Chr1	30562609	/	Chr1	24673791	349	Chr1	25108239	/	Chr1	29596332	4240	Chr1	30359800	/
Chr1	29798133	267	Chr1	30590687	/	Chr1	24693362	477	Chr1	25127995	/	Chr1	29618318	4701	Chr1	30377644	/
Chr1	29841563	8751	Chr1	30643884	/	Chr1	24717326	75	Chr1	25152317	/	Chr1	29626927	57	Chr1	30381552	/
Chr1	29902169	811	Chr1	30704929	/	Chr1	24798487	236	Chr1	25259766	/	Chr1	29664851	321	Chr1	30419815	/
Chr1	29924864	302	Chr1	30739711	/	Chr1	24859990	101	Chr1	25335376	/	Chr1	29671853	12923	Chr1	30463463	/
Chr1	29930643	63	Chr1	30745183	/	Chr1	24899048	3791	Chr1	25374842	/	Chr1	29689893	310	Chr1	30481574	/
Chr1	29932794	11812	Chr1	30780911	/	Chr1	24974672	631	Chr1	25449459	/	Chr1	29722449	1152	Chr1	30521570	/
Chr1	29946818	3004	Chr1	30783278	/	Chr1	24983663	115	Chr1	25458821	/	Chr1	29728099	60	Chr1	30526132	/
Chr1	29957617	7721	Chr1	30794579	/	Chr1	25073232	56	Chr1	25548573	/	Chr1	29753757	540	Chr1	30552730	/
Chr1	29978195	187	Chr1	30807431	/	Chr1	25085030	67	Chr1	25560278	/	Chr1	29761002	4730	Chr1	30559408	/
Chr1	29984052	99	Chr1	30813118	/	Chr1	25184807	217	Chr1	25672759	/	Chr1	29766949	4119	Chr1	30560648	/
Chr1	29994655	79	Chr1	30823587	/	Chr1	25205513	60	Chr1	25694543	/	Chr1	29798133	267	Chr1	30588726	/
Chr1	30003614	8066	Chr1	30832779	/	Chr1	25220701	110	Chr1	25709680	/	Chr1	29841563	8751	Chr1	30641923	/
Chr1	30042622	64	Chr1	30864396	/	Chr1	25224604	353	Chr1	25713483	/	Chr1	29902169	811	Chr1	30702968	/
Chr1	30106569	1188	Chr1	30939766	/	Chr1	25358258	434	Chr1	25846968	/	Chr1	29924864	302	Chr1	30737750	/
Chr1	30108037	2042	Chr1	30940056	/	Chr1	25386180	153	Chr1	25874458	/	Chr1	29930643	63	Chr1	30743222	/
Chr1	30110740	157	Chr1	30940814	/	Chr1	25407136	3761	Chr1	25895214	/	Chr1	29932794	11812	Chr1	30778950	/
Chr1	30111479	2977	Chr1	30948932	/	Chr1	25453693	196	Chr1	25939081	/	Chr1	29946818	3004	Chr1	30781317	/
Chr1	30118973	65	Chr1	30980109	/	Chr1	25454550	263	Chr1	25939757	/	Chr1	29957617	7721	Chr1	30792618	/
Chr1	30121409	150	Chr1	30982901	/	Chr1	25455471	697	Chr1	25940780	/	Chr1	29978195	187	Chr1	30805470	/
Chr1	30122014	58	Chr1	30983620	/	Chr1	25456281	3709	Chr1	25942418	/	Chr1	29984052	99	Chr1	30811157	/
Chr1	30122134	2508	Chr1	30983683	/	Chr1	25460362	1181	Chr1	25942793	/	Chr1	29994655	79	Chr1	30821626	/
Chr1	30131515	62	Chr1	30998606	/	Chr1	25469660	155	Chr1	25951646	/	Chr1	30003614	8066	Chr1	30830818	/
Chr1	30132119	56	Chr1	30999146	/	Chr1	25612189	2205	Chr1	26097145	/	Chr1	30106569	1188	Chr1	30937796	/
Chr1	30139393	225	Chr1	31008127	/	Chr1	25669842	67	Chr1	26160283	/	Chr1	30108037	2042	Chr1	30938086	/
Chr1	30143467	164	Chr1	31012034	/	Chr1	25672497	3846	Chr1	26174760	/	Chr1	30110740	157	Chr1	30938844	/
Chr1	30190948	173	Chr1	31093897	/	Chr1	25678548	12891	Chr1	26176955	/	Chr1	30111479	2977	Chr1	30946962	/
Chr1	30200882	338	Chr1	31105722	/	Chr1	25691530	321	Chr1	26177046	/	Chr1	30118973	65	Chr1	30978139	/
Chr1	30202621	1976	Chr1	31111212	/	Chr1	25694373	75	Chr1	26179571	/	Chr1	30121409	150	Chr1	30980931	/
Chr1	30204698	434	Chr1	31111314	/	Chr1	25705613	245	Chr1	26191540	/	Chr1	30122014	58	Chr1	30981650	/
Chr1	30207759	446	Chr1	31114170	/	Chr1	25720548	510	Chr1	26206239	/	Chr1	30122134	2508	Chr1	30981713	/
Chr1	30214592	3938	Chr1	31120747	/	Chr1	25729787	53	Chr1	26227872	/	Chr1	30131515	62	Chr1	30996636	/
Chr1	30223762	59	Chr1	31125986	/	Chr1	25743579	2754	Chr1	26241777	/	Chr1	30132119	56	Chr1	30997176	/
Chr1	30238502	479	Chr1	31151554	/	Chr1	25775335	6703	Chr1	26271011	/	Chr1	30139393	225	Chr1	31006157	/
Chr1	30239972	200	Chr1	31152558	/	Chr1	25793988	60	Chr1	26282982	/	Chr1	30143467	164	Chr1	31010064	/
Chr1	30252870	153	Chr1	31165490	/	Chr1	25818804	321	Chr1	26307752	/	Chr1	30190948	173	Chr1	31091927	/
Chr1	30265074	241	Chr1	31177688	/	Chr1	25840087	434	Chr1	26328998	/	Chr1	30200882	338	Chr1	31103752	/
Chr1	30266944	247	Chr1	31179322	/	Chr1	25845864	347	Chr1	26334329	/	Chr1	30202621	1976	Chr1	31109242	/
[truncated: 47,347 more rows]
