# Supplementary material for: Haplotype-resolved gapless genome and chromosome segment substitution lines facilitate gene identification in wild rice
Source: Nat Commun. 2024 May 29;15:4573. doi: 10.1038/s41467-024-48845-6 (PMC11137157; doi:10.1038/s41467-024-48845-6)
Supplement: Supplementary file 6 — Supplementary Data 3 [file 41467_2024_48845_MOESM6_ESM.xlsx]

## Sheet: Supplementary Data 3
Supplementary Data 3. The read coverage depth of copy genes in two gene clusters.
Gene ID	Read coverage			Estimated copy number
	HiFi	ONT	WGS	Hap1	Hap2
LOC_Os04g32350	1744.95	1026.13	1216.22	27	18
Y476.Chr04.657 (LOC_Os04g32350 copy gene)	35.22	26.24	35.65	6	18
Y476.Chr04.658 (LOC_Os04g32350 copy gene)	43.46	19.73	39.5	21	18
Y476.Chr04.660 (LOC_Os04g32350 copy gene)	43.09	17.87	37.11	7	18
Y476.Chr04.661 (LOC_Os04g32350 copy gene)	68.53	39.99	48.3	27	18
Y476.Chr04.663 (LOC_Os04g32350 copy gene)	84.06	35.99	46.17	27	18
Y476.Chr04.665 (LOC_Os04g32350 copy gene)	55.85	35.84	43.5	27	18
Y476.Chr04.669 (LOC_Os04g32350 copy gene)	48.32	42.43	38.12	27	18
Y476.Chr04.670 (LOC_Os04g32350 copy gene)	69.94	40.9	41.35	27	18
Y476.Chr04.671 (LOC_Os04g32350 copy gene)	29.93	34.16	39.26	27	18
Y476.Chr04.672 (LOC_Os04g32350 copy gene)	31.26	25.75	39.62	27	18
Y476.Chr04.673 (LOC_Os04g32350 copy gene)	25.15	18.88	35.82	6	18
Y476.Chr04.674 (LOC_Os04g32350 copy gene)	23.77	17.57	36.53	27	18
Y476.Chr04.679 (LOC_Os04g32350 copy gene)	32.92	22.83	34.24	27	18
Y476.Chr04.680 (LOC_Os04g32350 copy gene)	29.18	23.59	37.3	27	18
Y476.Chr04.681 (LOC_Os04g32350 copy gene)	52.87	25.66	38.48	27	18
Y476.Chr04.682 (LOC_Os04g32350 copy gene)	31.46	24.12	38.58	27	18
Y476.Chr04.684 (LOC_Os04g32350 copy gene)	35.28	28.67	34.48	27	18
Y476.Chr04.689 (LOC_Os04g32350 copy gene)	36.67	22.9	33.92	27	18
Y476.Chr04.690 (LOC_Os04g32350 copy gene)	37.96	20.96	40.74	27	18
Y476.Chr04.691 (LOC_Os04g32350 copy gene)	26.73	21.73	37.99	27	18
Y476.Chr04.692 (LOC_Os04g32350 copy gene)	59.89	22.72	48.08	27	18
Y476.Chr04.694 (LOC_Os04g32350 copy gene)	42.42	18.43	38.09	23	18
Y476.Chr04.698 (LOC_Os04g32350 copy gene)	31.21	27.15	40.98	27	18
Y476.Chr04.699 (LOC_Os04g32350 copy gene)	57.56	25.3	40.02	27	18
Y476.Chr04.701 (LOC_Os04g32350 copy gene)	69.05	20.5	35.12	27	18
Y476.Chr04.702 (LOC_Os04g32350 copy gene)	81.99	22.74	47.35	27	18
Y476.Chr04.706 (LOC_Os04g32350 copy gene)	48.35	38.03	39.77	27	18
Y476.Chr04.709 (LOC_Os04g32350 copy gene)	27.17	29.48	41.02	27	18
Y476.Chr04.711 (LOC_Os04g32350 copy gene)	35.02	25.22	39.56	23	18
Y476.Chr04.712 (LOC_Os04g32350 copy gene)	48.55	20.28	35.92	23	18
Y476.Chr04.714 (LOC_Os04g32350 copy gene)	43.63	16.14	40.08	27	18
Y476.Chr04.718 (LOC_Os04g32350 copy gene)	32.46	24.72	40.84	27	18
LOC_Os11g44960 (NBS-LRR domain copy)	19.57	20.46	37.55	1	2
LOC_Os11g45050 (NBS-LRR domain copy)	85.35	38.23	49.63	1	3
LOC_Os11g45090 (NBS-LRR domain copy)	52.18	30.84	41.11	1	1
Y476.Chr11.2499 (NBS-LRR domain copy)	40.5	23.65	31.35	1	1
Y476.Chr11.2500 (NBS-LRR domain copy)	36.8	14.52	27.03	1	1
Y476.Chr11.2502 (NBS-LRR domain copy)	44.73	12.5	29.73	1	1
Y476.Chr11.2504 (NBS-LRR domain copy)	30.32	13.9	29.75	1	1
Y476.Chr11.2505 (NBS-LRR domain copy)	53.59	19.12	31.1	1	1
Y476.Chr11.2513 (NBS-LRR domain copy)	31.29	18.63	35.08	1	1
Y476.Chr11.2514 (NBS-LRR domain copy)	31.14	16.64	43.17	1	1
Y476.Chr11.2517 (NBS-LRR domain copy)	29.35	23.51	31.94	1	1
Y476.Chr11.2518 (NBS-LRR domain copy)	27	25.68	37.43	1	1
Y476.Chr11.2521 (NBS-LRR domain copy)	61.12	26.34	51.87	1	1
Y476.Chr11.2523 (NBS-LRR domain copy)	68.99	26.05	56.81	1	1
Y476.Chr11.2531 (NBS-LRR domain copy)	83.26	29.59	56.29	1	1
Y476.Chr11.2533 (NBS-LRR domain copy)	71.88	43.46	31.51	1	1
Y476.Chr11.2534 (NBS-LRR domain copy)	32.11	16.82	28.99	1	1
Y476.Chr11.2536 (NBS-LRR domain copy)	89.15	32.36	40.47	2	1
Y476.Chr11.2537 (NBS-LRR domain copy)	82.64	31.85	47.78	1	1
Y476.Chr11.2539 (NBS-LRR domain copy)	34.98	22.55	34.85	1	1
Y476.Chr11.2541 (NBS-LRR domain copy)	87.13	27.43	57.35	1	1
Y476.Chr11.2543 (NBS-LRR domain copy)	46.61	18.88	30.97	1	1
Y476.Chr11.2544 (NBS-LRR domain copy)	48.28	24.76	33.38	1	1
Y476.Chr11.2545 (NBS-LRR domain copy)	60.85	26.74	40.4	1	1
Y476.Chr11.2546 (NBS-LRR domain copy)	78.46	28.2	25.94	1	1
Y476.Chr11.2551 (NBS-LRR domain copy)	75.21	30.97	57.53	1	1
Y476.Chr11.2554 (NBS-LRR domain copy)	34.22	25.66	29.96	1	1
Y476.Chr11.2555 (NBS-LRR domain copy)	44.14	23.49	32.69	1	1
Y476.Chr11.2556 (NBS-LRR domain copy)	45.61	18.11	20.73	1	1
Y476.Chr11.2558 (NBS-LRR domain copy)	48.55	21.07	38.94	2	1
Y476.Chr11.2560 (NBS-LRR domain copy)	34.66	22.79	39.32	2	1
Y476.Chr11.2562 (NBS-LRR domain copy)	56.88	24.51	29.64	1	2
Y476.Chr11.2563 (NBS-LRR domain copy)	51.33	28.78	40.08	1	1
Y476.Chr11.2564 (NBS-LRR domain copy)	35.48	13.42	29.37	1	1
Y476.Chr11.2565 (NBS-LRR domain copy)	64.35	22.83	44.55	1	1
Y476.Chr11.2566 (NBS-LRR domain copy)	51.52	21.74	34.91	1	1
Y476.Chr11.2567 (NBS-LRR domain copy)	34.12	28.31	37.95	2	1
Y476.Chr11.2569 (NBS-LRR domain copy)	72.01	34.19	39.01	1	1
Y476.Chr11.2570 (NBS-LRR domain copy)	33.12	26.67	35.6	2	1
Y476.Chr11.2571 (NBS-LRR domain copy)	42.52	19.92	33.09	2	1
Y476.Chr11.2572 (NBS-LRR domain copy)	38.7	39.39	32.52	1	1
Y476.Chr11.2573 (NBS-LRR domain copy)	115.47	35.87	60.54	1	1
