# Supplementary material for: Haplotype-resolved gapless genome and chromosome segment substitution lines facilitate gene identification in wild rice
Source: Nat Commun. 2024 May 29;15:4573. doi: 10.1038/s41467-024-48845-6 (PMC11137157; doi:10.1038/s41467-024-48845-6)
Supplement: Supplementary file 7 — Supplementary Data 4 [file 41467_2024_48845_MOESM7_ESM.xlsx]

## Sheet: Supplementary Data 4
Supplementary Data 4. QTL mapping of nine agronomic traits using the CSSL/Nip population.
Trait ID	Marker name	LOD	PVE(%)	Add	Environment	Reported genes
Plant height	S1_33308470	8.5649	6.851	8.7022	2020 Beijing
Plant height	S1_38502586	36.9041	27.699	-18.6275	2020 Beijing,2021 Hainan,2021 Beijing	sd131
Plant height	S1_41399938	8.5014	6.6993	9.7837	2020 Beijing
Plant height	S3_23442185	8.0093	6.0221	26.6261	2020 Beijing	RGG183
Plant height	S4_4800884	7.5244	5.7153	8.4794	2020 Beijing
Plant height	S4_35458123	3.766	2.8694	4.4649	2020 Beijing
Plant height	S6_10479292	8.2229	6.1546	33.2842	2020 Beijing
Plant height	S9_4908332	2.7178	1.9017	-18.4136	2020 Beijing
Plant height	S1_40407548	6.8303	4.5295	4.383	2021 Hainan
Plant height	S3_15628128	5.886	3.8997	4.128	2021 Hainan
Plant height	S4_33051855	10.8395	7.9531	6.0359	2021 Hainan
Plant height	S6_26599416	9.6919	6.4722	11.2138	2021 Hainan	OsmiR156h84
Plant height	S8_12330174	2.5233	1.5134	19.8173	2021 Hainan
Plant height	S11_28934599	16.4184	12.2947	9.8174	2021 Hainan
Plant height	S12_2940311	6.3408	4.1883	-9.0385	2021 Hainan	CYP94C2b85
Plant height	S12_16310579	3.6062	2.3311	12.3234	2021 Hainan
Plant height	S12_24184865	10.7459	7.8969	7.4851	2021 Hainan
Plant height	S1_38321463	28.3541	10.8285	9.2467	2021 Beijing	OsABF186
Plant height	S1_41270695	8.8429	2.7435	6.5578	2021 Beijing
Plant height	S2_24238895	9.7692	3.1191	12.6319	2021 Beijing
Plant height	S4_6095363	7.6055	2.5152	5.7991	2021 Beijing
Plant height	S5_23643715	4.0748	1.263	4.3356	2021 Beijing	EUI187
Plant height	S6_24447195	5.2837	1.657	4.4031	2021 Beijing	OsbZIP4988
Plant height	S7_26675441	2.9861	0.901	14.3006	2021 Beijing
Plant height	S8_14991528	11.9212	3.8776	-5.6255	2021 Beijing
Plant height	S8_24210834	4.3822	1.3695	-12.4118	2021 Beijing
Plant height	S9_7331426	2.5572	0.7799	-7.7321	2021 Beijing	OsRRM89
Plant height	S9_19814227	11.412	3.7806	-29.354	2021 Beijing	OsBC190
Plant height	S10_3578729	13.108	4.4216	17.1195	2021 Beijing
Plant height	S12_17920566	8.7802	2.7598	12.6537	2021 Beijing
Plant height	S12_23270949	21.7535	8.6179	8.3763	2021 Beijing
panicle length	S1_24937990	18.2951	7.1635	1.1329	2020 Beijing
panicle length	S1_38502586	5.1971	1.6473	-0.7418	2020 Beijing
panicle length	S2_24720538	9.3523	3.194	1.1016	2020 Beijing
panicle length	S3_15628128	15.6346	5.8227	1.0304	2020 Beijing
panicle length	S3_31500823	12.0845	4.3651	1.0503	2020 Beijing
panicle length	S3_32865508	14.0978	5.0872	-1.0521	2020 Beijing
panicle length	S5_3553576	6.2547	2.1148	0.6221	2020 Beijing
panicle length	S8_18370803	8.10445	4.6108	-0.62785	2020 Beijing,2021 Hainan
panicle length	S9_12029840	3.8959	1.2242	0.5578	2020 Beijing
panicle length	S9_20731844	12.5158	4.4817	-0.9586	2020 Beijing
panicle length	S10_3032694	19.9479	8.0946	1.2086	2020 Beijing
panicle length	S10_4469884	40.2389	20.2083	-1.9298	2020 Beijing
panicle length	S10_10570787	11.982	4.1685	1.1029	2020 Beijing
panicle length	S10_20757146	12.9289	4.6686	0.9309	2020 Beijing
panicle length	S11_3080871	6.207	2.1845	-0.6204	2020 Beijing
panicle length	S12_4917411	8.915	3.0903	0.7595	2020 Beijing
panicle length	S1_34422730	11.0093	6.5041	0.9871	2021 Hainan
panicle length	S1_36168671	7.1833	3.9397	-0.6161	2021 Hainan
panicle length	S2_29554523	8.534	5.0825	0.9029	2021 Hainan
panicle length	S3_21064364	21.3721	13.5507	-1.549	2021 Hainan
panicle length	S3_30794173	6.2733	3.6617	0.5853	2021 Hainan
panicle length	S5_3609276	11.8479	7.3336	0.7724	2021 Hainan
panicle length	S6_29839925	7.3363	4.3798	0.5869	2021 Hainan
panicle length	S7_26989706	6.61	3.8725	0.6949	2021 Hainan
panicle length	S7_28166744	5.4224	3.085	0.5785	2021 Hainan
panicle length	S8_21027977	12.8903	8.1439	0.8198	2021 Hainan
panicle length	S8_28341049	6.2407	3.6311	-0.6673	2021 Hainan
panicle length	S9_22386659	4.5985	2.6484	-0.5082	2021 Hainan
panicle length	S11_10094629	2.7439	1.9414	-0.5002	2021 Hainan
panicle length	S1_28464162	3.7525	3.3273	0.5829	2021 Beijing
panicle length	S3_3744727	5.3039	4.6415	0.9063	2021 Beijing	OsPUP191
panicle length	S4_463771	7.0724	6.3416	0.9649	2021 Beijing
panicle length	S5_3760858	9.6423	8.7114	0.9251	2021 Beijing
panicle length	S5_18109300	8.475	7.5326	0.9888	2021 Beijing
panicle length	S6_30195714	9.1517	8.1624	0.8848	2021 Beijing
panicle length	S9_16413779	5.2285	4.4312	-0.68	2021 Beijing	LP192
panicle length	S10_2898779	4.7308	4.3364	0.7282	2021 Beijing
panicle length	S11_6204384	15.5121	15.4537	-1.2196	2021 Beijing
panicle length	S11_23748733	5.5056	4.586	0.6626	2021 Beijing
Number of tillers	S2_29940503	5.6965	10.4945	-2.8131	2020 Beijing
Number of tillers	S4_33965282	2.5069	5.0107	-1.9408	2020 Beijing	MOC393
Number of tillers	S5_3809328	8.236	15.5406	4.787	2020 Beijing
Number of tillers	S1_5478479	7.31215	17.2152	-1.3874	2021 Hainan,2021 Beijing	OsCKX294
Number of tillers	S1_42814764	4.8563	11.0522	1.6726	2021 Hainan
Number of tillers	S5_14785745	3.9299	8.7782	-0.8904	2021 Hainan
Number of tillers	S6_5745345	3.8047	8.1765	-0.8627	2021 Hainan
Number of tillers	S1_39429421	5.8	12.6801	1.7397	2021 Beijing	PLA295
Number of tillers	S7_14758327	4.4884	9.4321	1.3271	2021 Beijing
Flag leaf length	S2_23519937	4.2413	5.811	-2.4467	2020 Beijing
Flag leaf length	S2_28813454	4.7517	6.5673	14.3262	2020 Beijing
Flag leaf length	S2_29589707	6.8795	10.4901	2.7093	2020 Beijing
Flag leaf length	S6_27727724	2.927	4.1042	2.1535	2020 Beijing
Flag leaf length	S1_33308470	12.7452	14.7407	2.6287	2021 Hainan
Flag leaf length	S5_7975642	6.5276	7.0311	1.4774	2021 Hainan
Flag leaf length	S5_28645527	3.261	3.484	-1.0343	2021 Hainan
Flag leaf length	S10_19607381	4.6941	4.9981	1.2828	2021 Hainan
Flag leaf length	S11_22454353	4.5797	4.7502	-1.4112	2021 Hainan
Flag leaf length	S2_2558275	9.2606	9.6464	2.1196	2021 Beijing
Flag leaf length	S2_34353317	6.9096	8.2888	1.9602	2021 Beijing
Flag leaf length	S4_10472510	4.4593	6.5647	-2.0663	2021 Beijing
Flag leaf length	S4_33705233	2.8964	2.9697	-1.201	2021 Beijing
Flag leaf length	S7_18845572	3.422	3.6719	1.725	2021 Beijing
Flag leaf width	S1_5600233	13.9387	15.1955	0.1017	2020 Beijing
Flag leaf width	S1_9326953	3.6912	3.4515	-0.1938	2020 Beijing
Flag leaf width	S1_35984153	14.4996	15.8312	0.1139	2020 Beijing
Flag leaf width	S2_668963	4.5754	4.3263	-0.0555	2020 Beijing
Flag leaf width	S4_31000459	3.5686	3.5307	-0.0485	2020 Beijing
Flag leaf width	S6_2559776	5.2768	5.1211	-0.0654	2020 Beijing
Flag leaf width	S6_11135379	5.5069	7.942	0.0788	2020 Beijing
Flag leaf width	S6_29661637	10.2123	10.4476	0.0836	2020 Beijing
Flag leaf width	S9_17775547	10.4257	10.419	0.1141	2020 Beijing
Flag leaf width	S1_4965832	8.339	7.019	0.0846	2021 Hainan
Flag leaf width	S1_5532259	11.9804	10.8104	0.0753	2021 Hainan
Flag leaf width	S4_16162190	3.5119	3.1299	-0.0856	2021 Hainan
Flag leaf width	S4_31212489	16.4997	16.5723	-0.0925	2021 Hainan
Flag leaf width	S4_33528856	7.557	6.9947	0.061	2021 Hainan
Flag leaf width	S6_29535366	15.4909	14.8475	0.0889	2021 Hainan
Flag leaf width	S7_26634333	5.3659	4.6407	0.0498	2021 Hainan
Flag leaf width	S11_4735414	2.9176	2.3619	-0.0497	2021 Hainan
Flag leaf width	S12_20822167	5.9757	4.8879	-0.0569	2021 Hainan,2021 Beijing
Flag leaf width	S1_3333071	12.8635	11.3563	0.0898	2021 Beijing
Flag leaf width	S1_5203943	15.2515	14.323	0.1444	2021 Beijing
Flag leaf width	S1_38334327	6.1238	5.0089	-0.0692	2021 Beijing
Flag leaf width	S4_400752	3.7307	2.8599	0.1475	2021 Beijing
Flag leaf width	S4_31140211	12.7967	11.6371	-0.0891	2021 Beijing
Flag leaf width	S6_28645031	7.7558	6.5442	0.0692	2021 Beijing
Flag leaf width	S7_25962544	15.4668	14.123	0.1016	2021 Beijing
Flag leaf width	S9_20269817	6.693	5.4056	0.0641	2021 Beijing
Grain length	S1_28464162	9.2279	6.6017	0.1452	2020 Beijing
Grain length	S2_13096270	14.1103	10.1066	0.1827	2020 Beijing
Grain length	S2_18880951	5.1316	3.2867	-0.1395	2020 Beijing
Grain length	S3_1089229	6.2529	4.2639	0.1155	2020 Beijing
Grain length	S3_15569210	6.3915	4.7519	0.1282	2020 Beijing
Grain length	S3_21439491	27.795	23.3836	0.2702	2020 Beijing
Grain length	S3_28049267	10.7808	7.4305	0.1563	2020 Beijing	GF14f96
Grain length	S4_8124043	3.045	1.8822	-0.255	2020 Beijing
Grain length	S5_260004	7.224	4.7351	-0.1292	2020 Beijing
Grain length	S5_7000386	10.8139	7.4989	0.155	2020 Beijing
Grain length	S6_24359682	11.2427	7.8914	0.1733	2020 Beijing
Grain length	S12_8239490	5.3592	3.2957	-0.5395	2020 Beijing
Grain length	S1_41719529	7.4044	5.4021	0.347	2021 Hainan
Grain length	S2_32400043	2.6623	2.1309	-0.1088	2021 Hainan
Grain length	S3_7040218	9.2938	7.3187	0.1387	2021 Hainan
Grain length	S3_21063276	26.5561	27.7261	0.29825	2021 Hainan,2021 Beijing
Grain length	S4_4420261	6.3263	4.1591	0.1224	2021 Hainan
Grain length	S5_2379072	10.2243	8.1582	0.1495	2021 Hainan
Grain length	S6_5639891	9.5976	7.6915	0.1447	2021 Hainan
Grain length	S6_29809826	7.6218	5.9744	0.1262	2021 Hainan
Grain length	S8_6205816	7.9492	6.1711	-0.1293	2021 Hainan
Grain length	S11_15319668	8.6212	6.5409	-0.3055	2021 Hainan
Grain length	S1_29188922	9.0063	8.556	0.1767	2021 Beijing
Grain length	S2_8520003	4.4763	4.0852	0.1183	2021 Beijing
Grain length	S5_3553576	4.6562	3.9493	0.1178	2021 Beijing
Grain length	S5_18275541	4.6582	4.025	0.1394	2021 Beijing
Grain length	S5_29313088	6.7238	5.9974	0.1477	2021 Beijing
Grain length	S6_4731917	2.6576	2.212	-0.3751	2021 Beijing
Grain length	S6_29535366	9.522	8.7142	0.1756	2021 Beijing
Grain length	S9_7520658	13.1462	11.1825	-0.227	2021 Beijing
Grain length	S9_16974604	2.8567	2.183	0.4595	2021 Beijing
Grain length	S11_27490020	5.2769	4.2267	-0.2742	2021 Beijing
grain width	S1_7664185	4.7307	2.4262	0.048	2020 Beijing
grain width	S2_22982406	8.8852	4.3887	0.191	2020 Beijing
grain width	S2_24165883	7.5148	3.9069	-0.0662	2020 Beijing
grain width	S2_35804160	4.2687	2.0979	-0.0429	2020 Beijing
grain width	S3_4764178	6.5925	3.1645	-0.0778	2020 Beijing
grain width	S3_6559093	8.4251	4.2694	-0.0599	2020 Beijing
grain width	S4_25847119	5.7248	3.7106	0.0553	2020 Beijing
grain width	S5_4775411	23.2959	16.7116	-0.1073	2020 Beijing,2021 Beijing
grain width	S5_5026814	8.1903	4.0215	-0.1082	2020 Beijing
grain width	S7_1302845	6.7211	3.4089	-0.0593	2020 Beijing
grain width	S8_970258	2.6004	1.1338	-0.0843	2020 Beijing
grain width	S8_9451534	7.3704	3.6388	0.1288	2020 Beijing
grain width	S11_28827947	14.3792	8.1554	-0.0931	2020 Beijing
grain width	S12_8239490	15.437	8.0489	-0.445	2020 Beijing
grain width	S1_41878591	7.6701	6.314	-0.074	2021 Hainan
grain width	S2_17345198	8.4394	7.1651	-0.0596	2021 Hainan
grain width	S2_24510990	5.02985	4.02355	-0.05965	2021 Hainan,2021 Beijing
grain width	S3_6775338	4.9464	4.0278	-0.0422	2021 Hainan
grain width	S4_28574775	3.2695	2.6485	0.034	2021 Hainan
grain width	S5_3150678	13.6722	12.6137	-0.0743	2021 Hainan	GS597
grain width	S5_5400098	24.1674	20.1538	-0.10485	2021 Hainan,2021 Beijing	GW598
grain width	S5_6660172	4.7416	3.8336	0.0532	2021 Hainan
grain width	S11_25499172	6.6586	5.4955	0.0615	2021 Hainan
grain width	S1_19243581	5.5348	3.1318	-0.1283	2021 Beijing
grain width	S1_30170531	6.1072	3.6828	-0.0508	2021 Beijing	OsBRKq199
grain width	S1_41948992	3.4762	1.9774	0.1331	2021 Beijing
grain width	S2_668963	4.412	2.4939	-0.0418	2021 Beijing
grain width	S3_6205215	4.8641	2.8477	-0.0428	2021 Beijing
grain width	S3_6665527	13.7307	8.5176	-0.1181	2021 Beijing
grain width	S3_10844376	17.5146	11.2994	0.0853	2021 Beijing
grain width	S3_23070663	9.0611	5.7906	-0.0614	2021 Beijing
grain width	S3_35093570	6.0543	3.4594	-0.0554	2021 Beijing
grain width	S7_29571680	6.8943	4.251	0.0531	2021 Beijing
grain width	S10_10329934	3.8961	2.2046	-0.1259	2021 Beijing
Grain length width ratio	S1_1034997	10.6341	4.9051	-0.0784	2020 Beijing
Grain length width ratio	S2_17803136	8.9694	4.0532	0.0731	2020 Beijing
Grain length width ratio	S3_6775338	15.9141	7.3521	0.095	2020 Beijing
Grain length width ratio	S3_16966789	5.7737	2.3675	-0.0892	2020 Beijing
Grain length width ratio	S3_17769800	24.1097	14.3554	0.1402	2020 Beijing,2021 Beijing
Grain length width ratio	S3_26381331	6.3646	2.6643	0.0619	2020 Beijing
Grain length width ratio	S5_5400098	34.8528	26.3319	0.176233	2020 Beijing,2021 Hainan,2021 Beijing
Grain length width ratio	S6_24359682	8.041	3.6603	0.0756	2020 Beijing
Grain length width ratio	S11_28714106	9.1871	4.2083	0.0757	2020 Beijing
Grain length width ratio	S12_22941735	14.1031	8.6312	0.0936	2020 Beijing,2021 Hainan
Grain length width ratio	S12_23629007	3.7844	1.9896	-0.0814	2020 Beijing
Grain length width ratio	S1_7575282	5.5421	4.6457	-0.0588	2021 Hainan
Grain length width ratio	S1_30170531	9.924	7.2058	0.09325	2021 Hainan,2021 Beijing
Grain length width ratio	S2_17969194	7.975	6.9614	0.0768	2021 Hainan
Grain length width ratio	S3_6047950	4.9699	3.8224	0.0534	2021 Hainan
Grain length width ratio	S3_21349564	19.6429	17.9256	0.1154	2021 Hainan
Grain length width ratio	S3_34294295	8.0711	6.5405	0.0751	2021 Hainan
Grain length width ratio	S5_3150678	6.069	5.0191	0.0611	2021 Hainan
Grain length width ratio	S8_6211244	7.722	6.2396	-0.0703	2021 Hainan
Grain length width ratio	S1_7775787	5.4767	2.9949	-0.071	2021 Beijing
Grain length width ratio	S3_6235959	11.498	6.8262	0.1025	2021 Beijing
Grain length width ratio	S3_11454923	6.8031	3.5332	-0.0752	2021 Beijing
Grain length width ratio	S5_29254149	9.4136	5.7319	0.0958	2021 Beijing
Grain length width ratio	S9_16974604	5.2454	2.7946	0.346	2021 Beijing
Grain length width ratio	S10_16015666	3.6384	1.9716	-0.0663	2021 Beijing
Grain length width ratio	S12_22430708	11.773	7.2262	0.1079	2021 Beijing
1000 grain weight	S1_38105260	6.3055	2.1783	-1.2483	2020 Beijing
1000 grain weight	S3_23544236	9.6258	3.4864	-1.3636	2020 Beijing
1000 grain weight	S3_23754461	19.0269	7.6671	2.0107	2020 Beijing
1000 grain weight	S5_5846214	5.2302	1.844	-0.9342	2020 Beijing
1000 grain weight	S8_22233230	40.4904	22.0324	3.3082	2020 Beijing
1000 grain weight	S8_23083587	27.5802	13.0862	-2.5632	2020 Beijing
1000 grain weight	S11_17285905	13.5521	5.1872	1.5766	2020 Beijing	OsSWEET1436
1000 grain weight	S11_19195608	5.4961	1.8932	-0.9734	2020 Beijing
1000 grain weight	S12_8239490	7.9724	2.6772	-6.1299	2020 Beijing
1000 grain weight	S2_21014375	10.2459	6.0602	-0.8299	2021 Hainan
1000 grain weight	S3_1089229	5.4685	2.9495	0.5477	2021 Hainan
1000 grain weight	S3_8369353	6.0124	3.0819	-1.5844	2021 Hainan
1000 grain weight	S3_15813076	6.8211	4.251	0.7119	2021 Hainan
1000 grain weight	S3_21059674	9.9575	5.4533	0.7416	2021 Hainan
1000 grain weight	S4_18925088	4.3681	2.18	0.6819	2021 Hainan
1000 grain weight	S4_24865669	3.7729	1.8828	0.4264	2021 Hainan
1000 grain weight	S5_4195403	25.1311	15.9518	-1.9199	2021 Hainan
1000 grain weight	S5_5400098	10.6025	5.9371	-0.7631	2021 Hainan
1000 grain weight	S6_29839925	6.5933	4.3531	0.74765	2021 Hainan,2021 Beijing	OsCYP19-4100
1000 grain weight	S8_24415106	17.2624	10.3598	1.0045	2021 Hainan
1000 grain weight	S9_8610235	4.0755	2.0958	0.599	2021 Hainan
1000 grain weight	S10_9624325	6.4934	3.4765	-0.6666	2021 Hainan
1000 grain weight	S11_15430416	10.2992	5.4809	-1.562	2021 Hainan
1000 grain weight	S12_22969615	8.4869	4.692	-0.7558	2021 Hainan
1000 grain weight	S3_3690224	7.3488	5.1415	0.9377	2021 Beijing	OsPUP191
1000 grain weight	S3_22000295	5.6891	4.1027	1.0478	2021 Beijing
1000 grain weight	S4_13340370	10.2119	7.4938	-1.8185	2021 Beijing
1000 grain weight	S4_29858036	2.6347	1.7716	-1.6245	2021 Beijing
1000 grain weight	S5_5860988	20.9531	19.1203	-1.8013	2021 Beijing
1000 grain weight	S5_6760044	8.0964	5.6673	0.9905	2021 Beijing
1000 grain weight	S8_22211665	7.81	6.0049	1.0131	2021 Beijing
1000 grain weight	S12_2689107	4.1831	3.0148	0.6936	2021 Beijing
1000 grain weight	S12_21620324	6.8466	4.764	-0.9537	2021 Beijing
