# Supplementary material for: Haplotype-resolved gapless genome and chromosome segment substitution lines facilitate gene identification in wild rice
Source: Nat Commun. 2024 May 29;15:4573. doi: 10.1038/s41467-024-48845-6 (PMC11137157; doi:10.1038/s41467-024-48845-6)
Supplement: Supplementary file 8 — Supplementary Data 5 [file 41467_2024_48845_MOESM8_ESM.xlsx]

## Sheet: Supplementary Data 5
Supplementary Data 5. SVs Statistics on the QTLs.
Chromosome	Start	End	Marker name	Trait ID
Chr1	33279271	33279356	S1_33308470	Plant height
Chr1	40416162	40416385	S1_40407548	Plant height
Chr1	41372970	41373187	S1_41399938	Plant height
Chr1	41388657	41389667	S1_41399938	Plant height
Chr1	41396317	41396605	S1_41399938	Plant height
Chr1	41400625	41400837	S1_41399938	Plant height
Chr1	41402297	41459913	S1_41399938	Plant height
Chr3	15632764	15632900	S3_15628128	Plant height
Chr3	15635547	15635606	S3_15628128	Plant height
Chr3	15637477	15637685	S3_15628128	Plant height
Chr3	15638820	15639213	S3_15628128	Plant height
Chr3	15639895	15640135	S3_15628128	Plant height
Chr3	15641687	15641858	S3_15628128	Plant height
Chr3	15643164	15643662	S3_15628128	Plant height
Chr3	15644972	15645151	S3_15628128	Plant height
Chr3	15646082	15646143	S3_15628128	Plant height
Chr3	15648467	15648774	S3_15628128	Plant height
Chr3	15652457	15653009	S3_15628128	Plant height
Chr3	15653456	15656938	S3_15628128	Plant height
Chr3	15656992	15658220	S3_15628128	Plant height
Chr3	15658439	15661578	S3_15628128	Plant height
Chr3	23443453	23443624	S3_23442185	Plant height
Chr3	23456442	23457697	S3_23442185	Plant height
Chr3	23461005	23461066	S3_23442185	Plant height
Chr3	23471871	23471940	S3_23442185	Plant height
Chr4	4749148	4749224	S4_4800884	Plant height
Chr4	4768324	4768498	S4_4800884	Plant height
Chr4	4784357	4790813	S4_4800884	Plant height
Chr4	4802305	4802560	S4_4800884	Plant height
Chr4	4807080	4814988	S4_4800884	Plant height
Chr4	4816285	4816499	S4_4800884	Plant height
Chr4	4816680	4823332	S4_4800884	Plant height
Chr4	4825040	4835097	S4_4800884	Plant height
Chr4	4835552	4836104	S4_4800884	Plant height
Chr4	4837587	4844268	S4_4800884	Plant height
Chr4	4844813	4862817	S4_4800884	Plant height
Chr4	6115389	6115809	S4_6095363	Plant height
Chr4	33032825	33045927	S4_33051855	Plant height
Chr4	35465552	35485310	S4_35458123	Plant height
Chr6	10505249	10523388	S6_10479292	Plant height
Chr6	24406144	24406437	S6_24447195	Plant height
Chr6	24406816	24407211	S6_24447195	Plant height
Chr6	24407535	24408193	S6_24447195	Plant height
Chr6	24408918	24409924	S6_24447195	Plant height
Chr6	24410256	24411060	S6_24447195	Plant height
Chr6	24427155	24427280	S6_24447195	Plant height
Chr6	24427699	24428714	S6_24447195	Plant height
Chr6	24431472	24433294	S6_24447195	Plant height
Chr6	24434604	24434881	S6_24447195	Plant height
Chr6	26601195	26601480	S6_26599416	Plant height
Chr6	26602596	26611598	S6_26599416	Plant height
Chr6	26620972	26621052	S6_26599416	Plant height
Chr6	26622934	26622992	S6_26599416	Plant height
Chr6	26623643	26623896	S6_26599416	Plant height
Chr6	26629270	26629348	S6_26599416	Plant height
Chr8	12283930	12294148	S8_12330174	Plant height
Chr8	12331234	12331296	S8_12330174	Plant height
Chr8	14995688	14996694	S8_14991528	Plant height
Chr8	15010909	15012926	S8_14991528	Plant height
Chr8	15018832	15019320	S8_14991528	Plant height
Chr8	15021818	15021869	S8_14991528	Plant height
Chr8	15028992	15031352	S8_14991528	Plant height
Chr8	15032084	15035461	S8_14991528	Plant height
Chr8	24153337	24154876	S8_24210834	Plant height
Chr8	24155381	24155890	S8_24210834	Plant height
Chr8	24157492	24158242	S8_24210834	Plant height
Chr8	24159848	24169166	S8_24210834	Plant height
Chr8	24169820	24173270	S8_24210834	Plant height
Chr8	24174678	24174992	S8_24210834	Plant height
Chr8	24175118	24175367	S8_24210834	Plant height
Chr8	24175966	24176722	S8_24210834	Plant height
Chr8	24178071	24178303	S8_24210834	Plant height
Chr8	24189758	24202686	S8_24210834	Plant height
Chr8	24255144	24255313	S8_24210834	Plant height
Chr8	24280392	24280981	S8_24210834	Plant height
Chr8	24281098	24281948	S8_24210834	Plant height
Chr8	24286113	24286175	S8_24210834	Plant height
Chr8	24286545	24286992	S8_24210834	Plant height
Chr9	4763794	4801793	S9_4908332	Plant height
Chr9	4801797	4839798	S9_4908332	Plant height
Chr9	4839799	4877797	S9_4908332	Plant height
Chr9	4877799	4915800	S9_4908332	Plant height
Chr9	4915801	4933507	S9_4908332	Plant height
Chr10	3549940	3550255	S10_3578729	Plant height
Chr10	3554102	3576052	S10_3578729	Plant height
Chr10	3583472	3587416	S10_3578729	Plant height
Chr11	28927725	28931323	S11_28934599	Plant height
Chr12	2876902	2877024	S12_2940311	Plant height
Chr12	2885578	2887473	S12_2940311	Plant height
Chr12	2890168	2890466	S12_2940311	Plant height
Chr12	2929915	2930258	S12_2940311	Plant height
Chr12	2951989	2952769	S12_2940311	Plant height
Chr12	2954788	2954851	S12_2940311	Plant height
Chr12	2971420	2974555	S12_2940311	Plant height
Chr12	17932023	17932100	S12_17920566	Plant height
Chr12	17932701	17936201	S12_17920566	Plant height
Chr12	24164531	24167617	S12_24184865	Plant height
Chr12	24174364	24174602	S12_24184865	Plant height
Chr1	33289881	33289882	S1_33308470	Plant height
Chr1	33295009	33295010	S1_33308470	Plant height
Chr1	38309173	38309174	S1_38321463	Plant height
Chr1	38316072	38316073	S1_38321463	Plant height
Chr1	38487274	38487275	S1_38502586	Plant height
Chr1	40410236	40410237	S1_40407548	Plant height
Chr1	41250003	41250004	S1_41270695	Plant height
Chr1	41251090	41251091	S1_41270695	Plant height
Chr1	41373914	41373915	S1_41399938	Plant height
Chr1	41374172	41374173	S1_41399938	Plant height
Chr1	41381811	41381812	S1_41399938	Plant height
Chr1	41400598	41400599	S1_41399938	Plant height
Chr2	24228147	24228148	S2_24238895	Plant height
Chr3	15627323	15627324	S3_15628128	Plant height
Chr3	15630848	15630849	S3_15628128	Plant height
Chr3	15630916	15630917	S3_15628128	Plant height
Chr3	15632668	15632669	S3_15628128	Plant height
Chr3	15633347	15633348	S3_15628128	Plant height
Chr3	15633898	15633899	S3_15628128	Plant height
Chr3	15636051	15636052	S3_15628128	Plant height
Chr3	15636286	15636287	S3_15628128	Plant height
Chr3	15636743	15636744	S3_15628128	Plant height
Chr3	15646502	15646503	S3_15628128	Plant height
Chr3	15646563	15646564	S3_15628128	Plant height
Chr3	15648325	15648326	S3_15628128	Plant height
Chr3	15650738	15650739	S3_15628128	Plant height
Chr3	15653194	15653195	S3_15628128	Plant height
Chr3	15653416	15653417	S3_15628128	Plant height
Chr3	15658434	15658435	S3_15628128	Plant height
Chr3	23458085	23458086	S3_23442185	Plant height
Chr3	23470178	23470179	S3_23442185	Plant height
Chr3	23471816	23471817	S3_23442185	Plant height
Chr4	4773123	4773124	S4_4800884	Plant height
Chr4	4793242	4793243	S4_4800884	Plant height
Chr4	4795258	4795259	S4_4800884	Plant height
Chr4	4799248	4799249	S4_4800884	Plant height
Chr4	4802753	4802754	S4_4800884	Plant height
Chr4	4803244	4803245	S4_4800884	Plant height
Chr4	4805888	4805889	S4_4800884	Plant height
Chr4	4815269	4815270	S4_4800884	Plant height
Chr4	6055272	6055273	S4_6095363	Plant height
Chr4	6073656	6073657	S4_6095363	Plant height
Chr4	35463348	35463349	S4_35458123	Plant height
Chr4	35465547	35465548	S4_35458123	Plant height
Chr5	23633451	23633452	S5_23643715	Plant height
Chr5	23642052	23642053	S5_23643715	Plant height
Chr6	10485313	10485314	S6_10479292	Plant height
Chr6	10486672	10486673	S6_10479292	Plant height
Chr6	10488423	10488424	S6_10479292	Plant height
Chr6	10488611	10488612	S6_10479292	Plant height
Chr6	10502391	10502392	S6_10479292	Plant height
Chr6	24406438	24406439	S6_24447195	Plant height
Chr6	24407356	24407357	S6_24447195	Plant height
Chr6	24410101	24410102	S6_24447195	Plant height
Chr6	24410194	24410195	S6_24447195	Plant height
Chr6	24411677	24411678	S6_24447195	Plant height
Chr6	24426026	24426027	S6_24447195	Plant height
Chr6	24427280	24427281	S6_24447195	Plant height
Chr6	24429452	24429453	S6_24447195	Plant height
Chr6	24430035	24430036	S6_24447195	Plant height
Chr6	24431259	24431260	S6_24447195	Plant height
Chr6	24434888	24434889	S6_24447195	Plant height
Chr6	24435494	24435495	S6_24447195	Plant height
Chr6	24449679	24449680	S6_24447195	Plant height
Chr6	24466544	24466545	S6_24447195	Plant height
Chr6	26597822	26597823	S6_26599416	Plant height
Chr6	26614113	26614114	S6_26599416	Plant height
Chr6	26625709	26625710	S6_26599416	Plant height
Chr6	26625993	26625994	S6_26599416	Plant height
Chr8	12308350	12308351	S8_12330174	Plant height
Chr8	12317551	12317552	S8_12330174	Plant height
Chr8	12322366	12322367	S8_12330174	Plant height
Chr8	12349117	12349118	S8_12330174	Plant height
Chr8	15010195	15010196	S8_14991528	Plant height
Chr8	15012984	15012985	S8_14991528	Plant height
Chr8	15016013	15016014	S8_14991528	Plant height
Chr8	15017607	15017608	S8_14991528	Plant height
Chr8	15018830	15018831	S8_14991528	Plant height
Chr8	15019666	15019667	S8_14991528	Plant height
Chr8	15022511	15022512	S8_14991528	Plant height
Chr8	24154993	24154994	S8_24210834	Plant height
Chr8	24155355	24155356	S8_24210834	Plant height
Chr8	24155961	24155962	S8_24210834	Plant height
Chr8	24158334	24158335	S8_24210834	Plant height
Chr8	24159458	24159459	S8_24210834	Plant height
Chr8	24169817	24169818	S8_24210834	Plant height
Chr8	24176724	24176725	S8_24210834	Plant height
Chr8	24177082	24177083	S8_24210834	Plant height
Chr8	24177791	24177792	S8_24210834	Plant height
Chr8	24180354	24180355	S8_24210834	Plant height
Chr8	24209328	24209329	S8_24210834	Plant height
Chr8	24238938	24238939	S8_24210834	Plant height
Chr8	24251033	24251034	S8_24210834	Plant height
Chr8	24254198	24254199	S8_24210834	Plant height
Chr8	24257637	24257638	S8_24210834	Plant height
Chr8	24272884	24272885	S8_24210834	Plant height
Chr9	4801794	4801795	S9_4908332	Plant height
Chr9	4801796	4801797	S9_4908332	Plant height
Chr9	4915801	4915802	S9_4908332	Plant height
Chr9	19795017	19795018	S9_19814227	Plant height
Chr9	19802968	19802969	S9_19814227	Plant height
Chr9	19804862	19804863	S9_19814227	Plant height
Chr10	3548262	3548263	S10_3578729	Plant height
Chr10	3581012	3581013	S10_3578729	Plant height
Chr12	2895988	2895989	S12_2940311	Plant height
Chr12	2897316	2897317	S12_2940311	Plant height
Chr12	2904465	2904466	S12_2940311	Plant height
Chr12	2917708	2917709	S12_2940311	Plant height
Chr12	2920176	2920177	S12_2940311	Plant height
Chr12	2925623	2925624	S12_2940311	Plant height
Chr12	2939526	2939527	S12_2940311	Plant height
Chr12	2939621	2939622	S12_2940311	Plant height
Chr12	23273643	23273644	S12_23270949	Plant height
Chr12	23274683	23274684	S12_23270949	Plant height
Chr1	28489637	28489724	S1_28464162	panicle length
Chr1	28489866	28490017	S1_28464162	panicle length
Chr1	28491429	28491796	S1_28464162	panicle length
Chr1	34423814	34424039	S1_34422730	panicle length
Chr1	34424783	34427759	S1_34422730	panicle length
Chr1	34429566	34429833	S1_34422730	panicle length
Chr1	34433556	34436274	S1_34422730	panicle length
Chr1	34436870	34438054	S1_34422730	panicle length
Chr1	34438279	34438452	S1_34422730	panicle length
Chr2	24683060	24683462	S2_24720538	panicle length
Chr2	24694576	24694635	S2_24720538	panicle length
Chr2	24703457	24703520	S2_24720538	panicle length
Chr2	29556095	29556274	S2_29554523	panicle length
Chr3	3753611	3753992	S3_3744727	panicle length
Chr3	3754875	3755966	S3_3744727	panicle length
Chr3	15632764	15632900	S3_15628128	panicle length
Chr3	15635547	15635606	S3_15628128	panicle length
Chr3	15637477	15637685	S3_15628128	panicle length
Chr3	15638820	15639213	S3_15628128	panicle length
Chr3	15639895	15640135	S3_15628128	panicle length
Chr3	15641687	15641858	S3_15628128	panicle length
Chr3	15643164	15643662	S3_15628128	panicle length
Chr3	15644972	15645151	S3_15628128	panicle length
Chr3	15646082	15646143	S3_15628128	panicle length
Chr3	15648467	15648774	S3_15628128	panicle length
Chr3	15652457	15653009	S3_15628128	panicle length
Chr3	15653456	15656938	S3_15628128	panicle length
Chr3	15656992	15658220	S3_15628128	panicle length
Chr3	15658439	15661578	S3_15628128	panicle length
Chr3	32869481	32879566	S3_32865508	panicle length
Chr3	32880631	32880784	S3_32865508	panicle length
Chr4	438648	439003	S4_463771	panicle length
Chr4	447584	452889	S4_463771	panicle length
Chr5	3529612	3529698	S5_3553576	panicle length
Chr5	3537742	3537878	S5_3553576	panicle length
Chr5	3544274	3544794	S5_3553576	panicle length
Chr5	3546380	3547845	S5_3553576	panicle length
Chr5	3550732	3550841	S5_3553576	panicle length
Chr5	3551303	3551367	S5_3553576	panicle length
Chr5	3551720	3551966	S5_3553576	panicle length
Chr5	3552872	3552956	S5_3553576	panicle length
Chr5	3554851	3555182	S5_3553576	panicle length
Chr5	3556092	3556721	S5_3553576	panicle length
Chr5	3557291	3558487	S5_3553576	panicle length
Chr5	3589987	3602857	S5_3609276	panicle length
Chr5	3731073	3731142	S5_3760858	panicle length
Chr5	3740293	3743525	S5_3760858	panicle length
Chr5	3744050	3751966	S5_3760858	panicle length
Chr5	3783486	3784786	S5_3760858	panicle length
Chr6	29849076	29849154	S6_29839925	panicle length
Chr6	29852533	29854981	S6_29839925	panicle length
Chr6	29862116	29866188	S6_29839925	panicle length
Chr8	18409670	18410365	S8_18370803	panicle length
Chr8	18414666	18419877	S8_18370803	panicle length
Chr9	12020572	12029076	S9_12029840	panicle length
Chr9	12029904	12029954	S9_12029840	panicle length
Chr9	22392843	22394801	S9_22386659	panicle length
Chr10	2905583	2908768	S10_2898779	panicle length
Chr10	2912055	2912346	S10_2898779	panicle length
Chr10	2915349	2916237	S10_2898779	panicle length
Chr10	2917304	2917542	S10_2898779	panicle length
Chr10	2919100	2919209	S10_2898779	panicle length
Chr10	2923207	2923445	S10_2898779	panicle length
Chr10	3030000	3031356	S10_3032694	panicle length
Chr10	3033369	3034789	S10_3032694	panicle length
Chr10	3035258	3035323	S10_3032694	panicle length
Chr10	3036112	3036354	S10_3032694	panicle length
Chr10	3036750	3036818	S10_3032694	panicle length
Chr10	3037942	3038244	S10_3032694	panicle length
Chr10	3038752	3039972	S10_3032694	panicle length
Chr10	3041306	3042706	S10_3032694	panicle length
Chr10	3043365	3043553	S10_3032694	panicle length
Chr10	4470121	4473037	S10_4469884	panicle length
Chr10	4480551	4481230	S10_4469884	panicle length
Chr10	4483104	4488525	S10_4469884	panicle length
Chr10	4505285	4505344	S10_4469884	panicle length
Chr10	4529188	4532244	S10_4469884	panicle length
Chr10	10509195	10528803	S10_10570787	panicle length
Chr10	10529581	10529896	S10_10570787	panicle length
Chr10	10530841	10530947	S10_10570787	panicle length
Chr10	10533380	10533709	S10_10570787	panicle length
Chr10	10533951	10558199	S10_10570787	panicle length
Chr10	10558319	10562300	S10_10570787	panicle length
Chr10	10564099	10564187	S10_10570787	panicle length
Chr10	10575770	10576571	S10_10570787	panicle length
Chr10	10599194	10602177	S10_10570787	panicle length
Chr10	20755330	20755571	S10_20757146	panicle length
Chr11	3047344	3062990	S11_3080871	panicle length
Chr11	3063577	3076749	S11_3080871	panicle length
Chr11	3076996	3077064	S11_3080871	panicle length
Chr11	3083719	3090398	S11_3080871	panicle length
Chr11	6173651	6185573	S11_6204384	panicle length
Chr11	6186801	6186869	S11_6204384	panicle length
Chr11	6198971	6199224	S11_6204384	panicle length
Chr11	6215540	6215595	S11_6204384	panicle length
Chr11	6217890	6218471	S11_6204384	panicle length
Chr11	10090592	10090654	S11_10094629	panicle length
Chr11	23729473	23729900	S11_23748733	panicle length
Chr11	23732037	23732275	S11_23748733	panicle length
Chr11	23733996	23747430	S11_23748733	panicle length
Chr11	23756304	23756973	S11_23748733	panicle length
Chr11	23757935	23758829	S11_23748733	panicle length
Chr11	23760783	23763952	S11_23748733	panicle length
Chr11	23769011	23776678	S11_23748733	panicle length
Chr11	23784941	23787058	S11_23748733	panicle length
Chr11	23789651	23789701	S11_23748733	panicle length
Chr1	24936301	24936302	S1_24937990	panicle length
Chr1	24955204	24955205	S1_24937990	panicle length
Chr1	28443479	28443480	S1_28464162	panicle length
Chr1	28464600	28464601	S1_28464162	panicle length
Chr1	28489394	28489395	S1_28464162	panicle length
Chr1	28490455	28490456	S1_28464162	panicle length
Chr1	34423710	34423711	S1_34422730	panicle length
Chr1	34424040	34424041	S1_34422730	panicle length
Chr1	34424714	34424715	S1_34422730	panicle length
Chr1	34428488	34428489	S1_34422730	panicle length
Chr1	34433388	34433389	S1_34422730	panicle length
Chr1	34436276	34436277	S1_34422730	panicle length
Chr1	34436461	34436462	S1_34422730	panicle length
Chr1	34436868	34436869	S1_34422730	panicle length
Chr1	34444863	34444864	S1_34422730	panicle length
Chr1	38487274	38487275	S1_38502586	panicle length
Chr2	24703341	24703342	S2_24720538	panicle length
Chr2	24707553	24707554	S2_24720538	panicle length
Chr2	24709754	24709755	S2_24720538	panicle length
Chr3	15627323	15627324	S3_15628128	panicle length
Chr3	15630848	15630849	S3_15628128	panicle length
Chr3	15630916	15630917	S3_15628128	panicle length
Chr3	15632668	15632669	S3_15628128	panicle length
Chr3	15633347	15633348	S3_15628128	panicle length
Chr3	15633898	15633899	S3_15628128	panicle length
Chr3	15636051	15636052	S3_15628128	panicle length
Chr3	15636286	15636287	S3_15628128	panicle length
Chr3	15636743	15636744	S3_15628128	panicle length
Chr3	15646502	15646503	S3_15628128	panicle length
Chr3	15646563	15646564	S3_15628128	panicle length
Chr3	15648325	15648326	S3_15628128	panicle length
Chr3	15650738	15650739	S3_15628128	panicle length
Chr3	15653194	15653195	S3_15628128	panicle length
Chr3	15653416	15653417	S3_15628128	panicle length
Chr3	15658434	15658435	S3_15628128	panicle length
Chr3	21070593	21070594	S3_21064364	panicle length
Chr3	32879812	32879813	S3_32865508	panicle length
Chr3	32882579	32882580	S3_32865508	panicle length
Chr3	32885990	32885991	S3_32865508	panicle length
Chr3	32892803	32892804	S3_32865508	panicle length
Chr4	439659	439660	S4_463771	panicle length
Chr4	460760	460761	S4_463771	panicle length
Chr4	463815	463816	S4_463771	panicle length
Chr4	464241	464242	S4_463771	panicle length
Chr5	3531159	3531160	S5_3553576	panicle length
Chr5	3541089	3541090	S5_3553576	panicle length
Chr5	3544844	3544845	S5_3553576	panicle length
Chr5	3545911	3545912	S5_3553576	panicle length
Chr5	3546378	3546379	S5_3553576	panicle length
Chr5	3550117	3550118	S5_3553576	panicle length
Chr5	3551719	3551720	S5_3553576	panicle length
Chr5	3553376	3553377	S5_3553576	panicle length
Chr5	3554851	3554852	S5_3553576	panicle length
Chr5	3558919	3558920	S5_3553576	panicle length
Chr5	3563460	3563461	S5_3553576	panicle length
Chr5	3613226	3613227	S5_3609276	panicle length
Chr5	3619125	3619126	S5_3609276	panicle length
Chr5	3619757	3619758	S5_3609276	panicle length
Chr5	3622117	3622118	S5_3609276	panicle length
Chr5	3761076	3761077	S5_3760858	panicle length
Chr5	3761582	3761583	S5_3760858	panicle length
Chr5	3777925	3777926	S5_3760858	panicle length
Chr6	29845481	29845482	S6_29839925	panicle length
Chr6	29846833	29846834	S6_29839925	panicle length
Chr6	30189860	30189861	S6_30195714	panicle length
Chr6	30190345	30190346	S6_30195714	panicle length
Chr7	27001359	27001360	S7_26989706	panicle length
Chr8	18365985	18365986	S8_18370803	panicle length
Chr8	18366551	18366552	S8_18370803	panicle length
Chr8	18369072	18369073	S8_18370803	panicle length
Chr8	18374420	18374421	S8_18370803	panicle length
Chr8	21047253	21047254	S8_21027977	panicle length
Chr8	21054104	21054105	S8_21027977	panicle length
Chr8	21066980	21066981	S8_21027977	panicle length
Chr9	12020163	12020164	S9_12029840	panicle length
Chr9	12029996	12029997	S9_12029840	panicle length
Chr9	20756042	20756043	S9_20731844	panicle length
Chr10	2909085	2909086	S10_2898779	panicle length
Chr10	2911803	2911804	S10_2898779	panicle length
Chr10	2917303	2917304	S10_2898779	panicle length
Chr10	2920592	2920593	S10_2898779	panicle length
Chr10	2921804	2921805	S10_2898779	panicle length
Chr10	2923199	2923200	S10_2898779	panicle length
Chr10	3032804	3032805	S10_3032694	panicle length
Chr10	3034793	3034794	S10_3032694	panicle length
Chr10	3035753	3035754	S10_3032694	panicle length
Chr10	3037826	3037827	S10_3032694	panicle length
Chr10	3043237	3043238	S10_3032694	panicle length
Chr10	4468787	4468788	S10_4469884	panicle length
Chr10	4469629	4469630	S10_4469884	panicle length
Chr10	4482202	4482203	S10_4469884	panicle length
Chr10	4502254	4502255	S10_4469884	panicle length
Chr10	4515269	4515270	S10_4469884	panicle length
Chr10	4523028	4523029	S10_4469884	panicle length
Chr10	4523158	4523159	S10_4469884	panicle length
Chr10	4527950	4527951	S10_4469884	panicle length
Chr10	10558246	10558247	S10_10570787	panicle length
Chr10	10569435	10569436	S10_10570787	panicle length
Chr10	10572304	10572305	S10_10570787	panicle length
Chr10	10590678	10590679	S10_10570787	panicle length
Chr10	20718577	20718578	S10_20757146	panicle length
Chr10	20745800	20745801	S10_20757146	panicle length
Chr10	20751880	20751881	S10_20757146	panicle length
Chr11	3063577	3063578	S11_3080871	panicle length
Chr11	3083627	3083628	S11_3080871	panicle length
Chr11	6195912	6195913	S11_6204384	panicle length
Chr11	6216034	6216035	S11_6204384	panicle length
Chr11	6225746	6225747	S11_6204384	panicle length
Chr11	23730028	23730029	S11_23748733	panicle length
Chr11	23730689	23730690	S11_23748733	panicle length
Chr11	23733991	23733992	S11_23748733	panicle length
Chr11	23749173	23749174	S11_23748733	panicle length
Chr11	23753548	23753549	S11_23748733	panicle length
Chr11	23754193	23754194	S11_23748733	panicle length
Chr11	23757934	23757935	S11_23748733	panicle length
Chr11	23759564	23759565	S11_23748733	panicle length
Chr11	23782278	23782279	S11_23748733	panicle length
Chr11	23782716	23782717	S11_23748733	panicle length
Chr11	23783550	23783551	S11_23748733	panicle length
Chr11	23787694	23787695	S11_23748733	panicle length
Chr1	5425836	5425887	S1_5478479	Number of tillers
Chr1	5461934	5463282	S1_5478479	Number of tillers
Chr1	5468175	5468252	S1_5478479	Number of tillers
Chr1	39419528	39420316	S1_39429421	Number of tillers
Chr1	39421187	39422069	S1_39429421	Number of tillers
Chr1	39423585	39424786	S1_39429421	Number of tillers
Chr1	39425117	39425465	S1_39429421	Number of tillers
Chr1	39425723	39425873	S1_39429421	Number of tillers
Chr1	39425935	39426035	S1_39429421	Number of tillers
Chr1	39428539	39428898	S1_39429421	Number of tillers
Chr1	39431120	39431357	S1_39429421	Number of tillers
Chr1	39432877	39432969	S1_39429421	Number of tillers
Chr1	39436071	39436147	S1_39429421	Number of tillers
Chr1	42753237	42796430	S1_42814764	Number of tillers
Chr1	42796563	42796806	S1_42814764	Number of tillers
Chr1	42798365	42798588	S1_42814764	Number of tillers
Chr1	42804035	42811849	S1_42814764	Number of tillers
Chr4	33936331	33939618	S4_33965282	Number of tillers
Chr4	33956018	33956104	S4_33965282	Number of tillers
Chr4	34007638	34013671	S4_33965282	Number of tillers
Chr4	34014489	34014551	S4_33965282	Number of tillers
Chr4	34022030	34022092	S4_33965282	Number of tillers
Chr4	34071479	34071748	S4_33965282	Number of tillers
Chr4	34072667	34072731	S4_33965282	Number of tillers
Chr5	3810941	3811183	S5_3809328	Number of tillers
Chr5	3820458	3820605	S5_3809328	Number of tillers
Chr5	3823201	3823500	S5_3809328	Number of tillers
Chr5	14748616	14748857	S5_14785745	Number of tillers
Chr5	14802040	14809465	S5_14785745	Number of tillers
Chr5	14818794	14818845	S5_14785745	Number of tillers
Chr5	14819184	14819531	S5_14785745	Number of tillers
Chr5	14819850	14819927	S5_14785745	Number of tillers
Chr1	5412884	5412885	S1_5478479	Number of tillers
Chr1	5425310	5425311	S1_5478479	Number of tillers
Chr1	5476846	5476847	S1_5478479	Number of tillers
Chr1	39420330	39420331	S1_39429421	Number of tillers
Chr1	39420812	39420813	S1_39429421	Number of tillers
Chr1	39422289	39422290	S1_39429421	Number of tillers
Chr1	39432451	39432452	S1_39429421	Number of tillers
Chr1	39433021	39433022	S1_39429421	Number of tillers
Chr1	39435946	39435947	S1_39429421	Number of tillers
Chr1	39436237	39436238	S1_39429421	Number of tillers
Chr1	39436981	39436982	S1_39429421	Number of tillers
Chr1	42832552	42832553	S1_42814764	Number of tillers
Chr2	29918708	29918709	S2_29940503	Number of tillers
Chr2	29932506	29932507	S2_29940503	Number of tillers
Chr4	33932931	33932932	S4_33965282	Number of tillers
Chr4	33933855	33933856	S4_33965282	Number of tillers
Chr4	34005696	34005697	S4_33965282	Number of tillers
Chr4	34006748	34006749	S4_33965282	Number of tillers
Chr4	34019924	34019925	S4_33965282	Number of tillers
Chr4	34023165	34023166	S4_33965282	Number of tillers
Chr4	34036482	34036483	S4_33965282	Number of tillers
Chr4	34037911	34037912	S4_33965282	Number of tillers
Chr4	34053044	34053045	S4_33965282	Number of tillers
Chr5	3820194	3820195	S5_3809328	Number of tillers
Chr5	3822473	3822474	S5_3809328	Number of tillers
Chr5	3823200	3823201	S5_3809328	Number of tillers
Chr5	3823574	3823575	S5_3809328	Number of tillers
Chr5	14809961	14809962	S5_14785745	Number of tillers
Chr5	14813314	14813315	S5_14785745	Number of tillers
Chr6	5744243	5744244	S6_5745345	Number of tillers
Chr7	14759868	14759869	S7_14758327	Number of tillers
Chr1	33279271	33279356	S1_33308470	Flag leaf length
Chr2	2428661	2543960	S2_2558275	Flag leaf length
Chr2	29575195	29575435	S2_29589707	Flag leaf length
Chr2	29581084	29582377	S2_29589707	Flag leaf length
Chr4	10411383	10416545	S4_10472510	Flag leaf length
Chr4	10429935	10432838	S4_10472510	Flag leaf length
Chr4	10440957	10449038	S4_10472510	Flag leaf length
Chr4	10461134	10468242	S4_10472510	Flag leaf length
Chr5	7968713	7968932	S5_7975642	Flag leaf length
Chr5	28661670	28662671	S5_28645527	Flag leaf length
Chr5	28682119	28682815	S5_28645527	Flag leaf length
Chr5	28684034	28696195	S5_28645527	Flag leaf length
Chr6	27703963	27704208	S6_27727724	Flag leaf length
Chr6	27708099	27708380	S6_27727724	Flag leaf length
Chr6	27719291	27722874	S6_27727724	Flag leaf length
Chr6	27768269	27768645	S6_27727724	Flag leaf length
Chr6	27770705	27776338	S6_27727724	Flag leaf length
Chr7	18823872	18830871	S7_18845572	Flag leaf length
Chr7	18844299	18845311	S7_18845572	Flag leaf length
Chr7	18846105	18848087	S7_18845572	Flag leaf length
Chr7	18848282	18851575	S7_18845572	Flag leaf length
Chr7	18855161	18855243	S7_18845572	Flag leaf length
Chr7	18857274	18857750	S7_18845572	Flag leaf length
Chr7	18858049	18858313	S7_18845572	Flag leaf length
Chr7	18858633	18858876	S7_18845572	Flag leaf length
Chr7	18859012	18860423	S7_18845572	Flag leaf length
Chr7	18861441	18870735	S7_18845572	Flag leaf length
Chr7	18871581	18872044	S7_18845572	Flag leaf length
Chr7	18894803	18895717	S7_18845572	Flag leaf length
Chr7	18898355	18900939	S7_18845572	Flag leaf length
Chr10	19605527	19605865	S10_19607381	Flag leaf length
Chr11	22445761	22448793	S11_22454353	Flag leaf length
Chr1	33289881	33289882	S1_33308470	Flag leaf length
Chr1	33295009	33295010	S1_33308470	Flag leaf length
Chr2	29580322	29580323	S2_29589707	Flag leaf length
Chr2	29610315	29610316	S2_29589707	Flag leaf length
Chr4	10417740	10417741	S4_10472510	Flag leaf length
Chr4	10424104	10424105	S4_10472510	Flag leaf length
Chr4	10424667	10424668	S4_10472510	Flag leaf length
Chr4	10472494	10472495	S4_10472510	Flag leaf length
Chr5	28683425	28683426	S5_28645527	Flag leaf length
Chr6	27706022	27706023	S6_27727724	Flag leaf length
Chr6	27723692	27723693	S6_27727724	Flag leaf length
Chr6	27747996	27747997	S6_27727724	Flag leaf length
Chr7	18843801	18843802	S7_18845572	Flag leaf length
Chr7	18845527	18845528	S7_18845572	Flag leaf length
Chr7	18845600	18845601	S7_18845572	Flag leaf length
Chr7	18853498	18853499	S7_18845572	Flag leaf length
Chr7	18856118	18856119	S7_18845572	Flag leaf length
Chr7	18857019	18857020	S7_18845572	Flag leaf length
Chr7	18861067	18861068	S7_18845572	Flag leaf length
Chr7	18861431	18861432	S7_18845572	Flag leaf length
Chr7	18871429	18871430	S7_18845572	Flag leaf length
Chr7	18872348	18872349	S7_18845572	Flag leaf length
Chr7	18893385	18893386	S7_18845572	Flag leaf length
Chr7	18894803	18894804	S7_18845572	Flag leaf length
Chr7	18895889	18895890	S7_18845572	Flag leaf length
Chr7	18898341	18898342	S7_18845572	Flag leaf length
Chr11	22453155	22453156	S11_22454353	Flag leaf length
Chr1	3332052	3332305	S1_3333071	Flag leaf width
Chr1	3332392	3332901	S1_3333071	Flag leaf width
Chr1	3344092	3344640	S1_3333071	Flag leaf width
Chr1	5184620	5186440	S1_5203943	Flag leaf width
Chr1	5528630	5528868	S1_5532259	Flag leaf width
Chr1	5532900	5534437	S1_5532259	Flag leaf width
Chr1	5583973	5584282	S1_5600233	Flag leaf width
Chr1	5597143	5597228	S1_5600233	Flag leaf width
Chr1	5607931	5608626	S1_5600233	Flag leaf width
Chr1	5615573	5615624	S1_5600233	Flag leaf width
Chr1	5615677	5619588	S1_5600233	Flag leaf width
Chr1	5626785	5627052	S1_5600233	Flag leaf width
Chr1	5636996	5637051	S1_5600233	Flag leaf width
Chr1	5638280	5638377	S1_5600233	Flag leaf width
Chr1	5639724	5639817	S1_5600233	Flag leaf width
Chr1	35971380	35978348	S1_35984153	Flag leaf width
Chr1	38345513	38359042	S1_38334327	Flag leaf width
Chr2	671476	677918	S2_668963	Flag leaf width
Chr2	678728	679096	S2_668963	Flag leaf width
Chr2	681783	682127	S2_668963	Flag leaf width
Chr4	417531	430389	S4_400752	Flag leaf width
Chr4	16166482	16166647	S4_16162190	Flag leaf width
Chr4	31145746	31146146	S4_31140211	Flag leaf width
Chr4	31147001	31147436	S4_31140211	Flag leaf width
Chr4	31152421	31223968	S4_31140211,S4_31212489	Flag leaf width
Chr4	33529698	33529749	S4_33528856	Flag leaf width
Chr4	33536399	33550585	S4_33528856	Flag leaf width
Chr6	2563723	2565008	S6_2559776	Flag leaf width
Chr6	11135968	11137790	S6_11135379	Flag leaf width
Chr6	11139210	11139547	S6_11135379	Flag leaf width
Chr6	11140241	11140292	S6_11135379	Flag leaf width
Chr6	11141010	11157956	S6_11135379	Flag leaf width
Chr6	28643199	28643434	S6_28645031	Flag leaf width
Chr6	28649589	28649818	S6_28645031	Flag leaf width
Chr6	28654540	28654593	S6_28645031	Flag leaf width
Chr6	28657004	28657373	S6_28645031	Flag leaf width
Chr6	28657449	28657689	S6_28645031	Flag leaf width
Chr6	28669429	28670196	S6_28645031	Flag leaf width
Chr6	29524147	29524197	S6_29535366	Flag leaf width
Chr6	29531893	29532225	S6_29535366	Flag leaf width
Chr9	20273873	20275745	S9_20269817	Flag leaf width
Chr9	20281111	20281173	S9_20269817	Flag leaf width
Chr9	20283611	20283852	S9_20269817	Flag leaf width
Chr12	20846079	20846574	S12_20822167	Flag leaf width
Chr1	3344640	3344641	S1_3333071	Flag leaf width
Chr1	4958792	4958793	S1_4965832	Flag leaf width
Chr1	4965226	4965227	S1_4965832	Flag leaf width
Chr1	5174095	5174096	S1_5203943	Flag leaf width
Chr1	5176238	5176239	S1_5203943	Flag leaf width
Chr1	5193269	5193270	S1_5203943	Flag leaf width
Chr1	5542559	5542560	S1_5532259	Flag leaf width
Chr1	5603231	5603232	S1_5600233	Flag leaf width
Chr1	5609529	5609530	S1_5600233	Flag leaf width
Chr1	5636738	5636739	S1_5600233	Flag leaf width
Chr1	5637073	5637074	S1_5600233	Flag leaf width
Chr1	35956588	35956589	S1_35984153	Flag leaf width
Chr1	35988355	35988356	S1_35984153	Flag leaf width
Chr2	669839	669840	S2_668963	Flag leaf width
Chr2	677922	677923	S2_668963	Flag leaf width
Chr2	680367	680368	S2_668963	Flag leaf width
Chr2	681694	681695	S2_668963	Flag leaf width
Chr4	16166229	16166230	S4_16162190	Flag leaf width
Chr4	31139194	31139195	S4_31140211	Flag leaf width
Chr4	31151906	31151907	S4_31140211	Flag leaf width
Chr4	31152418	31152419	S4_31140211	Flag leaf width
Chr6	2555510	2555511	S6_2559776	Flag leaf width
Chr6	2563673	2563674	S6_2559776	Flag leaf width
Chr6	11135967	11135968	S6_11135379	Flag leaf width
Chr6	11141005	11141006	S6_11135379	Flag leaf width
Chr6	28641663	28641664	S6_28645031	Flag leaf width
Chr6	28646565	28646566	S6_28645031	Flag leaf width
Chr6	28648512	28648513	S6_28645031	Flag leaf width
Chr6	28649182	28649183	S6_28645031	Flag leaf width
Chr6	28649518	28649519	S6_28645031	Flag leaf width
Chr6	28650122	28650123	S6_28645031	Flag leaf width
Chr6	28667906	28667907	S6_28645031	Flag leaf width
Chr6	29528485	29528486	S6_29535366	Flag leaf width
Chr7	25970126	25970127	S7_25962544	Flag leaf width
Chr9	17806367	17806368	S9_17775547	Flag leaf width
Chr9	20273730	20273731	S9_20269817	Flag leaf width
Chr9	20278216	20278217	S9_20269817	Flag leaf width
Chr9	20280471	20280472	S9_20269817	Flag leaf width
Chr12	20847308	20847309	S12_20822167	Flag leaf width
Chr1	28489637	28489724	S1_28464162	Grain length
Chr1	28489866	28490017	S1_28464162	Grain length
Chr1	28491429	28491796	S1_28464162	Grain length
Chr1	29178746	29182865	S1_29188922	Grain length
Chr1	41721837	41722189	S1_41719529	Grain length
Chr2	8509334	8514700	S2_8520003	Grain length
Chr2	8514906	8516570	S2_8520003	Grain length
Chr2	18851585	18851650	S2_18880951	Grain length
Chr2	18885062	18888695	S2_18880951	Grain length
Chr3	15560124	15562525	S3_15569210	Grain length
Chr3	15568636	15568914	S3_15569210	Grain length
Chr3	15570008	15570058	S3_15569210	Grain length
Chr3	15572736	15572989	S3_15569210	Grain length
Chr3	21443640	21443698	S3_21439491	Grain length
Chr3	21446716	21446982	S3_21439491	Grain length
Chr3	21473245	21473635	S3_21439491	Grain length
Chr3	28035886	28036159	S3_28049267	Grain length
Chr4	4355676	4356612	S4_4420261	Grain length
Chr4	4357060	4358663	S4_4420261	Grain length
Chr4	4362287	4368744	S4_4420261	Grain length
Chr4	4374098	4396643	S4_4420261	Grain length
Chr4	4403602	4403857	S4_4420261	Grain length
Chr4	4406312	4406465	S4_4420261	Grain length
Chr4	8143437	8145082	S4_8124043	Grain length
Chr4	8149036	8149288	S4_8124043	Grain length
Chr4	8156946	8157129	S4_8124043	Grain length
Chr4	8234496	8234976	S4_8124043	Grain length
Chr4	8241005	8241210	S4_8124043	Grain length
Chr4	8245983	8246214	S4_8124043	Grain length
Chr4	8246538	8246644	S4_8124043	Grain length
Chr4	8246838	8247803	S4_8124043	Grain length
Chr4	8249186	8249424	S4_8124043	Grain length
Chr4	8250512	8258060	S4_8124043	Grain length
Chr4	8260243	8263024	S4_8124043	Grain length
Chr4	8269259	8269345	S4_8124043	Grain length
Chr4	8269452	8270536	S4_8124043	Grain length
Chr5	2362239	2362462	S5_2379072	Grain length
Chr5	2405012	2416329	S5_2379072	Grain length
Chr5	3529612	3529698	S5_3553576	Grain length
Chr5	3537742	3537878	S5_3553576	Grain length
Chr5	3544274	3544794	S5_3553576	Grain length
Chr5	3546380	3547845	S5_3553576	Grain length
Chr5	3550732	3550841	S5_3553576	Grain length
Chr5	3551303	3551367	S5_3553576	Grain length
Chr5	3551720	3551966	S5_3553576	Grain length
Chr5	3552872	3552956	S5_3553576	Grain length
Chr5	3554851	3555182	S5_3553576	Grain length
Chr5	3556092	3556721	S5_3553576	Grain length
Chr5	3557291	3558487	S5_3553576	Grain length
Chr5	18278718	18290263	S5_18275541	Grain length
Chr5	29314369	29314450	S5_29313088	Grain length
Chr6	24343600	24344685	S6_24359682	Grain length
Chr6	24351884	24352036	S6_24359682	Grain length
Chr6	24357000	24358251	S6_24359682	Grain length
Chr6	24402786	24402841	S6_24359682	Grain length
Chr6	29524147	29524197	S6_29535366	Grain length
Chr6	29531893	29532225	S6_29535366	Grain length
Chr6	29819380	29820467	S6_29809826	Grain length
Chr8	6144505	6144820	S8_6205816	Grain length
Chr8	6144995	6151910	S8_6205816	Grain length
Chr8	6152113	6152860	S8_6205816	Grain length
Chr8	6162685	6162969	S8_6205816	Grain length
Chr8	6164067	6164686	S8_6205816	Grain length
Chr8	6170716	6170817	S8_6205816	Grain length
Chr8	6176114	6180294	S8_6205816	Grain length
Chr8	6199305	6199391	S8_6205816	Grain length
Chr9	7502748	7502800	S9_7520658	Grain length
Chr9	7504335	7506622	S9_7520658	Grain length
Chr9	7569194	7576174	S9_7520658	Grain length
Chr9	7588394	7600219	S9_7520658	Grain length
Chr9	7617743	7618738	S9_7520658	Grain length
Chr9	16962538	16963207	S9_16974604	Grain length
Chr9	16994532	16994736	S9_16974604	Grain length
Chr9	17015611	17016109	S9_16974604	Grain length
Chr11	15234130	15295441	S11_15319668	Grain length
Chr11	15317808	15317874	S11_15319668	Grain length
Chr11	15319219	15319283	S11_15319668	Grain length
Chr11	27498196	27505006	S11_27490020	Grain length
Chr11	27505673	27509726	S11_27490020	Grain length
Chr11	27513800	27514031	S11_27490020	Grain length
Chr11	27515636	27519959	S11_27490020	Grain length
Chr11	27521297	27538124	S11_27490020	Grain length
Chr12	8146472	8147763	S12_8239490	Grain length
Chr12	8167552	8167854	S12_8239490	Grain length
Chr12	8190627	8191615	S12_8239490	Grain length
Chr12	8194492	8194545	S12_8239490	Grain length
Chr12	8196346	8199741	S12_8239490	Grain length
Chr12	8209142	8224549	S12_8239490	Grain length
Chr1	28443479	28443480	S1_28464162	Grain length
Chr1	28464600	28464601	S1_28464162	Grain length
Chr1	28489394	28489395	S1_28464162	Grain length
Chr1	28490455	28490456	S1_28464162	Grain length
Chr1	29186820	29186821	S1_29188922	Grain length
Chr2	8514872	8514873	S2_8520003	Grain length
Chr2	13080330	13080331	S2_13096270	Grain length
Chr2	13085950	13085951	S2_13096270	Grain length
Chr2	18860265	18860266	S2_18880951	Grain length
Chr2	18868855	18868856	S2_18880951	Grain length
Chr2	18869069	18869070	S2_18880951	Grain length
Chr3	7035803	7035804	S3_7040218	Grain length
Chr3	7041870	7041871	S3_7040218	Grain length
Chr3	7043391	7043392	S3_7040218	Grain length
Chr3	7049813	7049814	S3_7040218	Grain length
Chr3	15562547	15562548	S3_15569210	Grain length
Chr3	15566300	15566301	S3_15569210	Grain length
Chr3	15568633	15568634	S3_15569210	Grain length
Chr3	15572280	15572281	S3_15569210	Grain length
Chr3	15573956	15573957	S3_15569210	Grain length
Chr3	15574253	15574254	S3_15569210	Grain length
Chr3	15575674	15575675	S3_15569210	Grain length
Chr3	21438787	21438788	S3_21439491	Grain length
Chr3	21448416	21448417	S3_21439491	Grain length
Chr3	21457257	21457258	S3_21439491	Grain length
Chr3	21469389	21469390	S3_21439491	Grain length
Chr3	21479836	21479837	S3_21439491	Grain length
Chr3	21480635	21480636	S3_21439491	Grain length
Chr3	21512352	21512353	S3_21439491	Grain length
Chr3	21515548	21515549	S3_21439491	Grain length
Chr3	21528541	21528542	S3_21439491	Grain length
Chr3	21528605	21528606	S3_21439491	Grain length
Chr3	28042619	28042620	S3_28049267	Grain length
Chr4	4356903	4356904	S4_4420261	Grain length
Chr4	4358674	4358675	S4_4420261	Grain length
Chr4	4405432	4405433	S4_4420261	Grain length
Chr4	4429062	4429063	S4_4420261	Grain length
Chr4	8127339	8127340	S4_8124043	Grain length
Chr4	8158621	8158622	S4_8124043	Grain length
Chr4	8189016	8189017	S4_8124043	Grain length
Chr4	8245654	8245655	S4_8124043	Grain length
Chr4	8245911	8245912	S4_8124043	Grain length
Chr4	8246815	8246816	S4_8124043	Grain length
Chr4	8248125	8248126	S4_8124043	Grain length
Chr4	8250033	8250034	S4_8124043	Grain length
Chr4	8259025	8259026	S4_8124043	Grain length
Chr4	8263026	8263027	S4_8124043	Grain length
Chr4	8270756	8270757	S4_8124043	Grain length
Chr5	2387666	2387667	S5_2379072	Grain length
Chr5	3531159	3531160	S5_3553576	Grain length
Chr5	3541089	3541090	S5_3553576	Grain length
Chr5	3544844	3544845	S5_3553576	Grain length
Chr5	3545911	3545912	S5_3553576	Grain length
Chr5	3546378	3546379	S5_3553576	Grain length
Chr5	3550117	3550118	S5_3553576	Grain length
Chr5	3551719	3551720	S5_3553576	Grain length
Chr5	3553376	3553377	S5_3553576	Grain length
Chr5	3554851	3554852	S5_3553576	Grain length
Chr5	3558919	3558920	S5_3553576	Grain length
Chr5	3563460	3563461	S5_3553576	Grain length
Chr5	18271670	18271671	S5_18275541	Grain length
Chr5	29312795	29312796	S5_29313088	Grain length
Chr6	24348359	24348360	S6_24359682	Grain length
Chr6	29528485	29528486	S6_29535366	Grain length
Chr6	29818781	29818782	S6_29809826	Grain length
Chr6	29822733	29822734	S6_29809826	Grain length
Chr8	6135316	6135317	S8_6205816	Grain length
Chr8	6151937	6151938	S8_6205816	Grain length
Chr8	6153096	6153097	S8_6205816	Grain length
Chr8	6154370	6154371	S8_6205816	Grain length
Chr8	6154973	6154974	S8_6205816	Grain length
Chr8	6157308	6157309	S8_6205816	Grain length
Chr8	6162973	6162974	S8_6205816	Grain length
Chr8	6172439	6172440	S8_6205816	Grain length
Chr8	6181137	6181138	S8_6205816	Grain length
Chr8	6201212	6201213	S8_6205816	Grain length
Chr8	6201364	6201365	S8_6205816	Grain length
Chr8	6202455	6202456	S8_6205816	Grain length
Chr9	7521874	7521875	S9_7520658	Grain length
Chr9	7557436	7557437	S9_7520658	Grain length
Chr9	7565660	7565661	S9_7520658	Grain length
Chr9	7652271	7652272	S9_7520658	Grain length
Chr9	7654154	7654155	S9_7520658	Grain length
Chr9	16986562	16986563	S9_16974604	Grain length
Chr9	16987295	16987296	S9_16974604	Grain length
Chr9	16994529	16994530	S9_16974604	Grain length
Chr9	17001713	17001714	S9_16974604	Grain length
Chr11	15301274	15301275	S11_15319668	Grain length
Chr11	15313207	15313208	S11_15319668	Grain length
Chr11	27505603	27505604	S11_27490020	Grain length
Chr11	27505669	27505670	S11_27490020	Grain length
Chr11	27512874	27512875	S11_27490020	Grain length
Chr11	27513795	27513796	S11_27490020	Grain length
Chr11	27515182	27515183	S11_27490020	Grain length
Chr11	27519970	27519971	S11_27490020	Grain length
Chr12	8138857	8138858	S12_8239490	Grain length
Chr12	8159030	8159031	S12_8239490	Grain length
Chr12	8167548	8167549	S12_8239490	Grain length
Chr12	8179111	8179112	S12_8239490	Grain length
Chr12	8183709	8183710	S12_8239490	Grain length
Chr12	8190039	8190040	S12_8239490	Grain length
Chr12	8190624	8190625	S12_8239490	Grain length
Chr12	8195685	8195686	S12_8239490	Grain length
Chr12	8203980	8203981	S12_8239490	Grain length
Chr12	8226593	8226594	S12_8239490	Grain length
Chr12	8236508	8236509	S12_8239490	Grain length
Chr1	7620332	7620424	S1_7664185	grain width
Chr1	7621412	7621806	S1_7664185	grain width
Chr1	7641599	7641993	S1_7664185	grain width
Chr1	7657168	7658955	S1_7664185	grain width
Chr1	7700427	7700477	S1_7664185	grain width
Chr1	7703062	7703926	S1_7664185	grain width
Chr1	30149598	30150711	S1_30170531	grain width
Chr1	41832739	41835316	S1_41878591	grain width
Chr1	41866713	41866764	S1_41878591	grain width
Chr1	41958243	41958303	S1_41948992	grain width
Chr2	671476	677918	S2_668963	grain width
Chr2	678728	679096	S2_668963	grain width
Chr2	681783	682127	S2_668963	grain width
Chr2	17335401	17335559	S2_17345198	grain width
Chr2	17351031	17353340	S2_17345198	grain width
Chr2	17372371	17378222	S2_17345198	grain width
Chr2	17378294	17381611	S2_17345198	grain width
Chr3	4759131	4761401	S3_4764178	grain width
Chr3	4761725	4762820	S3_4764178	grain width
Chr3	6179138	6204771	S3_6205215	grain width
Chr3	6206388	6212794	S3_6205215	grain width
Chr3	6771365	6771415	S3_6775338	grain width
Chr3	6788784	6789067	S3_6775338	grain width
Chr3	23079733	23082698	S3_23070663	grain width
Chr3	23091428	23092788	S3_23070663	grain width
Chr3	35071220	35071416	S3_35093570	grain width
Chr3	35071628	35078694	S3_35093570	grain width
Chr3	35103708	35105125	S3_35093570	grain width
Chr5	3148691	3149220	S5_3150678	grain width
Chr5	3163541	3163795	S5_3150678	grain width
Chr5	4754044	4754255	S5_4775411	grain width
Chr5	4771060	4771131	S5_4775411	grain width
Chr5	4952750	4952987	S5_5026814	grain width
Chr5	4954006	4955810	S5_5026814	grain width
Chr5	4959697	4960891	S5_5026814	grain width
Chr5	5006320	5006550	S5_5026814	grain width
Chr5	5007313	5020209	S5_5026814	grain width
Chr5	5020895	5021030	S5_5026814	grain width
Chr5	5021262	5021633	S5_5026814	grain width
Chr5	5022144	5022412	S5_5026814	grain width
Chr5	5022565	5023093	S5_5026814	grain width
Chr5	5027638	5030326	S5_5026814	grain width
Chr5	5031538	5031626	S5_5026814	grain width
Chr5	5041394	5053484	S5_5026814	grain width
Chr5	5055763	5070140	S5_5026814	grain width
Chr5	5404458	5405082	S5_5400098	grain width
Chr5	5405172	5410048	S5_5400098	grain width
Chr5	6596389	6598909	S5_6660172	grain width
Chr5	6610969	6611283	S5_6660172	grain width
Chr5	6619860	6619914	S5_6660172	grain width
Chr5	6629635	6629708	S5_6660172	grain width
Chr5	6630249	6630365	S5_6660172	grain width
Chr5	6651942	6652333	S5_6660172	grain width
Chr5	6670189	6670259	S5_6660172	grain width
Chr7	1320784	1387086	S7_1302845	grain width
Chr7	1426744	1427847	S7_1302845	grain width
Chr8	966156	966211	S8_970258	grain width
Chr8	966459	967054	S8_970258	grain width
Chr8	9455714	9458684	S8_9451534	grain width
Chr8	9463515	9474823	S8_9451534	grain width
Chr8	9494313	9497918	S8_9451534	grain width
Chr8	9540203	9542581	S8_9451534	grain width
Chr10	10336696	10336855	S10_10329934	grain width
Chr11	25515324	25515556	S11_25499172	grain width
Chr11	25517553	25517860	S11_25499172	grain width
Chr11	25518589	25520237	S11_25499172	grain width
Chr11	25521740	25521857	S11_25499172	grain width
Chr11	28795772	28795937	S11_28827947	grain width
Chr11	28796003	28796165	S11_28827947	grain width
Chr11	28796319	28796676	S11_28827947	grain width
Chr11	28803817	28803876	S11_28827947	grain width
Chr11	28808682	28809006	S11_28827947	grain width
Chr11	28814493	28814665	S11_28827947	grain width
Chr11	28816439	28817270	S11_28827947	grain width
Chr11	28818668	28820706	S11_28827947	grain width
Chr11	28825546	28825951	S11_28827947	grain width
Chr11	28857850	28862203	S11_28827947	grain width
Chr11	28874752	28878568	S11_28827947	grain width
Chr12	8146472	8147763	S12_8239490	grain width
Chr12	8167552	8167854	S12_8239490	grain width
Chr12	8190627	8191615	S12_8239490	grain width
Chr12	8194492	8194545	S12_8239490	grain width
Chr12	8196346	8199741	S12_8239490	grain width
Chr12	8209142	8224549	S12_8239490	grain width
Chr1	7628784	7628785	S1_7664185	grain width
Chr1	7629254	7629255	S1_7664185	grain width
Chr1	7631547	7631548	S1_7664185	grain width
Chr1	7647664	7647665	S1_7664185	grain width
Chr1	7656569	7656570	S1_7664185	grain width
Chr1	7663208	7663209	S1_7664185	grain width
Chr1	7663883	7663884	S1_7664185	grain width
Chr1	7676383	7676384	S1_7664185	grain width
Chr1	7691344	7691345	S1_7664185	grain width
Chr1	7712254	7712255	S1_7664185	grain width
Chr1	19245897	19245898	S1_19243581	grain width
Chr1	30140293	30140294	S1_30170531	grain width
Chr1	30161337	30161338	S1_30170531	grain width
Chr1	41843286	41843287	S1_41878591	grain width
Chr1	41950363	41950364	S1_41948992	grain width
Chr2	669839	669840	S2_668963	grain width
Chr2	677922	677923	S2_668963	grain width
Chr2	680367	680368	S2_668963	grain width
Chr2	681694	681695	S2_668963	grain width
Chr2	17335617	17335618	S2_17345198	grain width
Chr2	17336946	17336947	S2_17345198	grain width
Chr2	17338030	17338031	S2_17345198	grain width
Chr2	17353340	17353341	S2_17345198	grain width
Chr2	17378280	17378281	S2_17345198	grain width
Chr2	24506260	24506261	S2_24510990	grain width
Chr3	4763652	4763653	S3_4764178	grain width
Chr3	6179014	6179015	S3_6205215	grain width
Chr3	6762601	6762602	S3_6775338	grain width
Chr3	6780121	6780122	S3_6775338	grain width
Chr3	6782537	6782538	S3_6775338	grain width
Chr3	10839179	10839180	S3_10844376	grain width
Chr3	35098955	35098956	S3_35093570	grain width
Chr5	3146852	3146853	S5_3150678	grain width
Chr5	3147257	3147258	S5_3150678	grain width
Chr5	3160938	3160939	S5_3150678	grain width
Chr5	3165541	3165542	S5_3150678	grain width
Chr5	3167902	3167903	S5_3150678	grain width
Chr5	4759919	4759920	S5_4775411	grain width
Chr5	4771336	4771337	S5_4775411	grain width
Chr5	4951990	4951991	S5_5026814	grain width
Chr5	4952748	4952749	S5_5026814	grain width
Chr5	4957065	4957066	S5_5026814	grain width
Chr5	5021031	5021032	S5_5026814	grain width
Chr5	5022414	5022415	S5_5026814	grain width
Chr5	5024124	5024125	S5_5026814	grain width
Chr5	5370809	5370810	S5_5400098	grain width
Chr5	6603854	6603855	S5_6660172	grain width
Chr5	6606001	6606002	S5_6660172	grain width
Chr5	6623535	6623536	S5_6660172	grain width
Chr7	1397665	1397666	S7_1302845	grain width
Chr7	1416592	1416593	S7_1302845	grain width
Chr7	29571703	29571704	S7_29571680	grain width
Chr8	970200	970201	S8_970258	grain width
Chr8	972046	972047	S8_970258	grain width
Chr8	9433170	9433171	S8_9451534	grain width
Chr8	9487935	9487936	S8_9451534	grain width
Chr8	9512120	9512121	S8_9451534	grain width
Chr8	9539846	9539847	S8_9451534	grain width
Chr8	9542777	9542778	S8_9451534	grain width
Chr10	10321518	10321519	S10_10329934	grain width
Chr10	10325870	10325871	S10_10329934	grain width
Chr10	10327480	10327481	S10_10329934	grain width
Chr11	25483761	25483762	S11_25499172	grain width
Chr11	25488462	25488463	S11_25499172	grain width
Chr11	25510137	25510138	S11_25499172	grain width
Chr11	25510938	25510939	S11_25499172	grain width
Chr11	25516288	25516289	S11_25499172	grain width
Chr11	25517216	25517217	S11_25499172	grain width
Chr11	25527170	25527171	S11_25499172	grain width
Chr11	28780926	28780927	S11_28827947	grain width
Chr11	28782800	28782801	S11_28827947	grain width
Chr11	28800866	28800867	S11_28827947	grain width
Chr11	28811697	28811698	S11_28827947	grain width
Chr11	28811921	28811922	S11_28827947	grain width
Chr11	28818665	28818666	S11_28827947	grain width
Chr11	28826592	28826593	S11_28827947	grain width
Chr11	28846484	28846485	S11_28827947	grain width
Chr11	28867318	28867319	S11_28827947	grain width
Chr12	8138857	8138858	S12_8239490	grain width
Chr12	8159030	8159031	S12_8239490	grain width
Chr12	8167548	8167549	S12_8239490	grain width
Chr12	8179111	8179112	S12_8239490	grain width
Chr12	8183709	8183710	S12_8239490	grain width
Chr12	8190039	8190040	S12_8239490	grain width
Chr12	8190624	8190625	S12_8239490	grain width
Chr12	8195685	8195686	S12_8239490	grain width
Chr12	8203980	8203981	S12_8239490	grain width
Chr12	8226593	8226594	S12_8239490	grain width
Chr12	8236508	8236509	S12_8239490	grain width
Chr3	8356752	8361313	S3_8369353	1000 grain weight
Chr3	8365079	8365230	S3_8369353	1000 grain weight
Chr3	8368104	8368187	S3_8369353	1000 grain weight
Chr3	8368913	8369135	S3_8369353	1000 grain weight
Chr3	15774368	15774863	S3_15813076	1000 grain weight
Chr3	15774934	15775169	S3_15813076	1000 grain weight
Chr3	15776633	15777149	S3_15813076	1000 grain weight
Chr3	15777433	15777675	S3_15813076	1000 grain weight
Chr3	15778092	15778330	S3_15813076	1000 grain weight
Chr3	15781837	15782125	S3_15813076	1000 grain weight
Chr3	15784463	15786619	S3_15813076	1000 grain weight
Chr3	15789863	15790014	S3_15813076	1000 grain weight
Chr3	15794663	15794837	S3_15813076	1000 grain weight
Chr3	15796147	15801300	S3_15813076	1000 grain weight
Chr3	15802508	15803044	S3_15813076	1000 grain weight
Chr3	15805319	15807592	S3_15813076	1000 grain weight
Chr3	15807776	15807931	S3_15813076	1000 grain weight
Chr3	15808421	15808600	S3_15813076	1000 grain weight
Chr3	15810957	15811741	S3_15813076	1000 grain weight
Chr3	15811965	15812139	S3_15813076	1000 grain weight
Chr3	15812455	15812897	S3_15813076	1000 grain weight
Chr3	15816200	15817676	S3_15813076	1000 grain weight
Chr3	15818056	15824007	S3_15813076	1000 grain weight
Chr3	15824317	15824654	S3_15813076	1000 grain weight
Chr3	21041078	21041316	S3_21059674	1000 grain weight
Chr3	21050750	21050970	S3_21059674	1000 grain weight
Chr3	21973679	21984809	S3_22000295	1000 grain weight
Chr3	22001786	22002367	S3_22000295	1000 grain weight
Chr3	23747851	23747923	S3_23754461	1000 grain weight
Chr3	23754522	23754650	S3_23754461	1000 grain weight
Chr3	23762372	23779129	S3_23754461	1000 grain weight
Chr4	13359779	13359881	S4_13340370	1000 grain weight
Chr4	13365649	13365744	S4_13340370	1000 grain weight
Chr4	24832503	24832881	S4_24865669	1000 grain weight
Chr4	24832979	24833120	S4_24865669	1000 grain weight
Chr4	24840136	24840255	S4_24865669	1000 grain weight
Chr4	24840564	24840715	S4_24865669	1000 grain weight
Chr4	24840774	24840839	S4_24865669	1000 grain weight
Chr4	24843950	24845644	S4_24865669	1000 grain weight
Chr4	24845728	24846447	S4_24865669	1000 grain weight
Chr4	24854195	24854611	S4_24865669	1000 grain weight
Chr4	24854908	24856732	S4_24865669	1000 grain weight
Chr4	24857448	24857925	S4_24865669	1000 grain weight
Chr4	24860040	24860268	S4_24865669	1000 grain weight
Chr4	24860744	24862241	S4_24865669	1000 grain weight
Chr4	29835729	29836120	S4_29858036	1000 grain weight
Chr4	29836324	29836439	S4_29858036	1000 grain weight
Chr4	29850538	29855709	S4_29858036	1000 grain weight
Chr5	4188958	4189558	S5_4195403	1000 grain weight
Chr5	5404458	5405082	S5_5400098	1000 grain weight
Chr5	5405172	5410048	S5_5400098	1000 grain weight
Chr5	5843989	5844116	S5_5846214	1000 grain weight
Chr5	5845773	5846072	S5_5846214	1000 grain weight
Chr5	5850725	5851839	S5_5846214	1000 grain weight
Chr5	6764599	6765096	S5_6760044	1000 grain weight
Chr5	6765586	6765639	S5_6760044	1000 grain weight
Chr5	6770126	6773108	S5_6760044	1000 grain weight
Chr6	29849076	29849154	S6_29839925	1000 grain weight
Chr6	29852533	29854981	S6_29839925	1000 grain weight
Chr6	29862116	29866188	S6_29839925	1000 grain weight
Chr8	23088244	23088582	S8_23083587	1000 grain weight
Chr8	24415983	24421163	S8_24415106	1000 grain weight
Chr8	24422533	24422654	S8_24415106	1000 grain weight
Chr8	24423122	24423233	S8_24415106	1000 grain weight
Chr8	24429683	24435594	S8_24415106	1000 grain weight
Chr10	9584497	9598079	S10_9624325	1000 grain weight
Chr10	9602683	9603734	S10_9624325	1000 grain weight
Chr10	9606053	9616270	S10_9624325	1000 grain weight
Chr11	17246157	17273077	S11_17285905	1000 grain weight
Chr11	19199068	19199394	S11_19195608	1000 grain weight
Chr11	19201637	19201754	S11_19195608	1000 grain weight
Chr12	8146472	8147763	S12_8239490	1000 grain weight
Chr12	8167552	8167854	S12_8239490	1000 grain weight
Chr12	8190627	8191615	S12_8239490	1000 grain weight
Chr12	8194492	8194545	S12_8239490	1000 grain weight
Chr12	8196346	8199741	S12_8239490	1000 grain weight
Chr12	8209142	8224549	S12_8239490	1000 grain weight
Chr12	21578430	21578855	S12_21620324	1000 grain weight
Chr12	21587231	21587303	S12_21620324	1000 grain weight
Chr1	38104512	38104513	S1_38105260	1000 grain weight
Chr1	38112075	38112076	S1_38105260	1000 grain weight
Chr3	8361319	8361320	S3_8369353	1000 grain weight
Chr3	8368490	8368491	S3_8369353	1000 grain weight
Chr3	8376302	8376303	S3_8369353	1000 grain weight
Chr3	15777860	15777861	S3_15813076	1000 grain weight
Chr3	15780890	15780891	S3_15813076	1000 grain weight
Chr3	15781370	15781371	S3_15813076	1000 grain weight
Chr3	15783050	15783051	S3_15813076	1000 grain weight
Chr3	15784380	15784381	S3_15813076	1000 grain weight
Chr3	15784458	15784459	S3_15813076	1000 grain weight
Chr3	15790245	15790246	S3_15813076	1000 grain weight
Chr3	15801575	15801576	S3_15813076	1000 grain weight
Chr3	15802091	15802092	S3_15813076	1000 grain weight
Chr3	15805319	15805320	S3_15813076	1000 grain weight
Chr3	15808337	15808338	S3_15813076	1000 grain weight
Chr3	15810955	15810956	S3_15813076	1000 grain weight
Chr3	15811884	15811885	S3_15813076	1000 grain weight
Chr3	15814586	15814587	S3_15813076	1000 grain weight
Chr3	15814880	15814881	S3_15813076	1000 grain weight
Chr3	15816198	15816199	S3_15813076	1000 grain weight
Chr3	21038319	21038320	S3_21059674	1000 grain weight
Chr3	21998406	21998407	S3_22000295	1000 grain weight
Chr3	22005924	22005925	S3_22000295	1000 grain weight
Chr3	23548491	23548492	S3_23544236	1000 grain weight
Chr3	23746540	23746541	S3_23754461	1000 grain weight
Chr3	23756349	23756350	S3_23754461	1000 grain weight
Chr4	13322024	13322025	S4_13340370	1000 grain weight
Chr4	13334268	13334269	S4_13340370	1000 grain weight
Chr4	13353834	13353835	S4_13340370	1000 grain weight
Chr4	13359581	13359582	S4_13340370	1000 grain weight
Chr4	13364864	13364865	S4_13340370	1000 grain weight
Chr4	13365585	13365586	S4_13340370	1000 grain weight
Chr4	24832080	24832081	S4_24865669	1000 grain weight
Chr4	24832373	24832374	S4_24865669	1000 grain weight
Chr4	24835891	24835892	S4_24865669	1000 grain weight
Chr4	24843881	24843882	S4_24865669	1000 grain weight
Chr4	24846575	24846576	S4_24865669	1000 grain weight
Chr4	24854813	24854814	S4_24865669	1000 grain weight
Chr4	24863795	24863796	S4_24865669	1000 grain weight
Chr4	29825995	29825996	S4_29858036	1000 grain weight
Chr4	29844965	29844966	S4_29858036	1000 grain weight
Chr4	29850442	29850443	S4_29858036	1000 grain weight
Chr5	4165045	4165046	S5_4195403	1000 grain weight
Chr5	5370809	5370810	S5_5400098	1000 grain weight
Chr5	5838340	5838341	S5_5846214	1000 grain weight
Chr5	5842115	5842116	S5_5846214	1000 grain weight
Chr5	5844266	5844267	S5_5846214	1000 grain weight
Chr5	5846087	5846088	S5_5846214	1000 grain weight
Chr6	29845481	29845482	S6_29839925	1000 grain weight
Chr6	29846833	29846834	S6_29839925	1000 grain weight
Chr8	23049742	23049743	S8_23083587	1000 grain weight
Chr8	23082834	23082835	S8_23083587	1000 grain weight
Chr8	24414940	24414941	S8_24415106	1000 grain weight
Chr8	24435761	24435762	S8_24415106	1000 grain weight
Chr8	24442480	24442481	S8_24415106	1000 grain weight
Chr9	8614791	8614792	S9_8610235	1000 grain weight
Chr9	8643736	8643737	S9_8610235	1000 grain weight
Chr9	8644216	8644217	S9_8610235	1000 grain weight
Chr10	9584496	9584497	S10_9624325	1000 grain weight
Chr10	9598262	9598263	S10_9624325	1000 grain weight
Chr10	9598747	9598748	S10_9624325	1000 grain weight
Chr10	9601128	9601129	S10_9624325	1000 grain weight
Chr10	9601225	9601226	S10_9624325	1000 grain weight
Chr10	9604464	9604465	S10_9624325	1000 grain weight
Chr10	9606052	9606053	S10_9624325	1000 grain weight
Chr10	9626379	9626380	S10_9624325	1000 grain weight
Chr11	17279726	17279727	S11_17285905	1000 grain weight
Chr11	19199644	19199645	S11_19195608	1000 grain weight
Chr11	19206272	19206273	S11_19195608	1000 grain weight
Chr11	19207934	19207935	S11_19195608	1000 grain weight
Chr12	2680964	2680965	S12_2689107	1000 grain weight
Chr12	2698338	2698339	S12_2689107	1000 grain weight
Chr12	8138857	8138858	S12_8239490	1000 grain weight
Chr12	8159030	8159031	S12_8239490	1000 grain weight
Chr12	8167548	8167549	S12_8239490	1000 grain weight
Chr12	8179111	8179112	S12_8239490	1000 grain weight
Chr12	8183709	8183710	S12_8239490	1000 grain weight
Chr12	8190039	8190040	S12_8239490	1000 grain weight
Chr12	8190624	8190625	S12_8239490	1000 grain weight
Chr12	8195685	8195686	S12_8239490	1000 grain weight
Chr12	8203980	8203981	S12_8239490	1000 grain weight
Chr12	8226593	8226594	S12_8239490	1000 grain weight
Chr12	8236508	8236509	S12_8239490	1000 grain weight
Chr12	21581726	21581727	S12_21620324	1000 grain weight
Chr12	21583379	21583380	S12_21620324	1000 grain weight
Chr12	21583552	21583553	S12_21620324	1000 grain weight
Chr12	21594110	21594111	S12_21620324	1000 grain weight
Chr1	1033186	1033409	S1_1034997	Grain length width ratio
Chr1	1040250	1040496	S1_1034997	Grain length width ratio
Chr1	7604074	7604128	S1_7575282	Grain length width ratio
Chr1	7611362	7614397	S1_7575282	Grain length width ratio
Chr1	7614693	7614938	S1_7575282	Grain length width ratio
Chr1	7761728	7764439	S1_7775787	Grain length width ratio
Chr1	7781171	7792373	S1_7775787	Grain length width ratio
Chr1	30149598	30150711	S1_30170531	Grain length width ratio
Chr2	17636688	17725505	S2_17803136	Grain length width ratio
Chr2	17729504	17733562	S2_17803136	Grain length width ratio
Chr2	17734753	17774660	S2_17803136	Grain length width ratio
Chr2	17775431	17775655	S2_17803136	Grain length width ratio
Chr2	17775697	17775819	S2_17803136	Grain length width ratio
Chr2	17777319	17777521	S2_17803136	Grain length width ratio
Chr2	17778282	17779734	S2_17803136	Grain length width ratio
Chr2	17780672	17780899	S2_17803136	Grain length width ratio
Chr2	17812230	17812325	S2_17803136	Grain length width ratio
Chr2	17820603	17835662	S2_17803136	Grain length width ratio
Chr3	6255904	6256092	S3_6235959	Grain length width ratio
Chr3	6771365	6771415	S3_6775338	Grain length width ratio
Chr3	6788784	6789067	S3_6775338	Grain length width ratio
Chr3	11458075	11458257	S3_11454923	Grain length width ratio
Chr3	11461022	11461172	S3_11454923	Grain length width ratio
Chr3	16978983	16990546	S3_16966789	Grain length width ratio
Chr3	17766282	17767051	S3_17769800	Grain length width ratio
Chr3	17801343	17801422	S3_17769800	Grain length width ratio
Chr3	21360122	21360556	S3_21349564	Grain length width ratio
Chr3	26379955	26380302	S3_26381331	Grain length width ratio
Chr3	34298319	34298377	S3_34294295	Grain length width ratio
Chr5	3148691	3149220	S5_3150678	Grain length width ratio
Chr5	3163541	3163795	S5_3150678	Grain length width ratio
Chr5	5404458	5405082	S5_5400098	Grain length width ratio
Chr5	5405172	5410048	S5_5400098	Grain length width ratio
Chr6	24343600	24344685	S6_24359682	Grain length width ratio
Chr6	24351884	24352036	S6_24359682	Grain length width ratio
Chr6	24357000	24358251	S6_24359682	Grain length width ratio
Chr6	24402786	24402841	S6_24359682	Grain length width ratio
Chr9	16962538	16963207	S9_16974604	Grain length width ratio
Chr9	16994532	16994736	S9_16974604	Grain length width ratio
Chr9	17015611	17016109	S9_16974604	Grain length width ratio
Chr10	15976484	15983599	S10_16015666	Grain length width ratio
Chr10	16001942	16002280	S10_16015666	Grain length width ratio
Chr10	16007464	16014439	S10_16015666	Grain length width ratio
Chr11	28486947	28639251	S11_28714106	Grain length width ratio
Chr11	28656075	28656140	S11_28714106	Grain length width ratio
Chr11	28656276	28657005	S11_28714106	Grain length width ratio
Chr11	28657320	28657482	S11_28714106	Grain length width ratio
Chr11	28657606	28660483	S11_28714106	Grain length width ratio
Chr11	28660682	28664405	S11_28714106	Grain length width ratio
Chr11	28664691	28666032	S11_28714106	Grain length width ratio
Chr11	28667812	28700628	S11_28714106	Grain length width ratio
Chr11	28701830	28701945	S11_28714106	Grain length width ratio
Chr11	28707157	28713714	S11_28714106	Grain length width ratio
Chr11	28714240	28714760	S11_28714106	Grain length width ratio
Chr11	28716044	28721291	S11_28714106	Grain length width ratio
Chr11	28721398	28721596	S11_28714106	Grain length width ratio
Chr11	28721647	28722205	S11_28714106	Grain length width ratio
Chr12	22399388	22420893	S12_22430708	Grain length width ratio
Chr12	22421102	22421285	S12_22430708	Grain length width ratio
Chr12	22421521	22421828	S12_22430708	Grain length width ratio
Chr12	22422274	22422510	S12_22430708	Grain length width ratio
Chr12	22431012	22431202	S12_22430708	Grain length width ratio
Chr12	22432085	22432922	S12_22430708	Grain length width ratio
Chr12	22433101	22433817	S12_22430708	Grain length width ratio
Chr12	22433940	22434077	S12_22430708	Grain length width ratio
Chr12	22435051	22435672	S12_22430708	Grain length width ratio
Chr12	22437097	22437331	S12_22430708	Grain length width ratio
Chr12	22438792	22439129	S12_22430708	Grain length width ratio
Chr12	22942857	22942972	S12_22941735	Grain length width ratio
Chr12	23621020	23621199	S12_23629007	Grain length width ratio
Chr12	23643546	23655587	S12_23629007	Grain length width ratio
Chr1	1038650	1038651	S1_1034997	Grain length width ratio
Chr1	7593063	7593064	S1_7575282	Grain length width ratio
Chr1	7601992	7601993	S1_7575282	Grain length width ratio
Chr1	7617085	7617086	S1_7575282	Grain length width ratio
Chr1	7775707	7775708	S1_7775787	Grain length width ratio
Chr1	30140293	30140294	S1_30170531	Grain length width ratio
Chr1	30161337	30161338	S1_30170531	Grain length width ratio
Chr2	17734752	17734753	S2_17803136	Grain length width ratio
Chr2	17777526	17777527	S2_17803136	Grain length width ratio
Chr2	17778110	17778111	S2_17803136	Grain length width ratio
Chr2	17778148	17778149	S2_17803136	Grain length width ratio
Chr2	17780170	17780171	S2_17803136	Grain length width ratio
Chr2	17780900	17780901	S2_17803136	Grain length width ratio
Chr2	17798140	17798141	S2_17803136	Grain length width ratio
Chr2	17804776	17804777	S2_17803136	Grain length width ratio
Chr2	17808290	17808291	S2_17803136	Grain length width ratio
Chr2	17811448	17811449	S2_17803136	Grain length width ratio
Chr2	17962170	17962171	S2_17969194	Grain length width ratio
Chr2	17967687	17967688	S2_17969194	Grain length width ratio
Chr3	6239840	6239841	S3_6235959	Grain length width ratio
Chr3	6241357	6241358	S3_6235959	Grain length width ratio
Chr3	6243316	6243317	S3_6235959	Grain length width ratio
Chr3	6243923	6243924	S3_6235959	Grain length width ratio
Chr3	6285341	6285342	S3_6235959	Grain length width ratio
Chr3	6762601	6762602	S3_6775338	Grain length width ratio
Chr3	6780121	6780122	S3_6775338	Grain length width ratio
Chr3	6782537	6782538	S3_6775338	Grain length width ratio
Chr3	11451537	11451538	S3_11454923	Grain length width ratio
Chr3	11461021	11461022	S3_11454923	Grain length width ratio
Chr3	16973784	16973785	S3_16966789	Grain length width ratio
Chr3	17767055	17767056	S3_17769800	Grain length width ratio
Chr3	17770757	17770758	S3_17769800	Grain length width ratio
Chr3	17771019	17771020	S3_17769800	Grain length width ratio
Chr3	17777207	17777208	S3_17769800	Grain length width ratio
Chr3	21362083	21362084	S3_21349564	Grain length width ratio
Chr3	34281202	34281203	S3_34294295	Grain length width ratio
Chr5	3146852	3146853	S5_3150678	Grain length width ratio
Chr5	3147257	3147258	S5_3150678	Grain length width ratio
Chr5	3160938	3160939	S5_3150678	Grain length width ratio
Chr5	3165541	3165542	S5_3150678	Grain length width ratio
Chr5	3167902	3167903	S5_3150678	Grain length width ratio
Chr5	5370809	5370810	S5_5400098	Grain length width ratio
Chr5	29256105	29256106	S5_29254149	Grain length width ratio
Chr6	24348359	24348360	S6_24359682	Grain length width ratio
Chr9	16986562	16986563	S9_16974604	Grain length width ratio
Chr9	16987295	16987296	S9_16974604	Grain length width ratio
Chr9	16994529	16994530	S9_16974604	Grain length width ratio
Chr9	17001713	17001714	S9_16974604	Grain length width ratio
Chr10	15988050	15988051	S10_16015666	Grain length width ratio
Chr10	15996500	15996501	S10_16015666	Grain length width ratio
Chr10	16007460	16007461	S10_16015666	Grain length width ratio
Chr11	28652215	28652216	S11_28714106	Grain length width ratio
Chr11	28652516	28652517	S11_28714106	Grain length width ratio
Chr11	28654723	28654724	S11_28714106	Grain length width ratio
Chr11	28655150	28655151	S11_28714106	Grain length width ratio
Chr11	28655765	28655766	S11_28714106	Grain length width ratio
Chr11	28657606	28657607	S11_28714106	Grain length width ratio
Chr11	28660678	28660679	S11_28714106	Grain length width ratio
Chr11	28666032	28666033	S11_28714106	Grain length width ratio
Chr11	28667809	28667810	S11_28714106	Grain length width ratio
Chr11	28705826	28705827	S11_28714106	Grain length width ratio
Chr11	28721293	28721294	S11_28714106	Grain length width ratio
Chr12	22421051	22421052	S12_22430708	Grain length width ratio
Chr12	22431205	22431206	S12_22430708	Grain length width ratio
Chr12	22432078	22432079	S12_22430708	Grain length width ratio
Chr12	22433929	22433930	S12_22430708	Grain length width ratio
Chr12	22434666	22434667	S12_22430708	Grain length width ratio
Chr12	22436232	22436233	S12_22430708	Grain length width ratio
Chr12	22437064	22437065	S12_22430708	Grain length width ratio
Chr12	22438408	22438409	S12_22430708	Grain length width ratio
Chr12	22439129	22439130	S12_22430708	Grain length width ratio
Chr12	22439293	22439294	S12_22430708	Grain length width ratio
Chr12	22439694	22439695	S12_22430708	Grain length width ratio
Chr12	22941597	22941598	S12_22941735	Grain length width ratio
Chr12	23643428	23643429	S12_23629007	Grain length width ratio
