# Supplementary material for: Haplotype-resolved gapless genome and chromosome segment substitution lines facilitate gene identification in wild rice
Source: Nat Commun. 2024 May 29;15:4573. doi: 10.1038/s41467-024-48845-6 (PMC11137157; doi:10.1038/s41467-024-48845-6)
Supplement: Supplementary file 9 — Supplementary Data 6 [file 41467_2024_48845_MOESM9_ESM.xlsx]

## Sheet: Supplementary Data 6
Supplementary Data 6.Variations in the CDS region of LOC_Os07g35680 between N154 and Nip.
Chromosome	Start	End	Nip	CSSL
Chr7	21374630	21374632	GCG
Chr7	21374621		G	A
Chr7	21374616		G	A
Chr7	21374614		G	C
Chr7	21374610		A	G
Chr7	21374602		C	G
Chr7	21374584		T	C
Chr7	21374548	21374549	-------	TTCCTCC
Chr7	21374545	21374548	GTGT	----
Chr7	21374498		A	G
Chr7	21374465		G	A
Chr7	21374458		A	G
Chr7	21374415		G	C
Chr7	21374397		C	G
Chr7	21374366		G	A
Chr7	21374344		A	G
Chr7	21374296		G	C
Chr7	21374290		A	G
Chr7	21374250		A	G
Chr7	21374202		T	A
Chr7	21374177		C	T
Chr7	21374173		A	C
Chr7	21374171		C	G
Chr7	21374168		G	C
Chr7	21374166		G	T
Chr7	21374159		G	C
Chr7	21374124		C	T
Chr7	21374093		C	T
Chr7	21374078		G	C
Chr7	21374069		G	A
Chr7	21374030		C	T
Chr7	21373940		G	C
Chr7	21373926		A	G
Chr7	21373924		G	A
Chr7	21373923		C	T
Chr7	21373892		C	A
Chr7	21373883		G	C
Chr7	21373874		A	T
Chr7	21373846		G	T
Chr7	21373845		A	C
Chr7	21373805		G	C
Chr7	21373804		C	T
Chr7	21373781		A	G
Chr7	21370818		G	A
Chr7	21370724		A	C
Chr7	21370695		G	T
Chr7	21370248		G	C
Chr7	21370194		T	A
Chr7	21370179		T	C
Chr7	21369591		A	G
Chr7	21369567		C	T
Chr7	21369498		T	G
Chr7	21369300		T	C
Chr7	21368945		G	C
Chr7	21368927		A	T
Chr7	21368917		C	T
Chr7	21368712		C	G
Chr7	21368687		C	T
Chr7	21368667		C	T
Chr7	21368544		C	T
Chr7	21368543		A	G
Chr7	21368481		T	C
Chr7	21368476		A	G
Chr7	21368465		C	T
Chr7	21368435		G	T
