# Supplementary material for: Haplotype-resolved gapless genome and chromosome segment substitution lines facilitate gene identification in wild rice
Source: Nat Commun. 2024 May 29;15:4573. doi: 10.1038/s41467-024-48845-6 (PMC11137157; doi:10.1038/s41467-024-48845-6)
Supplement: Supplementary file 10 — Supplementary Data 7 [file 41467_2024_48845_MOESM10_ESM.xlsx]

## Sheet: Supplementary Data 7
Supplementary Data 7. Primers used in the study.
Primer name	Primer sequence (5’→3’)	Description
ACTIN1F	TGCTATGTACGTCGCCATCCAG	qRT-PCR
ACTIN1R	AATGAGTAACCACGCTCCGTCA	qRT-PCR
qpcr-wak112d-2F	TCGCTGGAGGAGCAACTATT	qRT-PCR
qpcr-wak112d-2R	GGCAAGCAACTGCATCTGTA	qRT-PCR
qpcr-Pi9-1F	CAAAGGTTGGGATGACGACT	qRT-PCR
qpcr-Pi9-1R	ATCAGAGCCATCTCCCATTG	qRT-PCR
qpcr-OsMADS26-2F	GGAACAGGGCAAATGAACAC	qRT-PCR
qpcr-OsMADS26-2R	GCCTACGTCGATCAGACCAT	qRT-PCR
qpcr-Pish-5F	GATGTTCATCGCCATACACG	qRT-PCR
qpcr-Pish-5R	CCCTCCTGCTGAGAAACAAG	qRT-PCR
qpcr-SWEET14-1F	TGGCATGTCTCTTCAGCATC	qRT-PCR
qpcr-SWEET14-1R	CGCGTAGTAGATCCACAGCA	qRT-PCR
qpcr-7g35680-1F	AGATCTCGGACTTTGGGTTAGCG	qRT-PCR
qpcr-7g35680-1R	CAGATCGTCAGCTGAACGGC	qRT-PCR
qpcr-7g35660-1F	CTGCTGGACTTCGATCACAA	qRT-PCR
qpcr-7g35660-1R	TTCTCCTTCCCGTGACAATC	qRT-PCR
qpcr-2g08540-2F	TCTCTTGCAGTGGAGAACGA	qRT-PCR
qpcr-2g08540-2R	CCTGCACAGGAATGTTGAGA	qRT-PCR
Chr02_9262374-E-F	TCACCTCCCTCCGAAATCTAGAATTC	SV alidation
Chr02_9262374-E-R	TCATTTGGGTGTTGCTCCTTAATC	SV alidation
Chr02_9262374-S-F	ACTAAATATCGCTGGATGTCCG	SV alidation
Chr02_9262374-S-R	CCAAGAGCGGGACATTCTACAATAC	SV alidation
Chr12_18960744-E-F	AGCTCACACCACTTTGTCAAACCTG	SV alidation
Chr12_18960744-E-R	GCGTTGAGGTTCTGTGCTGAATG	SV alidation
Chr12_18960744-S-F	GACTGAATTGCGTCGATCATTTG	SV alidation
Chr12_18960744-S-R	TCGTGGTATGCTTTTCAAACG	SV alidation
Chr09_3449714-E-F	GTGGGTAGCGGTTTTAGTTAGGT	SV alidation
Chr09_3449714-E-R	GCGCCAACTGTCGAAACTAGAT	SV alidation
Chr09_3449714-S-F	TTGGGTTAAGGCAGGTTCGTGAG	SV alidation
Chr09_3449714-S-R	ATCTCTTGCAAATCCACAAACTCCG	SV alidation
Chr07_6434899-E-F	ATTGGGATTTTGAACCGGGACTAATG	SV alidation
Chr07_6434899-E-R	CATCTGCCCGTTACCCTTTTTAAC	SV alidation
Chr07_6434899-S-F	ACTCCGTCTTCATCACAGAG	SV alidation
Chr07_6434899-S-R	AGACTTACCGTACTTACCACAAAC	SV alidation
Chr06_29242129-E-F	ACAATCAATAACACACTCGGCGGAT	SV alidation
Chr06_29242129-E-R	TCCAAATCTATCGGCGAAAATGACAC	SV alidation
Chr06_29242129-S-F	GAAATTAATAGTTCCCGTGTGCCCG	SV alidation
Chr06_29242129-S-R	CAAGCTAGGAAAGTGTATGGGTTTG	SV alidation
P680-1F	CTATTCATCCAGGGGCATACACATTCGAG	Promoter amplification for LOC_Os07g35680
P680-1R	ATGGTGGTCTAGCTGCTCGAGGAAAG	Promoter amplification for LOC_Os07g35680
CDS-680-1F	CTCTGCAACTGCGACCTTTCCTCGAG	CDS amplification for LOC_Os07g35680
CDS-680-2F	ATGGCGACGGCGGTGGCG	CDS amplification for LOC_Os07g35680
CDS-680-1R	TCTTGGCTCCAGCTCGGTGAGCG	CDS amplification for LOC_Os07g35680
680-SV-QF	CGGGGAAGAACTACTACTGGAAAATCTCG	SV validation of LOC_Os07g35680
680-SV-QR	CACTAGCACACCACACACGAAAATG	SV validation of LOC_Os07g35680
P540-7F	CGTGTGCCTGGACTTTGTTTGAC	Promoter amplification for LOC_Os02g08540
P540-7R	GCAACATGGGGATAGGAGAGAGAG	Promoter amplification for LOC_Os02g08540
540-CDS-1F	ACCTCCACCTCCACCTTCCTCTAC	CDS amplification for LOC_Os02g08540
540-CDS-1R	CTAGCCTGCAATTCCTCTATGTACAC	CDS amplification for LOC_Os02g08540
