# Supplementary material for: Haplotype-resolved gapless genome and chromosome segment substitution lines facilitate gene identification in wild rice
Source: Nat Commun. 2024 May 29;15:4573. doi: 10.1038/s41467-024-48845-6 (PMC11137157; doi:10.1038/s41467-024-48845-6)
Supplement: Supplementary file 12 — Source Data [file 41467_2024_48845_MOESM12_ESM.xlsx]

## Sheet: Figure 1b
Figure 1b
Lesion areas of Nip and Y476 inoculated with M. oryzae
Lesion areas (%)
Nip	Y476
19.44	0
14	0
29.38	0

## Sheet: Figure 4b
Figure 4b
The segment length of the CSSL/9311 population
segment ID	segment length (cM)
1	0.059292
2	0.087288
3	0.09986
4	0.204512
5	0.226
6	0.234916
7	0.243324
8	0.243324
9	0.243324
10	0.243324
11	0.243324
12	0.255508
13	0.2626
14	0.262604
15	0.279388
16	0.279388
17	0.283012
18	0.28736
19	0.300636
20	0.321952
21	0.328356
22	0.331068
23	0.331068
24	0.331068
25	0.347996
26	0.347996
27	0.350044
28	0.350044
29	0.370144
30	0.370144
31	0.383292
32	0.383936
33	0.389616
34	0.392492
35	0.396428
36	0.396428
37	0.414592
38	0.427444
39	0.43366
40	0.446604
41	0.456892
42	0.456892
43	0.456892
44	0.456892
45	0.456892
46	0.4575
47	0.503808
48	0.528232
49	0.528324
50	0.528324
51	0.528324
52	0.528324
53	0.528324
54	0.533908
55	0.533908
56	0.533908
57	0.533908
58	0.533908
59	0.552864
60	0.552864
61	0.552864
62	0.55408
63	0.55408
64	0.563664
65	0.564472
66	0.564884
67	0.564884
68	0.580352
69	0.5823
70	0.583856
71	0.583856
72	0.583856
73	0.5867
74	0.608168
75	0.608168
76	0.608168
77	0.610128
78	0.611852
79	0.62336
80	0.62336
81	0.62336
82	0.62336
83	0.678416
84	0.678416
85	0.678416
86	0.690208
87	0.690208
88	0.703036
89	0.703036
90	0.703036
91	0.703036
92	0.709648
93	0.7104
94	0.7104
95	0.7104
96	0.7104
97	0.7104
98	0.7291
99	0.749452
100	0.754204
101	0.754204
102	0.754204
103	0.754204
104	0.767836
105	0.768724
106	0.812444
107	0.812444
108	0.812444
109	0.812444
110	0.812444
111	0.812444
112	0.812444
113	0.824136
114	0.833416
115	0.833416
116	0.840724
117	0.840724
118	0.840724
119	0.840724
120	0.840904
121	0.858236
122	0.868056
123	0.890008
124	0.891736
125	0.906556
126	0.914628
127	0.914628
128	0.917848
129	0.917848
130	0.92094
131	0.931052
132	0.93214
133	0.937704
134	0.937704
135	0.939396
136	0.939396
137	0.948152
138	0.960916
139	0.960916
140	0.962568
141	0.968576
142	0.968576
143	0.988164
144	0.990636
145	0.996044
146	1.00865
147	1.0421
148	1.04691
149	1.05157
150	1.07066
151	1.07882
152	1.07882
153	1.07882
154	1.07882
155	1.08026
156	1.09509
157	1.11416
158	1.12937
159	1.14872
160	1.14872
161	1.15268
162	1.15921
163	1.16908
164	1.17584
165	1.17584
166	1.18646
167	1.19915
168	1.20495
169	1.2061
170	1.22484
171	1.23518
172	1.23585
173	1.23585
174	1.23787
175	1.23787
176	1.23787
177	1.25386
178	1.26198
179	1.27563
180	1.27563
181	1.27563
182	1.27815
183	1.2825
184	1.28523
185	1.30976
186	1.33352
187	1.33874
188	1.33874
189	1.34337
190	1.34337
191	1.35032
192	1.35362
193	1.35738
194	1.36962
195	1.3699
196	1.37172
197	1.37386
198	1.382
199	1.38938
200	1.38938
201	1.39645
202	1.40398
203	1.41871
204	1.42084
205	1.42746
206	1.42861
207	1.42861
208	1.42861
209	1.44336
210	1.46604
211	1.48205
212	1.48787
213	1.48946
214	1.49856
215	1.52733
216	1.52733
217	1.52733
218	1.52948
219	1.53414
220	1.53618
221	1.53618
222	1.53876
223	1.53876
224	1.54978
225	1.54978
226	1.54978
227	1.54978
228	1.55142
229	1.55142
230	1.55989
231	1.5704
232	1.5704
233	1.5704
234	1.5704
235	1.5704
236	1.5704
237	1.5704
238	1.5704
239	1.57424
240	1.57738
241	1.58266
242	1.58266
243	1.58266
244	1.58266
245	1.58617
246	1.58617
247	1.58617
248	1.58696
249	1.58696
250	1.58696
251	1.59976
252	1.59976
253	1.59976
254	1.60533
255	1.61423
256	1.62627
257	1.63553
258	1.64556
259	1.64826
260	1.64867
261	1.67325
262	1.67444
263	1.67631
264	1.68752
265	1.69686
266	1.69686
267	1.69686
268	1.70585
269	1.71626
270	1.71626
271	1.71626
272	1.71679
273	1.72068
274	1.72068
275	1.72068
276	1.72189
277	1.74668
278	1.74668
279	1.75273
280	1.79618
281	1.81706
282	1.81919
283	1.8327
284	1.8327
285	1.84243
286	1.85037
287	1.85037
288	1.85037
289	1.88293
290	1.88293
291	1.89166
292	1.90129
293	1.90129
294	1.90129
295	1.90129
296	1.90129
297	1.9019
298	1.9019
299	1.91002
300	1.91002
301	1.9176
302	1.92744
303	1.92898
304	1.93599
305	1.94151
306	1.9491
307	1.9491
308	1.96689
309	1.96689
310	1.96862
311	1.96862
312	1.96862
313	2.00796
314	2.01988
315	2.01988
316	2.01988
317	2.06617
318	2.08276
319	2.09395
320	2.09395
321	2.09395
322	2.09395
323	2.10443
324	2.10443
325	2.10443
326	2.11731
327	2.1196
328	2.14243
329	2.15661
330	2.16771
331	2.16771
332	2.19682
333	2.2096
334	2.21137
335	2.23376
336	2.23709
337	2.23709
338	2.24866
339	2.25964
340	2.26552
341	2.28836
342	2.29021
343	2.3042
344	2.31299
345	2.31391
346	2.34255
347	2.34255
348	2.34255
349	2.34255
350	2.34255
351	2.34552
352	2.34552
353	2.35794
354	2.39053
355	2.39666
356	2.39844
357	2.40325
358	2.41677
359	2.42499
360	2.42499
361	2.42499
362	2.42499
363	2.42499
364	2.42946
365	2.42946
366	2.42946
367	2.42946
368	2.42946
369	2.47958
370	2.50634
371	2.50634
372	2.50634
373	2.50634
374	2.50634
375	2.53201
376	2.53388
377	2.53536
378	2.53646
379	2.53646
380	2.55138
381	2.55165
382	2.56088
383	2.56866
384	2.57347
385	2.57438
386	2.59983
387	2.60242
388	2.62362
389	2.62636
390	2.62636
391	2.6312
392	2.63148
393	2.64446
394	2.64446
395	2.64508
396	2.64508
397	2.64558
398	2.64756
399	2.64756
400	2.65746
401	2.66039
402	2.66039
403	2.66039
404	2.66039
405	2.66201
406	2.66201
407	2.66201
408	2.66771
409	2.67849
410	2.68006
411	2.68006
412	2.68006
413	2.6803
414	2.6803
415	2.6803
416	2.69548
417	2.72388
418	2.74063
419	2.75378
420	2.75685
421	2.76314
422	2.77408
423	2.77654
424	2.79172
425	2.80164
426	2.80356
427	2.82012
428	2.82576
429	2.82576
430	2.8302
431	2.8403
432	2.84406
433	2.84406
434	2.84564
435	2.84564
436	2.84564
437	2.84564
438	2.84564
439	2.85392
440	2.86629
441	2.86629
442	2.87719
443	2.88181
444	2.88181
445	2.88833
446	2.88869
447	2.90406
448	2.91519
449	2.91519
450	2.91579
451	2.91823
452	2.92104
453	2.92104
454	2.92104
455	2.92825
456	2.92825
457	2.92825
458	2.92825
459	2.92867
460	2.93861
461	2.93907
462	2.95356
463	2.95356
464	2.95356
465	2.95356
466	2.96102
467	2.96102
468	2.97477
469	2.98235
470	3.00199
471	3.00439
472	3.00813
473	3.02788
474	3.03127
475	3.05492
476	3.07484
477	3.07484
478	3.12846
479	3.12846
480	3.13586
481	3.16892
482	3.16892
483	3.17607
484	3.17607
485	3.17607
486	3.21746
487	3.23874
488	3.23874
489	3.26174
490	3.26174
491	3.28282
492	3.29228
493	3.29228
494	3.29228
495	3.29228
496	3.29228
497	3.29228
498	3.29228
499	3.29228
500	3.29228
501	3.29228
502	3.29228
503	3.29228
504	3.29228
505	3.29392
506	3.32861
507	3.35792
508	3.36282
509	3.3687
510	3.3687
511	3.3687
512	3.382
513	3.39092
514	3.41679
515	3.42431
516	3.43652
517	3.45361
518	3.469
519	3.47817
520	3.47817
521	3.49421
522	3.49421
523	3.49421
524	3.51252
525	3.52796
526	3.54232
527	3.55382
528	3.58708
529	3.58708
530	3.59863
531	3.64231
532	3.64231
533	3.66718
534	3.70253
535	3.71539
536	3.71928
537	3.71928
538	3.72275
539	3.72534
540	3.73741
541	3.7629
542	3.76872
543	3.77375
544	3.77436
545	3.80722
546	3.80722
547	3.89737
548	3.94965
549	3.96828
550	4.00636
551	4.00636
552	4.02534
553	4.03104
554	4.0422
555	4.04268
556	4.04878
557	4.04878
558	4.05862
559	4.08532
560	4.08532
561	4.08532
562	4.10828
563	4.10828
564	4.10828
565	4.18651
566	4.25485
567	4.27293
568	4.34064
569	4.34064
570	4.34064
571	4.34064
572	4.34289
573	4.34817
574	4.35052
575	4.43303
576	4.43751
577	4.46104
578	4.48696
579	4.50426
580	4.50898
581	4.50946
582	4.50946
583	4.50946
584	4.51115
585	4.53387
586	4.53387
587	4.5436
588	4.5436
589	4.56248
590	4.56362
591	4.56407
592	4.60104
593	4.60104
594	4.60104
595	4.61398
596	4.65164
597	4.65164
598	4.66054
599	4.66054
600	4.68616
601	4.68616
602	4.69442
603	4.74252
604	4.74252
605	4.74252
606	4.75124
607	4.75762
608	4.75762
609	4.75762
610	4.76657
611	4.76894
612	4.78027
613	4.78526
614	4.81587
615	4.8232
616	4.8232
617	4.82983
618	4.83122
619	4.85009
620	4.86142
621	4.86142
622	4.86907
623	4.87424
624	4.87424
625	4.92362
626	4.92564
627	4.93178
628	4.93178
629	4.93178
630	4.99694
631	5.00809
632	5.00809
633	5.08056
634	5.09352
635	5.09352
636	5.17241
637	5.17241
638	5.17936
639	5.19441
640	5.19441
641	5.23834
642	5.23834
643	5.2478
644	5.24978
645	5.2622
646	5.26829
647	5.30107
648	5.30107
649	5.30807
650	5.31435
651	5.31435
652	5.33422
653	5.3429
654	5.40146
655	5.40382
656	5.42524
657	5.45408
658	5.45832
659	5.47616
660	5.51421
661	5.52657
662	5.52911
663	5.55232
664	5.58216
665	5.58508
666	5.60512
667	5.60749
668	5.68325
669	5.68574
670	5.68574
671	5.72018
672	5.74382
673	5.74382
674	5.75763
675	5.76039
676	5.84884
677	5.84884
678	5.86736
679	5.86963
680	5.90116
681	5.90345
682	5.92242
683	5.92242
684	5.98037
685	6.00108
686	6.00108
687	6.00108
688	6.04832
689	6.04832
690	6.08053
691	6.08053
692	6.08262
693	6.08262
694	6.08262
695	6.09512
696	6.1016
697	6.10322
698	6.116
699	6.12132
700	6.14344
701	6.2234
702	6.22662
703	6.22662
704	6.22662
705	6.26775
706	6.27468
707	6.33695
708	6.3423
709	6.35
710	6.37718
711	6.37718
712	6.37718
713	6.37718
714	6.37718
715	6.37718
716	6.37718
717	6.37718
718	6.38108
719	6.41452
720	6.41452
721	6.46274
722	6.48407
723	6.48407
724	6.51306
725	6.51652
726	6.52342
727	6.5281
728	6.5307
729	6.54678
730	6.54678
731	6.57711
732	6.59443
733	6.61172
734	6.64119
735	6.68591
736	6.69558
737	6.70765
738	6.70765
739	6.71584
740	6.72039
741	6.73424
742	6.73424
743	6.73424
744	6.75432
745	6.75432
746	6.75852
747	6.75852
748	6.75852
749	6.77416
750	6.78457
751	6.8687
752	6.92222
753	6.92226
754	6.92412
755	6.92412
756	6.92594
757	6.92594
758	6.92594
759	6.95034
760	7.01043
761	7.04337
762	7.04337
763	7.04337
764	7.04337
765	7.04337
766	7.04337
767	7.04337
768	7.04337
769	7.09291
770	7.09291
771	7.09291
772	7.1022
773	7.16786
774	7.17848
775	7.19682
776	7.19682
777	7.19682
778	7.19682
779	7.19765
780	7.21895
781	7.27781
782	7.27781
783	7.3242
784	7.38049
785	7.38049
786	7.38049
787	7.40798
788	7.46043
789	7.48334
790	7.49695
791	7.5123
792	7.53294
793	7.53294
794	7.57088
795	7.58654
796	7.61955
797	7.62812
798	7.62812
799	7.62812
800	7.62812
801	7.62925
802	7.63288
803	7.66751
804	7.66751
805	7.66751
806	7.67319
807	7.68647
808	7.68647
809	7.68647
810	7.70356
811	7.70535
812	7.72342
813	7.74115
814	7.77358
815	7.78426
816	7.80145
817	7.82688
818	7.88054
819	7.88543
820	7.88543
821	7.90944
822	7.90944
823	7.92279
824	7.94449
825	7.94714
826	7.96885
827	7.97465
828	7.99112
829	7.99112
830	7.99112
831	8.03362
832	8.03362
833	8.0348
834	8.06979
835	8.11522
836	8.17568
837	8.20678
838	8.21436
839	8.23894
840	8.26078
841	8.27038
842	8.28336
843	8.28336
844	8.28336
845	8.28336
846	8.28336
847	8.28336
848	8.35182
849	8.35182
850	8.35204
851	8.403
852	8.43648
853	8.44577
854	8.44577
855	8.44577
856	8.49695
857	8.53229
858	8.66437
859	8.68066
860	8.7107
861	8.76318
862	8.85874
863	8.85874
864	8.87735
865	8.87735
866	8.87735
867	8.88902
868	8.89555
869	8.91912
870	8.93116
871	8.98882
872	8.98882
873	8.98882
874	9.0008
875	9.0605
876	9.0605
877	9.10648
878	9.10648
879	9.11206
880	9.11206
881	9.13048
882	9.13048
883	9.13199
884	9.13199
885	9.13199
886	9.13199
887	9.15563
888	9.19262
889	9.19483
890	9.19483
891	9.19483
892	9.19483
893	9.21343
894	9.21343
895	9.21343
896	9.21591
897	9.21591
898	9.29366
899	9.29366
900	9.29366
901	9.36003
902	9.36744
903	9.37521
904	9.43527
905	9.45524
906	9.46126
907	9.4854
908	9.4854
909	9.4854
910	9.48675
911	9.5452
912	9.5817
913	9.58728
914	9.62798
915	9.62798
916	9.64807
917	9.69014
918	9.70342
919	9.73081
920	9.73081
921	9.74252
922	9.76444
923	9.7785
924	9.79677
925	9.81966
926	9.822
927	9.86026
928	9.87594
929	9.91953
930	9.92481
931	9.92798
932	9.93733
933	9.97902
934	9.98663
935	9.98966
936	9.98966
937	9.99749
938	9.9992
939	10.009
940	10.0101
941	10.0246
942	10.0314
943	10.0336
944	10.0654
945	10.0864
946	10.2178
947	10.2178
948	10.2178
949	10.2178
950	10.2196
951	10.2471
952	10.2945
953	10.2997
954	10.3361
955	10.3408
956	10.3408
957	10.3408
958	10.3578
959	10.3578
960	10.3578
961	10.3659
962	10.4067
963	10.4324
964	10.4324
965	10.4482
966	10.4584
967	10.5263
968	10.5312
969	10.5312
970	10.5312
971	10.5487
972	10.5554
973	10.5554
974	10.5554
975	10.6001
976	10.6001
977	10.6266
978	10.6702
979	10.6702
980	10.7161
981	10.7571
982	10.7571
983	10.7722
984	10.7722
985	10.784
986	10.7899
987	10.8177
988	10.8503
989	10.884
990	10.884
991	10.884
992	10.884
993	10.884
994	10.9246
995	10.9803
996	11.006
997	11.006
998	11.006
999	11.006
1000	11.006
1001	11.006
1002	11.006
1003	11.0182
1004	11.0579
1005	11.0684
1006	11.0916
1007	11.1173
1008	11.1176
1009	11.1176
1010	11.1283
1011	11.1283
1012	11.1283
1013	11.1783
1014	11.1783
1015	11.2327
1016	11.2327
1017	11.2775
1018	11.299
1019	11.299
1020	11.3244
1021	11.446
1022	11.5846
1023	11.6016
1024	11.6016
1025	11.6138
1026	11.6138
1027	11.7099
1028	11.8054
1029	11.8535
1030	11.8535
1031	11.9123
1032	11.9267
1033	12.0291
1034	12.0842
1035	12.0954
1036	12.1019
1037	12.1171
1038	12.1291
1039	12.1407
1040	12.1407
1041	12.1407
1042	12.1407
1043	12.2443
1044	12.2501
1045	12.2773
1046	12.2937
1047	12.3587
1048	12.3587
1049	12.3587
1050	12.3587
1051	12.4288
1052	12.4288
1053	12.4442
1054	12.4442
1055	12.5312
1056	12.5445
1057	12.5445
1058	12.5445
1059	12.5445
1060	12.5445
1061	12.5992
1062	12.7719
1063	12.7942
1064	12.8357
1065	12.9347
1066	12.9347
1067	13.0666
1068	13.1048
1069	13.1185
1070	13.1618
1071	13.1648
1072	13.1702
1073	13.1976
1074	13.2068
1075	13.2275
1076	13.256
1077	13.2633
1078	13.2798
1079	13.3981
1080	13.4268
1081	13.4314
1082	13.487
1083	13.5471
1084	13.567
1085	13.5942
1086	13.6707
1087	13.8165
1088	13.8314
1089	13.8773
1090	14.142
1091	14.2
1092	14.275
1093	14.275
1094	14.4166
1095	14.4572
1096	14.4797
1097	14.4992
1098	14.6127
1099	14.6685
1100	14.7893
1101	14.7951
1102	14.9315
1103	15.091
1104	15.091
1105	15.091
1106	15.1028
1107	15.1507
1108	15.2046
1109	15.2448
1110	15.3071
1111	15.3099
1112	15.3099
1113	15.4677
1114	15.4677
1115	15.4677
1116	15.4677
1117	15.4677
1118	15.4677
1119	15.4677
1120	15.4677
1121	15.567
1122	15.6203
1123	15.6321
1124	15.8819
1125	15.8857
1126	15.9462
1127	15.9462
1128	16.0581
1129	16.2665
1130	16.2792
1131	16.3563
1132	16.3978
1133	16.4373
1134	16.5042
1135	16.5042
1136	16.5423
1137	16.5473
1138	16.6698
1139	16.6698
1140	16.6698
1141	16.6698
1142	16.7751
1143	16.9311
1144	16.9711
1145	16.9815
1146	17.0644
1147	17.0644
1148	17.1252
1149	17.1366
1150	17.1619
1151	17.2175
1152	17.3066
1153	17.3377
1154	17.4199
1155	17.5122
1156	17.5917
1157	17.6182
1158	17.6182
1159	17.6303
1160	17.6303
1161	17.6303
1162	17.7277
1163	17.8153
1164	17.8153
1165	17.8689
1166	17.9336
1167	17.9405
1168	18.0573
1169	18.0746
1170	18.1419
1171	18.1615
1172	18.1615
1173	18.1615
1174	18.1615
1175	18.1615
1176	18.1615
1177	18.1865
1178	18.2082
1179	18.298
1180	18.3633
1181	18.369
1182	18.4794
1183	18.5442
1184	18.6705
1185	18.6847
1186	18.6847
1187	18.7787
1188	18.8676
1189	18.9595
1190	18.9595
1191	18.9595
1192	18.9595
1193	19.0482
1194	19.2836
1195	19.3619
1196	19.3619
1197	19.3619
1198	19.3619
1199	19.3653
1200	19.4269
1201	19.4285
1202	19.5419
1203	19.5496
1204	19.5498
1205	19.6422
1206	19.7076
1207	20.0056
1208	20.0056
1209	20.0242
1210	20.0242
1211	20.146
1212	20.2236
1213	20.2357
1214	20.4064
1215	20.5542
1216	20.5639
1217	20.6173
1218	20.7108
1219	20.8219
1220	20.8219
1221	20.8907
1222	20.8907
1223	21.158
1224	21.2699
1225	21.2964
1226	21.2964
1227	21.3448
1228	21.3448
1229	21.4641
1230	21.504
1231	21.504
1232	21.5181
1233	21.6711
1234	21.805
1235	21.9184
1236	21.9468
1237	21.9468
1238	21.9468
1239	21.9926
1240	22.0295
1241	22.0502
1242	22.1345
1243	22.279
1244	22.5646
1245	22.5646
1246	22.5646
1247	22.5646
1248	22.5646
1249	22.5646
1250	22.611
1251	22.6256
1252	22.6256
1253	22.6256
1254	22.7116
1255	22.772
1256	23.0242
1257	23.0242
1258	23.0906
1259	23.0906
1260	23.0906
1261	23.5782
1262	23.6193
1263	23.6826
1264	23.7338
1265	23.8258
1266	23.8306
1267	24.0344
1268	24.0344
1269	24.1202
1270	24.1202
1271	24.1956
1272	24.1956
1273	24.1956
1274	24.1956
1275	24.2843
1276	24.2843
1277	24.5393
1278	24.5978
1279	25.0375
1280	25.0375
1281	25.357
1282	25.3894
1283	26.2474
1284	26.6107
1285	26.6853
1286	26.9403
1287	27.1503
1288	27.161
1289	27.1998
1290	27.3216
1291	27.6014
1292	27.6551
1293	27.6551
1294	27.6866
1295	27.7491
1296	27.7526
1297	28.1428
1298	28.199
1299	28.199
1300	28.6137
1301	28.6995
1302	28.6995
1303	28.7991
1304	29.4878
1305	29.5097
1306	29.5097
1307	29.5097
1308	29.5097
1309	29.6516
1310	29.8589
1311	30.6429
1312	31.1671
1313	31.3832
1314	31.6918
1315	31.6918
1316	31.6918
1317	31.6918
1318	31.6918
1319	31.9765
1320	32.0437
1321	32.0523
1322	32.16
1323	32.1802
1324	32.1802
1325	32.3256
1326	32.3504
1327	32.7167
1328	32.7167
1329	33.4106
1330	33.4126
1331	33.4618
1332	33.5145
1333	34.0567
1334	34.3407
1335	34.7347
1336	34.7347
1337	34.8313
1338	34.947
1339	34.9878
1340	35.1777
1341	35.7855
1342	36.2523
1343	37.0402
1344	37.5416
1345	37.5416
1346	37.8085
1347	37.8085
1348	37.8085
1349	37.8137
1350	37.8898
1351	38.0887
1352	38.0887
1353	38.2552
1354	38.5078
1355	38.5078
1356	38.5556
1357	39.0046
1358	39.2038
1359	39.4378
1360	39.4378
1361	39.4378
1362	39.7782
1363	39.7782
1364	40.2189
1365	40.2883
1366	40.3921
1367	40.3921
1368	40.5222
1369	40.5222
1370	40.6406
1371	40.6406
1372	40.7323
1373	41.8048
1374	41.8048
1375	41.8166
1376	42.1389
1377	42.601
1378	42.7411
1379	43.1028
1380	43.1028
1381	43.1028
1382	43.1028
1383	44.159
1384	44.4126
1385	44.4383
1386	44.4383
1387	46.4525
1388	46.526
1389	46.946
1390	48.2256
1391	48.7285
1392	48.7285
1393	48.8678
1394	48.8678
1395	48.8678
1396	48.8678
1397	49.0121
1398	49.5994
1399	49.8418
1400	50.5136
1401	50.541
1402	50.541
1403	50.541
1404	50.9915
1405	51.5397
1406	51.5743
1407	51.5743
1408	51.5743
1409	51.8641
1410	51.8906
1411	51.932
1412	51.9623
1413	51.9623
1414	53.0639
1415	54.6325
1416	55.1851
1417	55.3305
1418	55.3305
1419	56.0372
1420	56.3837
1421	57.8766
1422	57.9713
1423	58.883
1424	59.0797
1425	60.4596
1426	60.5839
1427	61.0998
1428	61.2829
1429	61.6378
1430	61.6378
1431	62.4919
1432	62.4919
1433	63.7528
1434	66.7768
1435	66.8566
1436	66.9103
1437	66.9982
1438	66.9982
1439	66.9982
1440	66.9982
1441	69.6203
1442	81.2216
1443	84.1193
1444	84.4629
1445	86.7845
1446	95.6384
1447	99.7261

## Sheet: Figure 4c
Figure 4c
The segment number of the CSSL/9311 population
Line name	number of segments
Q1	4
Q2	85
Q3	5
Q4	9
Q5	7
Q6	25
Q7	30
Q8	32
Q9	1
Q10	8
Q11	7
Q12	5
Q13	30
Q14	4
Q15	4
Q16	2
Q17	5
Q18	3
Q19	7
Q20	7
Q21	34
Q22	24
Q23	12
Q24	8
Q25	38
Q26	4
Q27	12
Q28	3
Q29	7
Q30	3
Q31	1
Q32	4
Q33	1
Q34	5
Q35	9
Q36	6
Q37	1
Q38	2
Q39	9
Q40	11
Q41	6
Q42	2
Q43	5
Q44	5
Q45	2
Q46	4
Q47	2
Q48	2
Q49	4
Q50	5
Q51	7
Q52	8
Q53	3
Q54	5
Q55	5
Q56	4
Q57	11
Q58	8
Q59	5
Q60	3
Q61	5
Q62	5
Q63	10
Q64	14
Q65	6
Q66	1
Q67	8
Q68	2
Q70	3
Q71	2
Q72	4
Q73	4
Q74	6
Q75	7
Q76	8
Q77	11
Q78	3
Q79	8
Q80	10
Q81	6
Q82	6
Q83	7
Q84	6
Q85	4
Q86	3
Q87	42
Q88	1
Q89	2
Q92	6
Q93	2
Q94	1
Q95	1
Q96	1
Q98	1
Q99	4
Q101	2
Q102	6
Q103	7
Q104	5
Q105	5
Q106	5
Q107	4
Q108	1
Q109	5
Q110	18
Q111	5
Q112	5
Q113	2
Q114	3
Q115	6
Q116	26
Q117	15
Q118	10
Q120	12
Q121	1
Q122	2
Q123	1
Q124	1
Q125	32
Q126	4
Q127	5
Q128	5
Q130	2
Q131	9
Q132	1
Q134	6
Q135	7
Q136	7
Q137	10
Q138	4
Q139	2
Q140	3
Q141	4
Q142	6
Q143	8
Q144	15
Q145	1
Q146	4
Q147	7
Q148	8
Q149	3
Q150	6
Q151	7
Q152	12
Q153	12
Q154	5
Q155	1
Q156	3
Q157	11
Q158	7
Q160	4
Q161	1
Q162	4
Q163	2
Q164	3
Q165	2
Q166	1
Q167	6
Q168	5
Q169	7
Q170	5
Q173	5
Q174	9
Q175	2
Q176	1
Q178	1
Q179	30
Q180	2
Q181	2
Q182	4
Q183	3
Q184	3
Q185	5
Q186	32
Q187	5
Q188	1
Q190	29
Q191	9
Q192	14
Q193	3
Q195	3
Q196	4
Q197	2
Q198	4
Q199	6
Q201	9
Q202	18
Q203	4
Q204	4
Q205	3
Q206	7
Q207	17
Q209	3
Q210	2
Q211	6
Q212	5
Q213	1
Q214	5
	1447

## Sheet: Figure 4e
Figure 4e
The segment length of the CSSL/Nip population
segment ID	segment length (cM)
1	0.36758
2	0.481488
3	0.481488
4	0.533876
5	0.570752
6	0.581056
7	0.58216
8	0.591224
9	0.623336
10	0.624212
11	0.630184
12	0.630184
13	0.630184
14	0.630184
15	0.630184
16	0.630184
17	0.630184
18	0.650612
19	0.68708
20	0.690284
21	0.705996
22	0.765372
23	0.765372
24	0.78362
25	0.78362
26	0.78362
27	0.78362
28	0.78362
29	0.78362
30	0.78362
31	0.78362
32	0.78362
33	0.78362
34	0.78362
35	0.78362
36	0.78362
37	0.78362
38	0.78362
39	0.78362
40	0.78362
41	0.78362
42	0.78362
43	0.78362
44	0.78362
45	0.78362
46	0.78362
47	0.78362
48	0.78362
49	0.78362
50	0.78362
51	0.78362
52	0.78362
53	0.78362
54	0.78362
55	0.78362
56	0.78362
57	0.78362
58	0.78362
59	0.78362
60	0.78362
61	0.78362
62	0.78362
63	0.78362
64	0.78362
65	0.78362
66	0.78362
67	0.78362
68	0.78362
69	0.78362
70	0.78362
71	0.78362
72	0.78362
73	0.78362
74	0.78362
75	0.78362
76	0.78362
77	0.78362
78	0.78362
79	0.78362
80	0.78362
81	0.78362
82	0.78362
83	0.850144
84	0.850144
85	0.889544
86	0.894868
87	0.894868
88	0.894868
89	0.894868
90	0.89904
91	0.946424
92	0.952452
93	0.962792
94	0.982288
95	0.982288
96	0.982288
97	0.982288
98	0.982288
99	0.982288
100	0.982288
101	0.982288
102	0.982288
103	0.982288
104	0.982288
105	0.982288
106	0.982288
107	0.982288
108	0.982288
109	0.982288
110	0.982288
111	0.982288
112	0.982288
113	0.982288
114	0.982288
115	0.982288
116	0.982288
117	0.982288
118	0.982288
119	0.982288
120	0.982288
121	0.982288
122	0.982288
123	0.982288
124	0.987496
125	0.99314
126	0.99314
127	0.99314
128	0.99314
129	0.99314
130	0.99314
131	0.99314
132	0.99314
133	0.99314
134	0.99314
135	0.99314
136	0.99314
137	0.99314
138	0.99314
139	0.99314
140	0.99314
141	0.99314
142	0.99314
143	0.99314
144	0.99314
145	0.99314
146	0.99314
147	0.99314
148	0.99314
149	0.99314
150	0.99314
151	0.99314
152	0.99314
153	0.99314
154	0.99314
155	0.99314
156	0.99314
157	0.99314
158	0.99314
159	0.999888
160	0.999888
161	0.999888
162	0.999888
163	0.999888
164	0.999888
165	0.999888
166	0.999888
167	0.999888
168	0.999888
169	0.999888
170	0.999888
171	0.999888
172	0.999888
173	0.999888
174	0.999888
175	0.999888
176	0.999888
177	0.999888
178	0.999888
179	0.999888
180	0.999888
181	0.999888
182	0.999888
183	0.999888
184	0.999888
185	0.999888
186	0.999888
187	0.999888
188	1.00752
189	1.04318
190	1.04928
191	1.05836
192	1.06711
193	1.07627
194	1.07627
195	1.11829
196	1.11829
197	1.11829
198	1.15
199	1.15
200	1.16858
201	1.16858
202	1.18343
203	1.18343
204	1.18343
205	1.18343
206	1.18343
207	1.18343
208	1.18343
209	1.18343
210	1.18343
211	1.18343
212	1.18343
213	1.18343
214	1.18343
215	1.18343
216	1.18343
217	1.18343
218	1.18343
219	1.18343
220	1.18343
221	1.18343
222	1.18343
223	1.18343
224	1.18343
225	1.18343
226	1.18343
227	1.18343
228	1.18343
229	1.18343
230	1.18343
231	1.18343
232	1.18343
233	1.18343
234	1.18343
235	1.18343
236	1.18343
237	1.18343
238	1.18343
239	1.18343
240	1.18843
241	1.18843
242	1.19448
243	1.19599
244	1.20109
245	1.20363
246	1.21059
247	1.21059
248	1.21059
249	1.21059
250	1.21059
251	1.21059
252	1.21059
253	1.21059
254	1.22015
255	1.22015
256	1.23963
257	1.24059
258	1.25505
259	1.27672
260	1.28052
261	1.28052
262	1.28052
263	1.28676
264	1.29533
265	1.3017
266	1.3017
267	1.3017
268	1.3017
269	1.3017
270	1.3017
271	1.3017
272	1.3017
273	1.3017
274	1.3017
275	1.3017
276	1.3017
277	1.3017
278	1.3017
279	1.3017
280	1.3017
281	1.3017
282	1.3017
283	1.3017
284	1.3017
285	1.3017
286	1.3017
287	1.3017
288	1.3017
289	1.3017
290	1.3017
291	1.3017
292	1.3017
293	1.3017
294	1.3017
295	1.3017
296	1.3017
297	1.3017
298	1.3017
299	1.3017
300	1.3017
301	1.3017
302	1.3017
303	1.3017
304	1.3017
305	1.3017
306	1.3017
307	1.3017
308	1.3017
309	1.3017
310	1.3017
311	1.31346
312	1.33146
313	1.36054
314	1.37347
315	1.37958
316	1.37958
317	1.37958
318	1.37961
319	1.37988
320	1.39287
321	1.40106
322	1.41174
323	1.41392
324	1.41392
325	1.41392
326	1.41551
327	1.43234
328	1.43234
329	1.43234
330	1.43234
331	1.43234
332	1.4458
333	1.46431
334	1.49636
335	1.51862
336	1.51862
337	1.51862
338	1.51862
339	1.51862
340	1.51862
341	1.51862
342	1.51862
343	1.51862
344	1.51862
345	1.51862
346	1.51862
347	1.51862
348	1.51862
349	1.51862
350	1.51862
351	1.51862
352	1.51862
353	1.51862
354	1.51862
355	1.51862
356	1.51862
357	1.51862
358	1.51862
359	1.51862
360	1.51862
361	1.51862
362	1.51862
363	1.51862
364	1.51862
365	1.51862
366	1.51862
367	1.51862
368	1.51862
369	1.51862
370	1.51862
371	1.51862
372	1.51862
373	1.51862
374	1.51862
375	1.51862
376	1.51862
377	1.51862
378	1.51862
379	1.51862
380	1.51862
381	1.51862
382	1.51862
383	1.51862
384	1.52101
385	1.52101
386	1.52251
387	1.5461
388	1.56443
389	1.5755
390	1.58479
391	1.58618
392	1.58618
393	1.59673
394	1.60015
395	1.60015
396	1.60015
397	1.60015
398	1.62186
399	1.62798
400	1.63208
401	1.63208
402	1.63208
403	1.63208
404	1.63208
405	1.63208
406	1.63208
407	1.63208
408	1.63208
409	1.63208
410	1.63208
411	1.63208
412	1.63208
413	1.63208
414	1.63208
415	1.63208
416	1.63208
417	1.63208
418	1.63208
419	1.63208
420	1.63208
421	1.63208
422	1.63208
423	1.63208
424	1.63208
425	1.63208
426	1.63208
427	1.63208
428	1.63208
429	1.63208
430	1.63208
431	1.63208
432	1.63208
433	1.63208
434	1.63208
435	1.63208
436	1.63208
437	1.63208
438	1.63208
439	1.63208
440	1.63208
441	1.63208
442	1.63208
443	1.63208
444	1.63208
445	1.63208
446	1.63208
447	1.63208
448	1.63208
449	1.63208
450	1.63208
451	1.63208
452	1.63208
453	1.63208
454	1.63208
455	1.63208
456	1.63208
457	1.63209
458	1.63209
459	1.63805
460	1.64072
461	1.64908
462	1.66906
463	1.67824
464	1.67824
465	1.67824
466	1.68594
467	1.68594
468	1.68594
469	1.68738
470	1.69006
471	1.69614
472	1.6998
473	1.6998
474	1.6998
475	1.6998
476	1.6998
477	1.6998
478	1.71025
479	1.71025
480	1.71025
481	1.71025
482	1.71025
483	1.71025
484	1.71025
485	1.71025
486	1.71138
487	1.71138
488	1.71138
489	1.71138
490	1.71138
491	1.71138
492	1.71138
493	1.71138
494	1.71141
495	1.71794
496	1.71794
497	1.75029
498	1.75543
499	1.76647
500	1.76647
501	1.77158
502	1.77934
503	1.80254
504	1.80406
505	1.80406
506	1.80406
507	1.80406
508	1.80406
509	1.80406
510	1.80406
511	1.80406
512	1.80406
513	1.80406
514	1.80406
515	1.80406
516	1.80406
517	1.80406
518	1.80406
519	1.80406
520	1.80406
521	1.80406
522	1.80406
523	1.80406
524	1.80406
525	1.80406
526	1.80406
527	1.80406
528	1.80406
529	1.80406
530	1.80406
531	1.80406
532	1.80406
533	1.80406
534	1.80406
535	1.80406
536	1.80406
537	1.80406
538	1.80406
539	1.80406
540	1.80406
541	1.80406
542	1.80406
543	1.80406
544	1.80406
545	1.80406
546	1.80406
547	1.80406
548	1.80406
549	1.80406
550	1.80406
551	1.80406
552	1.80406
553	1.80406
554	1.80406
555	1.80406
556	1.80406
557	1.80406
558	1.80406
559	1.80406
560	1.82908
561	1.82919
562	1.83862
563	1.83862
564	1.83862
565	1.83862
566	1.83862
567	1.83862
568	1.83862
569	1.84161
570	1.84369
571	1.86319
572	1.86385
573	1.86994
574	1.87822
575	1.8908
576	1.89617
577	1.90917
578	1.90917
579	1.90917
580	1.91153
581	1.91153
582	1.91153
583	1.91981
584	1.92173
585	1.92639
586	1.93454
587	1.93454
588	1.93931
589	1.93931
590	1.93931
591	1.93931
592	1.93931
593	1.93931
594	1.93931
595	1.93931
596	1.93931
597	1.94003
598	1.94674
599	1.94674
600	1.94674
601	1.94674
602	1.94674
603	1.94674
604	1.94674
605	1.94674
606	1.94674
607	1.94674
608	1.94674
609	1.94674
610	1.94674
611	1.94674
612	1.94674
613	1.94674
614	1.94674
615	1.94674
616	1.94674
617	1.94674
618	1.94674
619	1.94674
620	1.94674
621	1.94674
622	1.94674
623	1.94674
624	1.95121
625	1.95415
626	1.95415
627	1.95905
628	1.97519
629	1.97922
630	1.9877
631	1.9887
632	1.9887
633	1.98882
634	1.98882
635	1.98882
636	1.98882
637	1.99101
638	2.00172
639	2.00172
640	2.00391
641	2.0086
642	2.01272
643	2.01412
644	2.01626
645	2.03955
646	2.03955
647	2.03955
648	2.03955
649	2.03955
650	2.03955
651	2.03955
652	2.03955
653	2.03955
654	2.03955
655	2.03955
656	2.03955
657	2.03955
658	2.03955
659	2.03955
660	2.03955
661	2.03955
662	2.03955
663	2.03955
664	2.03955
665	2.03955
666	2.03955
667	2.03955
668	2.03955
669	2.03955
670	2.03955
671	2.03955
672	2.03955
673	2.03955
674	2.03955
675	2.03955
676	2.03955
677	2.03955
678	2.03955
679	2.03955
680	2.03955
681	2.03955
682	2.03955
683	2.03955
684	2.03955
685	2.03955
686	2.0475
687	2.05097
688	2.05246
689	2.05523
690	2.05523
691	2.05523
692	2.06345
693	2.06345
694	2.06345
695	2.06345
696	2.06345
697	2.06345
698	2.06345
699	2.06345
700	2.06345
701	2.06345
702	2.06345
703	2.06345
704	2.06345
705	2.06345
706	2.06345
707	2.06345
708	2.06345
709	2.06345
710	2.06345
711	2.06345
712	2.06345
713	2.06345
714	2.06345
715	2.06345
716	2.06345
717	2.06345
718	2.06345
719	2.06345
720	2.06345
721	2.06345
722	2.06345
723	2.06345
724	2.06345
725	2.06345
726	2.06345
727	2.06345
728	2.06345
729	2.06345
730	2.06501
731	2.06501
732	2.06583
733	2.07084
734	2.07084
735	2.07084
736	2.07084
737	2.07084
738	2.08141
739	2.08328
740	2.08328
741	2.08585
742	2.09664
743	2.09664
744	2.10132
745	2.10132
746	2.10132
747	2.10132
748	2.10132
749	2.10132
750	2.10393
751	2.10393
752	2.10602
753	2.10602
754	2.12232
755	2.1345
756	2.1345
757	2.1345
758	2.1345
759	2.1345
760	2.1345
761	2.1345
762	2.1345
763	2.1345
764	2.1385
765	2.1385
766	2.15538
767	2.16008
768	2.16008
769	2.16367
770	2.16367
771	2.18057
772	2.19561
773	2.21118
774	2.23791
775	2.23908
776	2.23908
777	2.23908
778	2.2433
779	2.27341
780	2.27341
781	2.27341
782	2.27341
783	2.27341
784	2.27341
785	2.27348
786	2.27436
787	2.27774
788	2.27774
789	2.27774
790	2.27774
791	2.27774
792	2.27774
793	2.27774
794	2.27774
795	2.27774
796	2.27774
797	2.27774
798	2.27774
799	2.27774
800	2.27774
801	2.28184
802	2.28603
803	2.28603
804	2.28603
805	2.28603
806	2.28603
807	2.28603
808	2.28603
809	2.28603
810	2.28603
811	2.28603
812	2.28603
813	2.28603
814	2.28603
815	2.28603
816	2.28603
817	2.28603
818	2.28603
819	2.28603
820	2.28603
821	2.28603
822	2.28603
823	2.28603
824	2.28603
825	2.28603
826	2.28603
827	2.28603
828	2.28603
829	2.28603
830	2.28603
831	2.28603
832	2.28603
833	2.28603
834	2.28603
835	2.28603
836	2.28603
837	2.28603
838	2.28603
839	2.28603
840	2.28603
841	2.28603
842	2.2869
843	2.28958
844	2.2911
845	2.29216
846	2.29262
847	2.29792
848	2.29792
849	2.30954
850	2.33502
851	2.33502
852	2.33502
853	2.33502
854	2.34565
855	2.34943
856	2.35463
857	2.35661
858	2.35661
859	2.35764
860	2.35764
861	2.38218
862	2.38218
863	2.39344
864	2.39678
865	2.39709
866	2.39709
867	2.40204
868	2.40204
869	2.40204
870	2.40204
871	2.40204
872	2.40204
873	2.40204
874	2.40204
875	2.40204
876	2.40204
877	2.40204
878	2.40204
879	2.40204
880	2.40204
881	2.40204
882	2.40204
883	2.40204
884	2.4058
885	2.40991
886	2.40991
887	2.40991
888	2.40991
889	2.40991
890	2.40991
891	2.40991
892	2.40991
893	2.40991
894	2.40991
895	2.40991
896	2.40991
897	2.40991
898	2.40991
899	2.40991
900	2.40991
901	2.40991
902	2.40991
903	2.40991
904	2.40991
905	2.40991
906	2.40991
907	2.40991
908	2.40991
909	2.417
910	2.417
911	2.4206
912	2.4206
913	2.43112
914	2.43293
915	2.43497
916	2.44476
917	2.44783
918	2.44783
919	2.44783
920	2.47821
921	2.48214
922	2.48214
923	2.48214
924	2.4847
925	2.4847
926	2.4847
927	2.4847
928	2.49237
929	2.49695
930	2.50073
931	2.50134
932	2.50134
933	2.51046
934	2.51612
935	2.53141
936	2.54092
937	2.54906
938	2.55037
939	2.55365
940	2.56764
941	2.59428
942	2.60394
943	2.62379
944	2.6296
945	2.6296
946	2.6296
947	2.6296
948	2.6296
949	2.6296
950	2.6296
951	2.6296
952	2.6296
953	2.6296
954	2.6296
955	2.6296
956	2.6296
957	2.6296
958	2.6296
959	2.6296
960	2.6296
961	2.6296
962	2.6296
963	2.6296
964	2.6296
965	2.6296
966	2.6296
967	2.6296
968	2.64594
969	2.64942
970	2.6563
971	2.65684
972	2.65799
973	2.65799
974	2.66178
975	2.67138
976	2.67138
977	2.6733
978	2.67404
979	2.67404
980	2.67768
981	2.67911
982	2.67911
983	2.68056
984	2.68056
985	2.69101
986	2.69101
987	2.6944
988	2.69768
989	2.70912
990	2.71819
991	2.71819
992	2.72068
993	2.73425
994	2.73461
995	2.73461
996	2.73461
997	2.73461
998	2.73461
999	2.73461
1000	2.73461
1001	2.73461
1002	2.73461
1003	2.73461
1004	2.73461
1005	2.73461
1006	2.73461
1007	2.73461
1008	2.73865
1009	2.75775
1010	2.77612
1011	2.78495
1012	2.78561
1013	2.79033
1014	2.79033
1015	2.79043
1016	2.79043
1017	2.79043
1018	2.79043
1019	2.79043
1020	2.79043
1021	2.79043
1022	2.79043
1023	2.79043
1024	2.79043
1025	2.79043
1026	2.79043
1027	2.79043
1028	2.79043
1029	2.79043
1030	2.79043
1031	2.79043
1032	2.79043
1033	2.79043
1034	2.79043
1035	2.79043
1036	2.79043
1037	2.79043
1038	2.79043
1039	2.79043
1040	2.79043
1041	2.79043
1042	2.79043
1043	2.79043
1044	2.79217
1045	2.79764
1046	2.79764
1047	2.80038
1048	2.80038
1049	2.80367
1050	2.80628
1051	2.82644
1052	2.82664
1053	2.82982
1054	2.83456
1055	2.85482
1056	2.86229
1057	2.872
1058	2.87639
1059	2.87639
1060	2.87639
1061	2.87639
1062	2.87907
1063	2.88038
1064	2.88327
1065	2.88344
1066	2.88834
1067	2.88834
1068	2.89697
1069	2.89932
1070	2.89932
1071	2.89932
1072	2.89932
1073	2.90207
1074	2.90207
1075	2.90207
1076	2.90207
1077	2.90207
1078	2.90207
1079	2.90207
1080	2.90207
1081	2.90207
1082	2.90207
1083	2.90207
1084	2.90207
1085	2.90207
1086	2.90207
1087	2.90207
1088	2.90207
1089	2.90207
1090	2.90207
1091	2.90207
1092	2.90207
1093	2.91536
1094	2.91536
1095	2.92508
1096	2.92508
1097	2.92508
1098	2.92508
1099	2.92508
1100	2.92508
1101	2.92508
1102	2.92556
1103	2.92595
1104	2.92595
1105	2.92595
1106	2.92595
1107	2.92595
1108	2.92595
1109	2.92595
1110	2.92595
1111	2.92595
1112	2.93099
1113	2.93312
1114	2.93312
1115	2.93312
1116	2.93312
1117	2.93312
1118	2.93312
1119	2.93312
1120	2.93312
1121	2.93312
1122	2.93312
1123	2.93312
1124	2.93312
1125	2.93465
1126	2.94553
1127	2.94553
1128	2.94553
1129	2.94553
1130	2.94553
1131	2.94553
1132	2.94553
1133	2.94553
1134	2.95078
1135	2.95078
1136	2.95078
1137	2.95078
1138	2.95078
1139	2.95078
1140	2.95078
1141	2.95078
1142	2.95078
1143	2.95078
1144	2.95078
1145	2.95078
1146	2.95078
1147	2.95078
1148	2.95078
1149	2.95078
1150	2.95078
1151	2.95078
1152	2.95078
1153	2.95474
1154	2.96363
1155	2.96363
1156	2.97894
1157	2.97894
1158	2.99088
1159	3.01599
1160	3.02638
1161	3.02638
1162	3.02638
1163	3.0345
1164	3.03631
1165	3.03826
1166	3.04072
1167	3.04466
1168	3.05163
1169	3.05163
1170	3.06375
1171	3.06375
1172	3.06989
1173	3.10906
1174	3.10906
1175	3.10906
1176	3.11122
1177	3.11122
1178	3.11673
1179	3.13534
1180	3.13992
1181	3.14585
1182	3.17655
1183	3.17655
1184	3.18885
1185	3.18885
1186	3.18885
1187	3.18885
1188	3.18885
1189	3.18885
1190	3.18885
1191	3.18885
1192	3.18885
1193	3.18885
1194	3.18885
1195	3.18885
1196	3.18885
1197	3.18885
1198	3.18885
1199	3.18885
1200	3.18885
1201	3.18885
1202	3.18885
1203	3.18885
1204	3.18885
1205	3.18885
1206	3.18885
1207	3.18885
1208	3.18885
1209	3.18885
1210	3.18885
1211	3.18885
1212	3.19031
1213	3.19633
1214	3.19633
1215	3.19633
1216	3.19633
1217	3.19633
1218	3.19633
1219	3.19633
1220	3.19633
1221	3.19633
1222	3.19633
1223	3.19633
1224	3.19633
1225	3.19633
1226	3.19633
1227	3.19633
1228	3.19633
1229	3.21286
1230	3.22789
1231	3.22789
1232	3.23928
1233	3.23928
1234	3.23928
1235	3.25278
1236	3.25665
1237	3.26135
1238	3.26135
1239	3.26135
1240	3.26135
1241	3.26135
1242	3.26135
1243	3.26135
1244	3.26135
1245	3.26135
1246	3.26135
1247	3.26135
1248	3.28061
1249	3.28077
1250	3.28077
1251	3.28077
1252	3.28077
1253	3.28077
1254	3.28077
1255	3.28077
1256	3.28099
1257	3.28294
1258	3.28294
1259	3.28377
1260	3.29
1261	3.29
1262	3.2936
1263	3.29653
1264	3.30948
1265	3.31032
1266	3.31074
1267	3.31074
1268	3.31074
1269	3.31074
1270	3.31576
1271	3.3165
1272	3.3165
1273	3.3165
1274	3.32118
1275	3.32118
1276	3.32118
1277	3.32889
1278	3.32889
1279	3.32889
1280	3.32889
1281	3.32889
1282	3.32889
1283	3.32889
1284	3.32889
1285	3.32889
1286	3.32889
1287	3.32889
1288	3.32889
1289	3.32889
1290	3.32889
1291	3.32889
1292	3.32889
1293	3.32889
1294	3.32889
1295	3.32889
1296	3.32889
1297	3.32889
1298	3.3707
1299	3.37601
1300	3.39756
1301	3.41774
1302	3.43862
1303	3.43862
1304	3.43862
1305	3.43862
1306	3.43862
1307	3.44268
1308	3.45058
1309	3.45068
1310	3.45867
1311	3.4618
1312	3.4618
1313	3.4618
1314	3.4618
1315	3.4618
1316	3.4618
1317	3.4618
1318	3.46367
1319	3.47542
1320	3.47745
1321	3.47925
1322	3.51342
1323	3.51342
1324	3.52708
1325	3.52708
1326	3.53265
1327	3.54244
1328	3.54837
1329	3.5669
1330	3.57364
1331	3.57554
1332	3.57554
1333	3.58267
1334	3.58378
1335	3.5876
1336	3.5876
1337	3.5938
1338	3.5938
1339	3.5938
1340	3.59737
1341	3.59737
1342	3.60018
1343	3.6097
1344	3.628
1345	3.63724
1346	3.63852
1347	3.64437
1348	3.64776
1349	3.65104
1350	3.65213
1351	3.65213
1352	3.66102
1353	3.69168
1354	3.69788
1355	3.69788
1356	3.69788
1357	3.69788
1358	3.69788
1359	3.69788
1360	3.69788
1361	3.69788
1362	3.69788
1363	3.69788
1364	3.69788
1365	3.69788
1366	3.69788
1367	3.69788
1368	3.69788
1369	3.69788
1370	3.69788
1371	3.69788
1372	3.69788
1373	3.69788
1374	3.69788
1375	3.69788
1376	3.69788
1377	3.69788
1378	3.69788
1379	3.69788
1380	3.69788
1381	3.69788
1382	3.69788
1383	3.69788
1384	3.69788
1385	3.69788
1386	3.69788
1387	3.69788
1388	3.69788
1389	3.69788
1390	3.69788
1391	3.69788
1392	3.69788
1393	3.69788
1394	3.69788
1395	3.69788
1396	3.69788
1397	3.69788
1398	3.69788
1399	3.69788
1400	3.69788
1401	3.70238
1402	3.70238
1403	3.70395
1404	3.70395
1405	3.70662
1406	3.70667
1407	3.71735
1408	3.72409
1409	3.72771
1410	3.72771
1411	3.72845
1412	3.74072
1413	3.76356
1414	3.76356
1415	3.76356
1416	3.77351
1417	3.79282
1418	3.7947
1419	3.7947
1420	3.7947
1421	3.80088
1422	3.8529
1423	3.85479
1424	3.86097
1425	3.86097
1426	3.86097
1427	3.86097
1428	3.86097
1429	3.86097
1430	3.86214
1431	3.86214
1432	3.88462
1433	3.88676
1434	3.89506
1435	3.89506
1436	3.91247
1437	3.91247
1438	3.91247
1439	3.91396
1440	3.93202
1441	3.9501
1442	3.9501
1443	3.95314
1444	3.96609
1445	3.96952
1446	3.96952
1447	3.96952
1448	3.97002
1449	3.97002
1450	3.97002
1451	3.97194
1452	3.9773
1453	3.98222
1454	3.99694
1455	4.00216
1456	4.00216
1457	4.00305
1458	4.00305
1459	4.00305
1460	4.00305
1461	4.01051
1462	4.02219
1463	4.03459
1464	4.06082
1465	4.07662
1466	4.07769
1467	4.08814
1468	4.09121
1469	4.0914
1470	4.09911
1471	4.11066
1472	4.11066
1473	4.12034
1474	4.13204
1475	4.13315
1476	4.13315
1477	4.13315
1478	4.13315
1479	4.13315
1480	4.13315
1481	4.13315
1482	4.13315
1483	4.13315
1484	4.13315
1485	4.13315
1486	4.13315
1487	4.13315
1488	4.13315
1489	4.13315
1490	4.13315
1491	4.13315
1492	4.13315
1493	4.13315
1494	4.13315
1495	4.13315
1496	4.13315
1497	4.13315
1498	4.13315
1499	4.13315
1500	4.13315
1501	4.13315
1502	4.13315
1503	4.13315
1504	4.13315
1505	4.13315
1506	4.13315
1507	4.13315
1508	4.13315
1509	4.13315
1510	4.13315
1511	4.13315
1512	4.13315
1513	4.13315
1514	4.15375
1515	4.15828
1516	4.1637
1517	4.1637
1518	4.1637
1519	4.17257
1520	4.17888
1521	4.18602
1522	4.18602
1523	4.21036
1524	4.21036
1525	4.21222
1526	4.21222
1527	4.21222
1528	4.21717
1529	4.22932
1530	4.22932
1531	4.23924
1532	4.24108
1533	4.24108
1534	4.27682
1535	4.27682
1536	4.27682
1537	4.27682
1538	4.27682
1539	4.28025
1540	4.28181
1541	4.28181
1542	4.28181
1543	4.28181
1544	4.28181
1545	4.28181
1546	4.28181
1547	4.28181
1548	4.28181
1549	4.28181
1550	4.28181
1551	4.28181
1552	4.28181
1553	4.28181
1554	4.28181
1555	4.28181
1556	4.28181
1557	4.28181
1558	4.28181
1559	4.28181
1560	4.28181
1561	4.28181
1562	4.28181
1563	4.28181
1564	4.28181
1565	4.31144
1566	4.3288
1567	4.33539
1568	4.36444
1569	4.36686
1570	4.37705
1571	4.38124
1572	4.38124
1573	4.38124
1574	4.38124
1575	4.38124
1576	4.38124
1577	4.38124
1578	4.38124
1579	4.38124
1580	4.38124
1581	4.38951
1582	4.38986
1583	4.39086
1584	4.39202
1585	4.39412
1586	4.40221
1587	4.41106
1588	4.42921
1589	4.42921
1590	4.42921
1591	4.42921
1592	4.43153
1593	4.44323
1594	4.44323
1595	4.44323
1596	4.4471
1597	4.44967
1598	4.44967
1599	4.45049
1600	4.4532
1601	4.45332
1602	4.4589
1603	4.4589
1604	4.45915
1605	4.464
1606	4.4653
1607	4.47249
1608	4.47249
1609	4.47754
1610	4.48571
1611	4.51109
1612	4.51109
1613	4.5113
1614	4.5113
1615	4.5113
1616	4.52832
1617	4.52862
1618	4.54658
1619	4.56021
1620	4.57733
1621	4.57733
1622	4.57733
1623	4.57733
1624	4.57733
1625	4.57733
1626	4.57733
1627	4.57733
1628	4.57733
1629	4.57733
1630	4.57733
1631	4.57733
1632	4.57733
1633	4.58412
1634	4.58987
1635	4.60418
1636	4.60908
1637	4.61359
1638	4.62612
1639	4.62792
1640	4.62792
1641	4.62792
1642	4.62943
1643	4.63018
1644	4.63018
1645	4.63018
1646	4.63018
1647	4.63018
1648	4.63018
1649	4.63018
1650	4.63018
1651	4.63018
1652	4.63018
1653	4.63018
1654	4.63018
1655	4.63018
1656	4.63018
1657	4.63018
1658	4.63018
1659	4.63018
1660	4.66562
1661	4.67055
1662	4.67763
1663	4.67855
1664	4.686
1665	4.686
1666	4.686
1667	4.686
1668	4.686
1669	4.686
1670	4.686
1671	4.686
1672	4.686
1673	4.686
1674	4.686
1675	4.686
1676	4.69195
1677	4.69647
1678	4.69647
1679	4.69647
1680	4.69647
1681	4.69647
1682	4.69647
1683	4.69647
1684	4.69647
1685	4.69647
1686	4.69647
1687	4.69647
1688	4.69647
1689	4.69647
1690	4.69647
1691	4.69647
1692	4.69647
1693	4.69647
1694	4.69647
1695	4.69647
1696	4.69647
1697	4.69647
1698	4.69647
1699	4.69647
1700	4.69647
1701	4.69647
1702	4.69647
1703	4.69647
1704	4.69647
1705	4.69647
1706	4.69647
1707	4.69647
1708	4.69647
1709	4.69647
1710	4.69647
1711	4.69647
1712	4.69647
1713	4.69647
1714	4.69647
1715	4.69647
1716	4.69647
1717	4.69647
1718	4.69647
1719	4.69647
1720	4.69647
1721	4.69647
1722	4.69647
1723	4.69647
1724	4.69647
1725	4.69647
1726	4.69647
1727	4.69647
1728	4.69647
1729	4.69647
1730	4.69647
1731	4.69647
1732	4.69647
1733	4.69647
1734	4.69647
1735	4.69647
1736	4.69647
1737	4.69647
1738	4.69647
1739	4.69647
1740	4.69647
1741	4.69647
1742	4.70474
1743	4.70474
1744	4.70927
1745	4.70988
1746	4.71028
1747	4.71419
1748	4.72085
1749	4.72085
1750	4.72546
1751	4.72546
1752	4.72546
1753	4.72546
1754	4.72634
1755	4.72634
1756	4.73185
1757	4.77596
1758	4.77615
1759	4.78049
1760	4.81602
1761	4.81602
1762	4.81602
1763	4.81602
1764	4.82124
1765	4.82158
1766	4.82262
1767	4.84834
1768	4.84996
1769	4.84996
1770	4.8565
1771	4.86756
1772	4.86934
1773	4.86969
1774	4.87309
1775	4.87309
1776	4.88349
1777	4.88349
1778	4.88349
1779	4.89204
1780	4.90032
1781	4.92328
1782	4.93883
1783	4.96824
1784	4.96824
1785	4.96846
1786	4.96865
1787	4.97148
1788	4.98034
1789	4.98078
1790	4.98297
1791	4.99642
1792	5.00572
1793	5.01857
1794	5.0197
1795	5.0197
1796	5.0197
1797	5.0197
1798	5.0197
1799	5.0197
1800	5.0197
1801	5.0197
1802	5.0197
1803	5.0197
1804	5.0197
1805	5.0197
1806	5.0197
1807	5.0197
1808	5.0197
1809	5.0197
1810	5.0197
1811	5.0197
1812	5.0197
1813	5.0197
1814	5.0197
1815	5.0197
1816	5.0197
1817	5.0197
1818	5.0197
1819	5.0197
1820	5.0197
1821	5.0197
1822	5.0197
1823	5.0197
1824	5.0197
1825	5.0197
1826	5.02047
1827	5.02392
1828	5.02392
1829	5.02505
1830	5.02505
1831	5.0266
1832	5.02699
1833	5.02699
1834	5.02699
1835	5.02699
1836	5.02699
1837	5.02699
1838	5.02699
1839	5.03531
1840	5.03594
1841	5.03594
1842	5.03594
1843	5.03594
1844	5.03594
1845	5.03594
1846	5.03594
1847	5.03594
1848	5.03594
1849	5.03594
1850	5.03594
1851	5.03594
1852	5.03594
1853	5.03594
1854	5.03594
1855	5.03594
1856	5.03594
1857	5.03594
1858	5.03594
1859	5.03594
1860	5.03594
1861	5.03594
1862	5.03594
1863	5.03594
1864	5.03594
1865	5.03594
1866	5.03594
1867	5.03594
1868	5.03594
1869	5.03594
1870	5.03594
1871	5.03594
1872	5.03594
1873	5.03594
1874	5.03831
1875	5.03831
1876	5.03831
1877	5.04708
1878	5.0526
1879	5.06248
1880	5.06248
1881	5.06248
1882	5.06248
1883	5.0964
1884	5.11069
1885	5.1167
1886	5.11862
1887	5.12667
1888	5.12667
1889	5.12667
1890	5.12667
1891	5.12667
1892	5.13415
1893	5.14048
1894	5.15759
1895	5.16256
1896	5.16915
1897	5.17154
1898	5.17154
1899	5.17154
1900	5.18541
1901	5.18669
1902	5.18669
1903	5.18669
1904	5.19253
1905	5.1972
1906	5.2016
1907	5.20202
1908	5.20239
1909	5.20239
1910	5.20239
1911	5.2146
1912	5.22687
1913	5.22868
1914	5.23084
1915	5.23244
1916	5.25473
1917	5.25911
1918	5.26545
1919	5.26545
1920	5.26545
1921	5.26994
1922	5.26994
1923	5.29073
1924	5.29073
1925	5.29073
1926	5.29073
1927	5.29073
1928	5.29073
1929	5.29073
1930	5.29073
1931	5.29073
1932	5.29073
1933	5.29073
1934	5.29073
1935	5.29073
1936	5.29073
1937	5.29073
1938	5.29073
1939	5.29073
1940	5.29073
1941	5.29073
1942	5.29073
1943	5.29073
1944	5.29073
1945	5.29073
1946	5.29073
1947	5.29073
1948	5.29073
1949	5.29073
1950	5.29073
1951	5.29073
1952	5.29073
1953	5.29073
1954	5.29073
1955	5.29073
1956	5.29073
1957	5.29073
1958	5.29073
1959	5.29073
1960	5.29073
1961	5.29073
1962	5.29073
1963	5.29073
1964	5.29073
1965	5.30055
1966	5.30348
1967	5.30348
1968	5.30348
1969	5.3232
1970	5.32362
1971	5.35312
1972	5.35342
1973	5.35342
1974	5.36363
1975	5.36459
1976	5.36618
1977	5.36618
1978	5.36618
1979	5.36618
1980	5.36618
1981	5.38103
1982	5.38619
1983	5.38736
1984	5.38736
1985	5.39472
1986	5.39472
1987	5.39472
1988	5.39996
1989	5.39996
1990	5.39996
1991	5.40709
1992	5.40709
1993	5.40709
1994	5.40709
1995	5.40709
1996	5.41398
1997	5.41985
[truncated: 4,866 more rows]

## Sheet: Figure 4f
Figure 4f
The segment number of the CSSL/Nip population
Line name	number of segments
H2	11
H3	11
H4	13
H5	50
H6	14
H7	10
H8	11
H9	11
H10	13
H13	12
H14	13
H15	11
H16	11
H17	12
H18	61
H19	52
H20	52
H21	55
H22	10
H23	12
H24	11
H25	33
H26	11
H27	43
H28	14
H29	13
H30	62
H31	14
H32	13
H33	13
H34	11
H35	46
H37	10
H38	45
H39	6
H41	6
H42	5
H43	44
H44	11
H45	5
H46	54
H47	8
H48	7
H49	9
H50	9
H51	63
H52	9
H53	8
H54	11
H55	10
H56	8
H57	7
H58	11
H59	60
H60	11
H61	7
H62	9
H63	8
H64	8
H65	8
H66	5
H67	39
H68	6
H69	8
H70	33
H72	36
H73	8
H74	7
H75	7
H76	11
H78	37
H79	32
H80	38
H81	29
H82	41
H83	54
H84	38
H85	54
H86	33
H87	59
H88	46
H89	55
H90	48
H91	48
H92	53
H93	46
H94	40
H96	35
H97	35
H98	63
H100	47
H101	45
H102	48
H103	54
H104	39
H105	35
H107	51
H108	48
H109	38
H110	57
H111	38
H112	42
H114	61
H115	40
H116	61
H118	58
H119	52
H120	53
H121	44
H122	7
H123	2
H124	48
H125	50
H126	47
H127	41
H128	38
H129	49
H130	49
H131	3
H132	42
H133	49
H134	37
H135	41
H138	45
H139	47
H140	54
H142	54
H143	31
H144	52
H146	44
H147	59
H148	51
H149	42
H150	66
H151	45
H152	15
H153	50
H154	19
H155	49
H156	42
H157	25
H158	56
H159	47
H160	51
H161	52
H162	52
H163	45
H164	40
H165	24
H166	40
H167	50
H169	37
H170	48
H171	59
H173	37
H174	51
H176	44
H177	49
H178	50
H179	28
H180	28
H181	50
H182	46
H183	52
H184	19
H185	34
H186	38
H187	45
H188	53
H189	50
H190	20
H191	48
H192	13
H195	5
H196	36
H197	5
H198	11
H199	44
H200	45
H202	5
H203	13
H205	8
H207	2
H208	5
H209	57
H211	25
H212	5
H213	17
H214	60
H215	29
H216	18
H217	2
H218	13
H219	27
H220	9
H223	3
H224	26
H226	26
H227	24
H228	20
H229	35
H230	32
H231	8
H232	31
H233	19
H234	14
H235	31
H236	28
H240	9
H241	19
H242	15
H243	13
H244	6
H245	3
H246	20
H247	16
H248	28
H249	23
H250	43
H251	28
H252	28
H253	29
H254	6
H255	25
H256	24

## Sheet: Figure 5a
Figure 5a
The LOD score of grain length (GL), grain width (GW), 1000-grain weight (TGW), length-width ratio (GL/GW), plant height (PH), panicle length (PL), tiller number (TN), length of flag leaf (LFL), and width of flag leaf (WFL) in three environments
Grain length						Grain width						1000-grain weight						Grain length to grain width ratio						Plant height						Panicle length						Tiller number						Length of flag leaf						Width of flag leaf
Chromosome	MarkerName	2020 Beijing	2021 Hainan	2021 Beijing		Chromosome	MarkerName	2020Beijing	2021Hainan	2021Beijing		Chromosome	MarkerName	2020Beijing	2021Hainan	2021Beijing		Chromosome	MarkerName	2020Beijing	2021Hainan	2021Beijing		Chromosome	MarkerName	2020Beijing	2021Hainan	2021Beijing		Chromosome	MarkerName	2020Beijing	2021Hainan	2021Beijing		Chromosome	MarkerName	2020Beijing	2021Hainan	2021Beijing		Chromosome	MarkerName	2020Beijing	2021Hainan	2021Beijing		Chromosome	MarkerName
Chr1	S1_37023	0.1225	0.0011	0.0393		Chr1	S1_37023	0	0.0085	0.0673		Chr1	S1_37023	0.1018	0.1399	0.0076		Chr1	S1_37023	0.0233	0.0061	0.0007		Chr1	S1_37023	0.0269	0.0002	0.0125		Chr1	S1_37023	0.0154	0	0.0575		Chr1	S1_37023	0.2632	0.0001	0.2524		Chr1	S1_37023	0.6574	0.1437	0.2458		Chr1	S1_37023
Chr1	S1_38192	0.0331	0.006	0.0362		Chr1	S1_38192	0.0782	0.0438	0.0002		Chr1	S1_38192	0.0281	0.0011	0.0034		Chr1	S1_38192	0.2027	0.0036	0.0018		Chr1	S1_38192	0.0284	0.0517	0.0493		Chr1	S1_38192	0.0077	0	0.0086		Chr1	S1_38192	0.1811	0.0572	0.1301		Chr1	S1_38192	0.1929	0.1547	0.1332		Chr1	S1_38192
Chr1	S1_210196	0.0183	0	0.0156		Chr1	S1_210196	0.5873	0.4842	1.2019		Chr1	S1_210196	0.0046	0.0975	0.2605		Chr1	S1_210196	0.023	0.1584	0.045		Chr1	S1_210196	0.0669	0.0744	0.0441		Chr1	S1_210196	0.0003	0.1693	0.1541		Chr1	S1_210196	0.8943	0.5415	0.2799		Chr1	S1_210196	0.0085	0.013	0.0146		Chr1	S1_210196
Chr1	S1_213693	0.0154	0.0114	0.0219		Chr1	S1_213693	0.7574	0.5045	1.2961		Chr1	S1_213693	0.0214	0.1159	0.4275		Chr1	S1_213693	0.0138	0.1656	0.0284		Chr1	S1_213693	0.0096	0.1814	0.0119		Chr1	S1_213693	0.0013	0.1248	0.2385		Chr1	S1_213693	0.8944	0.4152	0.2598		Chr1	S1_213693	0.0755	0.0314	0.0019		Chr1	S1_213693
Chr1	S1_248817	0.0725	0.0581	0.0291		Chr1	S1_248817	0.5963	0.5	1.3144		Chr1	S1_248817	0.0085	0.1428	0.1674		Chr1	S1_248817	0.005	0.1493	0.0467		Chr1	S1_248817	0.1095	0.0824	0.0312		Chr1	S1_248817	0.009	0.1782	0.1929		Chr1	S1_248817	0.8117	0.5996	0.305		Chr1	S1_248817	0.042	0.0167	0.0008		Chr1	S1_248817
Chr1	S1_252367	0.0024	0.0091	0.0874		Chr1	S1_252367	0.6784	0.6615	1.0337		Chr1	S1_252367	0.0033	0.0512	0.3348		Chr1	S1_252367	0.0172	0.1779	0.0112		Chr1	S1_252367	0.0556	0.2628	0.0812		Chr1	S1_252367	0.0033	0.0974	0.1353		Chr1	S1_252367	0.8189	0.5213	0.187		Chr1	S1_252367	0.1432	0.0062	0.0284		Chr1	S1_252367
Chr1	S1_340569	0.0278	0.0427	0.0423		Chr1	S1_340569	0.4765	0.4083	1.1076		Chr1	S1_340569	0.0046	0.0419	0.1585		Chr1	S1_340569	0.0382	0.1878	0.0166		Chr1	S1_340569	0.1185	0.1155	0.1116		Chr1	S1_340569	0.0004	0.1724	0.1069		Chr1	S1_340569	0.6498	0.4777	0.2615		Chr1	S1_340569	0.1242	0.0349	0.0006		Chr1	S1_340569
Chr1	S1_360853	0.1297	0.0014	0.0623		Chr1	S1_360853	0.4935	0.3842	1.1241		Chr1	S1_360853	0.0096	0.0721	0.2519		Chr1	S1_360853	0.0417	0.0448	0.0166		Chr1	S1_360853	0.1343	0.1943	0.074		Chr1	S1_360853	0.0247	0.0948	0.0922		Chr1	S1_360853	1.0283	0.7159	0.2328		Chr1	S1_360853	0.088	0.0099	0.0404		Chr1	S1_360853
Chr1	S1_375814	0.0551	0.0002	0.0696		Chr1	S1_375814	0.4543	0.3679	1.4861		Chr1	S1_375814	0.07	0.1334	0.2115		Chr1	S1_375814	0.0002	0.1166	0.0128		Chr1	S1_375814	0.0347	0.3019	0.077		Chr1	S1_375814	0.0226	0.1286	0.0578		Chr1	S1_375814	0.9214	0.7947	0.264		Chr1	S1_375814	0.0386	0.0069	0.0309		Chr1	S1_375814
Chr1	S1_429660	0.2062	0.0073	0.2167		Chr1	S1_429660	0.4627	0.0001	0.2288		Chr1	S1_429660	0.071	0.0082	0.4231		Chr1	S1_429660	0.0083	0.1835	0.0399		Chr1	S1_429660	0	0.5617	0.0913		Chr1	S1_429660	0.355	0.1193	0.0314		Chr1	S1_429660	0.9678	0.0105	0.0057		Chr1	S1_429660	0.6321	0	0.0372		Chr1	S1_429660
Chr1	S1_445213	0.2402	0.0233	0.5468		Chr1	S1_445213	0.5365	0	0.1499		Chr1	S1_445213	0.0527	0.0254	0.3662		Chr1	S1_445213	0.0015	0.1485	0.0174		Chr1	S1_445213	0.0002	0.2969	0.1311		Chr1	S1_445213	0.1647	0.1517	0.1119		Chr1	S1_445213	0.9777	0.0009	0.0106		Chr1	S1_445213	0.2403	0.0034	0.0397		Chr1	S1_445213
Chr1	S1_537714	0.0169	0.1736	0.0055		Chr1	S1_537714	0.2782	0.2568	0.7561		Chr1	S1_537714	0.0865	0.0356	0.1488		Chr1	S1_537714	0.0251	0.0372	0.005		Chr1	S1_537714	0.1824	0.2209	0.2928		Chr1	S1_537714	0.0571	0.0408	0.0742		Chr1	S1_537714	0.6526	0.0645	0.2503		Chr1	S1_537714	0.2493	0.0614	0.1014		Chr1	S1_537714
Chr1	S1_595577	0.0358	0.0233	0.0187		Chr1	S1_595577	0.0116	0.0156	0.0844		Chr1	S1_595577	0.0069	0.0179	0.0384		Chr1	S1_595577	0.1268	0.0309	0.0126		Chr1	S1_595577	0.2096	0.0033	0.0023		Chr1	S1_595577	0.0104	0	0.0512		Chr1	S1_595577	0.0571	0.2468	0.1838		Chr1	S1_595577	0.0049	0.2045	0.4892		Chr1	S1_595577
Chr1	S1_690146	0.0323	0.0115	0.0137		Chr1	S1_690146	0.023	0.063	0.39		Chr1	S1_690146	0.0243	0.0003	0.037		Chr1	S1_690146	0.0245	0.2457	0.241		Chr1	S1_690146	0.0005	0.0457	0.1451		Chr1	S1_690146	0.39	0.0813	0.0567		Chr1	S1_690146	0.1444	0.0299	0.6747		Chr1	S1_690146	0.6147	0.2208	0.085		Chr1	S1_690146
Chr1	S1_715297	0.1241	0.0759	0.0028		Chr1	S1_715297	0.0007	0.0167	0.1467		Chr1	S1_715297	0.0129	0.0005	0.1292		Chr1	S1_715297	0.0014	0.0153	0.0975		Chr1	S1_715297	0.017	0.0917	0.1461		Chr1	S1_715297	0.107	0.0965	0.1123		Chr1	S1_715297	0.1104	0.0397	0.3871		Chr1	S1_715297	0.6146	0.106	0.0006		Chr1	S1_715297
Chr1	S1_933602	0.1169	0.0268	0.0786		Chr1	S1_933602	0.009	0.046	0.22		Chr1	S1_933602	0.0042	0.0003	0.0172		Chr1	S1_933602	0.3049	0.1531	0.0753		Chr1	S1_933602	0.0179	0.0958	0.0003		Chr1	S1_933602	1.5172	0.1545	0.2526		Chr1	S1_933602	0.001	0.2268	0.336		Chr1	S1_933602	1.0282	0.0183	1.8056		Chr1	S1_933602
Chr1	S1_935871	0.0008	0.0501	0.0125		Chr1	S1_935871	0.4898	0.3382	0.5472		Chr1	S1_935871	0.0598	0.0089	0.2627		Chr1	S1_935871	0.0008	0.0084	0.0063		Chr1	S1_935871	0.1404	0.1899	0.1955		Chr1	S1_935871	0.0088	0.0158	0.0264		Chr1	S1_935871	0.5691	0.1254	0.2248		Chr1	S1_935871	0.0383	0.0371	0.0148		Chr1	S1_935871
Chr1	S1_1025967	0.3671	0.069	0.0701		Chr1	S1_1025967	0.2265	0.0301	0.1177		Chr1	S1_1025967	0.1861	0.0208	0.1592		Chr1	S1_1025967	0.0943	0.1037	0.0392		Chr1	S1_1025967	0.0367	0.0612	0.2552		Chr1	S1_1025967	0.3945	0.0793	0.0798		Chr1	S1_1025967	0.1253	0.0283	0.2077		Chr1	S1_1025967	0.5468	0.0692	0.8591		Chr1	S1_1025967
Chr1	S1_1034997	0.0456	0.2654	0.0098		Chr1	S1_1034997	0.3775	0.3529	0.7402		Chr1	S1_1034997	0.0381	0.0162	0.3573		Chr1	S1_1034997	10.6341	0.0025	0.0018		Chr1	S1_1034997	0.232	0.1398	0.2181		Chr1	S1_1034997	0.1001	0.0525	0.1107		Chr1	S1_1034997	0.7309	0.0539	0.4434		Chr1	S1_1034997	0.0812	0.0531	0.0001		Chr1	S1_1034997
Chr1	S1_1046858	0.1756	0.0718	0.0083		Chr1	S1_1046858	0.0391	0.0347	0.0641		Chr1	S1_1046858	0.0349	0.2489	0		Chr1	S1_1046858	0.0759	0.602	0.3615		Chr1	S1_1046858	0.3204	0.0821	0.0024		Chr1	S1_1046858	0.5412	0.1147	0.185		Chr1	S1_1046858	0.1042	0.0931	0.6359		Chr1	S1_1046858	0.6033	0.2949	1.6924		Chr1	S1_1046858
Chr1	S1_1105112	0.0888	0.3009	0.0218		Chr1	S1_1105112	0.2549	0.1597	0.4975		Chr1	S1_1105112	0.1231	0.0007	0.1498		Chr1	S1_1105112	0.0085	0.032	0.0001		Chr1	S1_1105112	0.3409	0.1035	0.1727		Chr1	S1_1105112	0.1141	0.0408	0.433		Chr1	S1_1105112	0.7416	0.056	0.3395		Chr1	S1_1105112	0.0195	0.0158	0.001		Chr1	S1_1105112
Chr1	S1_1119725	0.0235	0.2467	0.0049		Chr1	S1_1119725	0.2358	0.2013	1.5304		Chr1	S1_1119725	0.144	0.1118	0.206		Chr1	S1_1119725	0.1734	0.0003	0.0842		Chr1	S1_1119725	0.1831	0.2247	0.4676		Chr1	S1_1119725	0.0209	0.0303	0.106		Chr1	S1_1119725	0.9364	0.13	0.3613		Chr1	S1_1119725	0.0018	0.0204	0.0107		Chr1	S1_1119725
Chr1	S1_1228512	0.0024	0.3008	0.0096		Chr1	S1_1228512	0.0058	0.0751	0		Chr1	S1_1228512	0.1741	0.1601	0.0003		Chr1	S1_1228512	0.0715	0.0409	0.0383		Chr1	S1_1228512	0.0004	0.045	0.0699		Chr1	S1_1228512	0.095	0.0251	0.0195		Chr1	S1_1228512	0.1026	0.022	0.0228		Chr1	S1_1228512	1.1573	0.0626	0.2431		Chr1	S1_1228512
Chr1	S1_1358480	0.0752	0.4682	0.0094		Chr1	S1_1358480	0.084	0.0906	0.0644		Chr1	S1_1358480	0.0219	0.1266	0.0456		Chr1	S1_1358480	0.0398	0.0297	0.1021		Chr1	S1_1358480	0.0331	0.211	0.1749		Chr1	S1_1358480	0.0204	0.0011	0.0347		Chr1	S1_1358480	0.3233	0.0265	0.0149		Chr1	S1_1358480	0.4834	0.008	0.0426		Chr1	S1_1358480
Chr1	S1_1409190	0.0172	0.4623	0.0034		Chr1	S1_1409190	0.0166	0.1869	0.0623		Chr1	S1_1409190	0.1463	0.0148	0.2029		Chr1	S1_1409190	0.0894	0.0141	0.0049		Chr1	S1_1409190	0.0115	0.1983	0.058		Chr1	S1_1409190	0.0258	0.0784	0.0017		Chr1	S1_1409190	0.0998	0.032	0.0503		Chr1	S1_1409190	0.0796	0.2883	0.0106		Chr1	S1_1409190
Chr1	S1_1414935	0.2564	0.186	0.0068		Chr1	S1_1414935	0.0634	0.2553	0.0062		Chr1	S1_1414935	0.3493	0.0163	0.0575		Chr1	S1_1414935	0.0011	0.0002	0.0017		Chr1	S1_1414935	0.3281	0.4746	0.0334		Chr1	S1_1414935	0.005	0.0862	0.0002		Chr1	S1_1414935	0.1264	0.0047	0.0469		Chr1	S1_1414935	0.2647	0.347	0.0815		Chr1	S1_1414935
Chr1	S1_1450452	0.3028	0.0436	0.0115		Chr1	S1_1450452	0.0875	0.3552	0.0071		Chr1	S1_1450452	0.1208	0.086	0.0659		Chr1	S1_1450452	0.0156	0.0097	0.0166		Chr1	S1_1450452	0.171	0.1869	0.0363		Chr1	S1_1450452	0.0005	0.0922	0.0129		Chr1	S1_1450452	0.1513	0.0005	0.0233		Chr1	S1_1450452	0.2578	0.4733	0.0245		Chr1	S1_1450452
Chr1	S1_1490251	0.2127	0.0724	0.0043		Chr1	S1_1490251	0.1736	0.0049	0.0001		Chr1	S1_1490251	0.016	0.1559	0.0174		Chr1	S1_1490251	0.0209	0.0459	0.182		Chr1	S1_1490251	0	0.6905	1.299		Chr1	S1_1490251	0.0441	0.0185	0.0002		Chr1	S1_1490251	0.5614	0.1902	0.0269		Chr1	S1_1490251	0.0749	0.1076	0.3582		Chr1	S1_1490251
Chr1	S1_1492577	0.009	0.4489	0.0017		Chr1	S1_1492577	0.1016	0.0316	0.0523		Chr1	S1_1492577	0.2882	0.009	0.2099		Chr1	S1_1492577	0.0742	0.0371	0.0809		Chr1	S1_1492577	0.0072	0.0663	0.9048		Chr1	S1_1492577	0.3801	0.0001	0.149		Chr1	S1_1492577	0.3397	0.0003	0.0203		Chr1	S1_1492577	0.0458	0.0081	0.1642		Chr1	S1_1492577
Chr1	S1_1497360	0.006	0.2695	0.0003		Chr1	S1_1497360	0.1288	0.0415	0.0611		Chr1	S1_1497360	0.116	0.066	0.2088		Chr1	S1_1497360	0.158	0.0884	0.1392		Chr1	S1_1497360	0.0629	0.2913	1.0403		Chr1	S1_1497360	0.3313	0.0016	0.114		Chr1	S1_1497360	0.3748	0.0034	0.0062		Chr1	S1_1497360	0.0741	0.0262	0.0024		Chr1	S1_1497360
Chr1	S1_1503995	0.059	0.2809	0.0019		Chr1	S1_1503995	0.0474	0.0667	0.1914		Chr1	S1_1503995	0.2696	0.0142	0.2489		Chr1	S1_1503995	0.0862	0.0003	0.0035		Chr1	S1_1503995	0.0335	0.0733	0.0131		Chr1	S1_1503995	0.0007	0.305	0.2247		Chr1	S1_1503995	0.068	0.0891	0.0475		Chr1	S1_1503995	0.136	0.2656	0.1296		Chr1	S1_1503995
Chr1	S1_1506739	0.0092	0.3065	0.0032		Chr1	S1_1506739	0.1513	0.0153	0.1343		Chr1	S1_1506739	0.2684	0.0133	0.1866		Chr1	S1_1506739	0.0136	0.002	0.0249		Chr1	S1_1506739	0.0256	0.0957	0.8468		Chr1	S1_1506739	0.0189	0.0908	0.2327		Chr1	S1_1506739	0.3392	0.0001	0.0368		Chr1	S1_1506739	0.0231	0.0425	0.3736		Chr1	S1_1506739
Chr1	S1_1539076	0.0485	0.1851	0.0033		Chr1	S1_1539076	0.048	0.0417	0.0326		Chr1	S1_1539076	0.0648	0.096	0.0483		Chr1	S1_1539076	0	0	0.0012		Chr1	S1_1539076	0.2414	0.003	0.0068		Chr1	S1_1539076	0.0889	0.2222	0.1129		Chr1	S1_1539076	0.1753	0.0003	0.0906		Chr1	S1_1539076	0.463	0.3995	0.0862		Chr1	S1_1539076
Chr1	S1_1549035	0.2809	0.1818	0.0032		Chr1	S1_1549035	0.0516	0.6236	0		Chr1	S1_1549035	0.0838	0.1732	0.0694		Chr1	S1_1549035	0.011	0.0924	0.0616		Chr1	S1_1549035	0.171	0.1773	0.067		Chr1	S1_1549035	0.0005	0.11	0.0001		Chr1	S1_1549035	0.0326	0.0002	0.0137		Chr1	S1_1549035	0.2578	0.42	0.0245		Chr1	S1_1549035
Chr1	S1_1570322	0.0003	0.6947	0.0018		Chr1	S1_1570322	0.3018	0.0347	0.4045		Chr1	S1_1570322	0.0333	0.0011	0.4532		Chr1	S1_1570322	0.0581	0.0009	0.0151		Chr1	S1_1570322	0.8329	0.217	0.0461		Chr1	S1_1570322	0.023	0.1084	0.0714		Chr1	S1_1570322	0.0172	0.0797	0.0003		Chr1	S1_1570322	0.0006	0.0197	0.415		Chr1	S1_1570322
Chr1	S1_1579361	0.0459	0.6833	0.1317		Chr1	S1_1579361	0.3231	0.3317	1.2392		Chr1	S1_1579361	0.0899	0.0506	0.0001		Chr1	S1_1579361	0.0488	0.0009	0.0113		Chr1	S1_1579361	0.1848	0.002	0.046		Chr1	S1_1579361	0.015	0.0602	0.5798		Chr1	S1_1579361	0.8446	0.0757	0.2647		Chr1	S1_1579361	0.0031	0.0899	0.0501		Chr1	S1_1579361
Chr1	S1_1619046	0.0355	0.6473	0.1329		Chr1	S1_1619046	0.3952	0.245	1.0283		Chr1	S1_1619046	0.0329	0.0964	0.0001		Chr1	S1_1619046	0.0122	0.0203	0.0003		Chr1	S1_1619046	0.0603	0.0024	0.0386		Chr1	S1_1619046	0.0966	0.0144	0.6644		Chr1	S1_1619046	0.6999	0.0943	0.131		Chr1	S1_1619046	0.0001	0.0588	0.0017		Chr1	S1_1619046
Chr1	S1_1654661	0.0494	0.3713	0.1028		Chr1	S1_1654661	0.5521	0.5243	1.3327		Chr1	S1_1654661	0.1073	0.0896	0.0622		Chr1	S1_1654661	0.035	0.0008	0.0059		Chr1	S1_1654661	0.0334	0.0299	0.1098		Chr1	S1_1654661	0.0581	0.004	0.2702		Chr1	S1_1654661	0.6452	0.0831	0.3183		Chr1	S1_1654661	0.0168	0.1009	0.1655		Chr1	S1_1654661
Chr1	S1_1673451	0.2522	0.0927	0.0021		Chr1	S1_1673451	0.0419	0.1571	0.4342		Chr1	S1_1673451	0.1513	0.0539	0.0874		Chr1	S1_1673451	0.2022	0.4277	0.2591		Chr1	S1_1673451	0.0908	0.0086	0.0031		Chr1	S1_1673451	0.4048	0.006	0.0291		Chr1	S1_1673451	0.0201	0.0404	0.1789		Chr1	S1_1673451	0.156	0.0928	0.5787		Chr1	S1_1673451
Chr1	S1_1679726	0.004	0.2941	0.0881		Chr1	S1_1679726	0.6137	0.5818	1.2963		Chr1	S1_1679726	0.0126	0.0068	0.0605		Chr1	S1_1679726	0.0083	0.0056	0.0039		Chr1	S1_1679726	0.0011	0.0485	0.075		Chr1	S1_1679726	0.0035	0.0317	0.41		Chr1	S1_1679726	0.7886	0.0625	0.2951		Chr1	S1_1679726	0.0096	0.0812	0.0306		Chr1	S1_1679726
Chr1	S1_1695253	0.0113	0.6683	0.1068		Chr1	S1_1695253	0.3695	0.3081	0.7865		Chr1	S1_1695253	0.0529	0.0206	0.007		Chr1	S1_1695253	0.0001	0.018	0.0104		Chr1	S1_1695253	0.0163	0.011	0.1447		Chr1	S1_1695253	0.143	0.0291	0.4785		Chr1	S1_1695253	0.8016	0.0791	0.0513		Chr1	S1_1695253	0.0474	0.0538	0.0002		Chr1	S1_1695253
Chr1	S1_1724659	0.0143	0.2848	0.0393		Chr1	S1_1724659	0.702	0.4592	0.8904		Chr1	S1_1724659	0.0043	0.0541	0.0283		Chr1	S1_1724659	0.0136	0.0035	0.0369		Chr1	S1_1724659	0.012	0.1741	0.1917		Chr1	S1_1724659	0.0529	0.004	0.5617		Chr1	S1_1724659	0.7625	0.0212	0.0736		Chr1	S1_1724659	0.0087	0.0369	0.007		Chr1	S1_1724659
Chr1	S1_1750135	0.0536	0.3284	0.1167		Chr1	S1_1750135	0.8274	0.3995	0.7577		Chr1	S1_1750135	0.0193	0.0102	0.0348		Chr1	S1_1750135	0.0599	0.0009	0.0001		Chr1	S1_1750135	0.0027	0.072	0.2491		Chr1	S1_1750135	0.0824	0.0002	0.6387		Chr1	S1_1750135	0.6966	0.0276	0.0506		Chr1	S1_1750135	0.0251	0.0281	0.0001		Chr1	S1_1750135
Chr1	S1_1844122	0.0168	0.1079	0.006		Chr1	S1_1844122	0.0131	0.0003	0.3681		Chr1	S1_1844122	0.1064	0.0066	0.252		Chr1	S1_1844122	0.0146	0.0118	0.0307		Chr1	S1_1844122	0.0103	0.0785	0		Chr1	S1_1844122	0.0222	0.1172	0.2914		Chr1	S1_1844122	0.1602	0.0001	0.1307		Chr1	S1_1844122	0.0087	0.3553	0.2234		Chr1	S1_1844122
Chr1	S1_1931859	0.2125	0.1913	0.0249		Chr1	S1_1931859	0.2889	0.0967	0.1819		Chr1	S1_1931859	0	0.0058	0.091		Chr1	S1_1931859	0.0419	0.0528	0.0048		Chr1	S1_1931859	0.8698	0.0198	0.0613		Chr1	S1_1931859	0.0819	0.1366	0.8162		Chr1	S1_1931859	0.1539	0.0094	0.0044		Chr1	S1_1931859	0.0017	0.0087	0.0746		Chr1	S1_1931859
Chr1	S1_1939736	0.0233	0.2604	0.1773		Chr1	S1_1939736	0.7299	0.3501	0.8964		Chr1	S1_1939736	0.0672	0.0665	0.1287		Chr1	S1_1939736	0.0012	0.0135	0.008		Chr1	S1_1939736	0.0046	0.031	0.2249		Chr1	S1_1939736	0.1726	0.0045	0.279		Chr1	S1_1939736	0.8955	0.074	0.0508		Chr1	S1_1939736	0.0479	0.0622	0.0015		Chr1	S1_1939736
Chr1	S1_1949068	0.0101	0.259	0.1323		Chr1	S1_1949068	0.602	0.4207	1.2538		Chr1	S1_1949068	0.1215	0.0788	0.0506		Chr1	S1_1949068	0.0111	0.0001	0.0001		Chr1	S1_1949068	0.0739	0.0239	0.2328		Chr1	S1_1949068	0.0199	0.0466	0.163		Chr1	S1_1949068	0.8995	0.0654	0.2316		Chr1	S1_1949068	0.0027	0.1096	0.0793		Chr1	S1_1949068
Chr1	S1_1962411	0.0053	0.4737	0.1997		Chr1	S1_1962411	0.6652	0.5016	1.2053		Chr1	S1_1962411	0.0768	0.0011	0.0963		Chr1	S1_1962411	0.0347	0.0095	0.0209		Chr1	S1_1962411	0.0147	0.0078	0.114		Chr1	S1_1962411	0.0042	0.026	0.6339		Chr1	S1_1962411	0.9409	0.0518	0.2742		Chr1	S1_1962411	0.0147	0.0308	0.0986		Chr1	S1_1962411
Chr1	S1_2099804	0.0316	0.6356	0.1872		Chr1	S1_2099804	0.7814	0.4938	1.0956		Chr1	S1_2099804	0.0212	0.0009	0.0046		Chr1	S1_2099804	0.1199	0.0147	0.0012		Chr1	S1_2099804	0.0206	0.0045	0.2337		Chr1	S1_2099804	0.0006	0.0793	0.4054		Chr1	S1_2099804	0.8601	0.09	0.0939		Chr1	S1_2099804	0.0013	0.0394	0.0585		Chr1	S1_2099804
Chr1	S1_2120529	0.0914	0.771	0.3129		Chr1	S1_2120529	0.7617	0.369	0.7236		Chr1	S1_2120529	0.0635	0.0087	0.1007		Chr1	S1_2120529	0.0673	0.0009	0.0402		Chr1	S1_2120529	0.0006	0.0011	0.1693		Chr1	S1_2120529	0.0051	0.0437	0.5214		Chr1	S1_2120529	0.9534	0.0896	0.044		Chr1	S1_2120529	0.0225	0.0071	0.0191		Chr1	S1_2120529
Chr1	S1_2125619	0.0504	0.7019	0.3402		Chr1	S1_2125619	0.8594	0.512	0.7131		Chr1	S1_2125619	0.0296	0.0212	0.1182		Chr1	S1_2125619	0.0597	0.0083	0.0258		Chr1	S1_2125619	0.0415	0.0028	0.1199		Chr1	S1_2125619	0.0018	0.0388	0.536		Chr1	S1_2125619	0.8507	0.15	0.1077		Chr1	S1_2125619	0.0052	0.0014	0.0969		Chr1	S1_2125619
Chr1	S1_2170255	0.0037	0.6035	0.1498		Chr1	S1_2170255	0.5101	0.4909	0.8356		Chr1	S1_2170255	0.0477	0.0013	0.0368		Chr1	S1_2170255	0.0027	0.0004	0.0196		Chr1	S1_2170255	0.0257	0.0387	0.2647		Chr1	S1_2170255	0.0282	0.1195	0.1745		Chr1	S1_2170255	0.7181	0.1053	0.1242		Chr1	S1_2170255	0.0001	0.0194	0.0268		Chr1	S1_2170255
Chr1	S1_2202266	0.0761	0.3432	0.0777		Chr1	S1_2202266	0.7466	0.4365	0.8755		Chr1	S1_2202266	0.1303	0.0013	0.1947		Chr1	S1_2202266	0.0267	0.0058	0.0491		Chr1	S1_2202266	0.0151	0.1517	0.2203		Chr1	S1_2202266	0.0025	0.0003	0.3485		Chr1	S1_2202266	0.5034	0.0428	0.155		Chr1	S1_2202266	0.0069	0.0585	0.0629		Chr1	S1_2202266
Chr1	S1_2203434	0.0163	0.7325	0.1448		Chr1	S1_2203434	0.4816	0.3895	0.6592		Chr1	S1_2203434	0.0821	0.0306	0.0375		Chr1	S1_2203434	0.0064	0.0026	0.0261		Chr1	S1_2203434	0.0353	0.0695	0.1873		Chr1	S1_2203434	0.0271	0.0107	0.4981		Chr1	S1_2203434	0.564	0.1027	0.2122		Chr1	S1_2203434	0.0237	0.0082	0.0625		Chr1	S1_2203434
Chr1	S1_2217870	0.0035	0.7343	0.0383		Chr1	S1_2217870	0.3207	0.37	0.7088		Chr1	S1_2217870	0.0578	0.0293	0.032		Chr1	S1_2217870	0.0032	0.0116	0.0342		Chr1	S1_2217870	0.1946	0.2141	0.3136		Chr1	S1_2217870	0.0138	0.0458	0.1482		Chr1	S1_2217870	0.6357	0.0022	0.0728		Chr1	S1_2217870	0.0157	0.0329	0.0114		Chr1	S1_2217870
Chr1	S1_2229627	0.0487	0.9124	0.1195		Chr1	S1_2229627	0.2589	0.253	0.6291		Chr1	S1_2229627	0.2483	0.0534	0.0367		Chr1	S1_2229627	0.0137	0.0444	0.0048		Chr1	S1_2229627	0.3793	0.0448	0.3609		Chr1	S1_2229627	0.0047	0.0217	0.3866		Chr1	S1_2229627	0.6043	0.0024	0.0947		Chr1	S1_2229627	0.0619	0.0159	0.0852		Chr1	S1_2229627
Chr1	S1_2239264	0.0048	0.0896	0.3823		Chr1	S1_2239264	0.107	0.0002	0.2627		Chr1	S1_2239264	0.0013	0.1113	0.1235		Chr1	S1_2239264	0.3681	0.1785	0.0504		Chr1	S1_2239264	0.0362	0.9571	0.9308		Chr1	S1_2239264	0.0538	0.0216	0.012		Chr1	S1_2239264	0.1188	0.0008	0.0009		Chr1	S1_2239264	0.6078	0.2345	0.0974		Chr1	S1_2239264
Chr1	S1_2260488	0.0943	0.0047	0.0371		Chr1	S1_2260488	0.0067	0.282	0.0947		Chr1	S1_2260488	0.1346	0.047	0.0039		Chr1	S1_2260488	0.0761	0.2821	0.1334		Chr1	S1_2260488	0.0735	0.0289	0.0709		Chr1	S1_2260488	1.6482	0.283	0.0351		Chr1	S1_2260488	0.0206	0.113	0.4319		Chr1	S1_2260488	0.1694	0.0005	1.2914		Chr1	S1_2260488
Chr1	S1_2277758	0.0419	0.6488	0.134		Chr1	S1_2277758	0.2927	0.3214	0.5191		Chr1	S1_2277758	0.2878	0.0092	0.2233		Chr1	S1_2277758	0.0041	0.0295	0.0273		Chr1	S1_2277758	0.201	0.1357	0.2367		Chr1	S1_2277758	0.0056	0.0274	0.2691		Chr1	S1_2277758	0.6599	0.0003	0.1274		Chr1	S1_2277758	0.0356	0.0556	0.2836		Chr1	S1_2277758
Chr1	S1_2349219	0.0969	0.2444	0.0452		Chr1	S1_2349219	0.4157	0.1841	0.5791		Chr1	S1_2349219	0.2767	0.0019	0.2572		Chr1	S1_2349219	0.0004	0.0014	0.0877		Chr1	S1_2349219	0.1367	0.0885	0.426		Chr1	S1_2349219	0.2519	0.026	0.3297		Chr1	S1_2349219	0.5038	0.011	0.0084		Chr1	S1_2349219	0.1375	0.0116	0.0854		Chr1	S1_2349219
Chr1	S1_2389524	0.0099	0.1194	0.1583		Chr1	S1_2389524	0.1044	0.1704	0.1829		Chr1	S1_2389524	0.0419	0.0379	0.0493		Chr1	S1_2389524	0.0175	0.3999	0.0459		Chr1	S1_2389524	0.6113	0.3132	0.0611		Chr1	S1_2389524	0.0502	0.0556	0.0618		Chr1	S1_2389524	0.0473	0	0.1732		Chr1	S1_2389524	0.0432	0.0376	0.0003		Chr1	S1_2389524
Chr1	S1_2405875	0.0399	0.4429	0.0687		Chr1	S1_2405875	0.1805	0.1183	0.4417		Chr1	S1_2405875	0.3639	0.0006	0.1482		Chr1	S1_2405875	0.0194	0.007	0.0813		Chr1	S1_2405875	0.3106	0.0497	0.4057		Chr1	S1_2405875	0.259	0.0035	0.269		Chr1	S1_2405875	0.5068	0.0007	0.0415		Chr1	S1_2405875	0.1165	0.0094	0.131		Chr1	S1_2405875
Chr1	S1_2475024	0.014	0.6359	0.0051		Chr1	S1_2475024	0.6845	0.3129	0.8629		Chr1	S1_2475024	0.7128	0.0069	0.0652		Chr1	S1_2475024	0.003	0.049	0.1909		Chr1	S1_2475024	0.0051	0.0197	0.0147		Chr1	S1_2475024	0.5336	0.4131	0.2185		Chr1	S1_2475024	0.808	0.0001	0.018		Chr1	S1_2475024	0.2889	0.0379	0.1		Chr1	S1_2475024
Chr1	S1_2575670	0.0378	0.3256	0.0533		Chr1	S1_2575670	0.2229	0.2097	0.6863		Chr1	S1_2575670	0.1764	0.0179	0.0641		Chr1	S1_2575670	0.0018	0.0068	0.0453		Chr1	S1_2575670	0.1111	0.1403	0.3682		Chr1	S1_2575670	0.0427	0.0021	0.6043		Chr1	S1_2575670	0.5356	0.0579	0.1254		Chr1	S1_2575670	0.1119	0.049	0.2008		Chr1	S1_2575670
Chr1	S1_2590052	0.0963	0.0051	0.0031		Chr1	S1_2590052	0.016	0.0689	0.104		Chr1	S1_2590052	0.138	0.2263	0.149		Chr1	S1_2590052	0.0429	0.0004	0.0064		Chr1	S1_2590052	0.1053	0.0027	0.7708		Chr1	S1_2590052	0.104	0.0037	0.08		Chr1	S1_2590052	0.1822	0.0827	0.001		Chr1	S1_2590052	0.0173	0.1005	0.0323		Chr1	S1_2590052
Chr1	S1_2592375	0.0238	0.4557	0.0746		Chr1	S1_2592375	0.2333	0.3076	0.7148		Chr1	S1_2592375	0.1447	0.0371	0.0651		Chr1	S1_2592375	0.0013	0.0023	0.0316		Chr1	S1_2592375	0.1011	0.0677	0.1868		Chr1	S1_2592375	0.0028	0.0113	0.5006		Chr1	S1_2592375	0.5281	0.0637	0.2318		Chr1	S1_2592375	0.0456	0.0036	0.3173		Chr1	S1_2592375
Chr1	S1_2650088	0.0404	0.3561	0.0634		Chr1	S1_2650088	0.2431	0.1474	0.5636		Chr1	S1_2650088	0.1967	0.0125	0.0537		Chr1	S1_2650088	0.0105	0.0211	0.0953		Chr1	S1_2650088	0.1507	0.0542	0.2277		Chr1	S1_2650088	0.1396	0.0001	0.5091		Chr1	S1_2650088	0.4698	0.0311	0.0578		Chr1	S1_2650088	0.1052	0.0087	0.0786		Chr1	S1_2650088
Chr1	S1_2669764	0.0316	0.4951	0.1527		Chr1	S1_2669764	0.2416	0.374	0.8413		Chr1	S1_2669764	0.1776	0.0343	0.0978		Chr1	S1_2669764	0.0023	0.0169	0.0213		Chr1	S1_2669764	0.1205	0.062	0.198		Chr1	S1_2669764	0.0006	0.0193	0.47		Chr1	S1_2669764	0.4685	0.0357	0.214		Chr1	S1_2669764	0.0477	0.0001	0.4395		Chr1	S1_2669764
Chr1	S1_2690641	0.0007	0.1166	0.0038		Chr1	S1_2690641	0.0004	0.048	0.2207		Chr1	S1_2690641	0.0387	0.1928	0.3303		Chr1	S1_2690641	0.0047	0.0112	0.0113		Chr1	S1_2690641	0.0108	0.0458	0.5234		Chr1	S1_2690641	0.1466	0.0017	0.0979		Chr1	S1_2690641	0.1491	0.1356	0		Chr1	S1_2690641	0.0878	0.0856	0.0239		Chr1	S1_2690641
Chr1	S1_2693794	0.0136	0.018	0.0106		Chr1	S1_2693794	0.0009	0.0227	0.3528		Chr1	S1_2693794	0.0039	0.0425	0.3094		Chr1	S1_2693794	0.0033	0.0853	0.0263		Chr1	S1_2693794	0.0623	0.0529	0.2721		Chr1	S1_2693794	0.0896	0.0388	0.0683		Chr1	S1_2693794	0.1795	0.0286	0.2211		Chr1	S1_2693794	0.0019	0.1008	0.1801		Chr1	S1_2693794
Chr1	S1_2720765	0.0466	0.4053	0.0435		Chr1	S1_2720765	0.1959	0.2547	0.7316		Chr1	S1_2720765	0.2	0.0276	0.0664		Chr1	S1_2720765	0.0012	0.0218	0.0305		Chr1	S1_2720765	0.1111	0.13	0.3915		Chr1	S1_2720765	0.0427	0.0019	0.6746		Chr1	S1_2720765	0.6617	0.0574	0.1985		Chr1	S1_2720765	0.1119	0.0368	0.2008		Chr1	S1_2720765
Chr1	S1_2750637	0.0367	0.0947	0.0087		Chr1	S1_2750637	0.0014	0.4097	0.1382		Chr1	S1_2750637	0.0475	0.0921	0.0033		Chr1	S1_2750637	0.0395	0.4847	0.1983		Chr1	S1_2750637	0.0677	0.0102	0.0268		Chr1	S1_2750637	1.6554	0.2104	0.0001		Chr1	S1_2750637	0.0278	0.0838	0.8442		Chr1	S1_2750637	0.1722	0.0184	1.2752		Chr1	S1_2750637
Chr1	S1_2760231	0.1853	0.0024	0.0093		Chr1	S1_2760231	0.0088	0.0197	0.1676		Chr1	S1_2760231	0.0211	0.001	0.3778		Chr1	S1_2760231	0.0658	0.0024	0.0313		Chr1	S1_2760231	0.0009	0.1423	0.182		Chr1	S1_2760231	0.0788	0.1164	0.8644		Chr1	S1_2760231	0.1159	0.106	0.1866		Chr1	S1_2760231	0.0002	0.4184	0.1439		Chr1	S1_2760231
Chr1	S1_2794072	0.0332	0.2379	0.0966		Chr1	S1_2794072	0.3729	0.2486	0.8599		Chr1	S1_2794072	0.1603	0.0004	0.3225		Chr1	S1_2794072	0.0028	0.0072	0.0615		Chr1	S1_2794072	0.0356	0.0998	0.263		Chr1	S1_2794072	0.0135	0.0017	0.1626		Chr1	S1_2794072	0.6136	0.0521	0.1776		Chr1	S1_2794072	0.0434	0	0.3684		Chr1	S1_2794072
Chr1	S1_2805994	0.1194	0.2924	0.0344		Chr1	S1_2805994	0.3132	0.1124	0.8657		Chr1	S1_2805994	0.1962	0.0005	0.0532		Chr1	S1_2805994	0.0022	0	0.0892		Chr1	S1_2805994	0.299	0.0689	0.5429		Chr1	S1_2805994	0.1977	0.0019	0.5088		Chr1	S1_2805994	0.817	0.0939	0.0793		Chr1	S1_2805994	0.2394	0.0057	0.0897		Chr1	S1_2805994
Chr1	S1_2899045	0.1065	0.4253	0.0411		Chr1	S1_2899045	0.3307	0.1842	0.7284		Chr1	S1_2899045	0.2461	0.0111	0.1846		Chr1	S1_2899045	0.002	0.0106	0.0806		Chr1	S1_2899045	0.2227	0.0613	0.5136		Chr1	S1_2899045	0.0858	0.0016	0.1856		Chr1	S1_2899045	0.9357	0.0456	0.146		Chr1	S1_2899045	0.0535	0.0034	0.1702		Chr1	S1_2899045
Chr1	S1_3051690	0.0832	0.2231	0.0645		Chr1	S1_3051690	0.477	0.091	0.5947		Chr1	S1_3051690	0.1617	0.0086	0.1076		Chr1	S1_3051690	0.0016	0.0042	0.114		Chr1	S1_3051690	0.2232	0.0508	0.3349		Chr1	S1_3051690	0.1001	0.002	0.4677		Chr1	S1_3051690	0.6509	0.0707	0.0569		Chr1	S1_3051690	0.1309	0.0001	0.196		Chr1	S1_3051690
Chr1	S1_3124447	0.3621	0.2991	0.0062		Chr1	S1_3124447	0.2811	0.0439	0.2505		Chr1	S1_3124447	0.0017	0.0009	0.2022		Chr1	S1_3124447	0.0298	0.037	0.0472		Chr1	S1_3124447	0.2091	0.0827	0.0204		Chr1	S1_3124447	0.0002	0.2113	0.2011		Chr1	S1_3124447	0.0266	0.0224	0.0053		Chr1	S1_3124447	0.1083	0.0255	0.0417		Chr1	S1_3124447
Chr1	S1_3285242	0.2479	0.2577	0.039		Chr1	S1_3285242	0.3154	0.1753	0.6859		Chr1	S1_3285242	0.3502	0.0138	0.1389		Chr1	S1_3285242	0.0008	0	0.0607		Chr1	S1_3285242	0.1542	0.0299	0.2446		Chr1	S1_3285242	0.1925	0.0548	0.2414		Chr1	S1_3285242	0.7177	0.1252	0.1011		Chr1	S1_3285242	0.04	0.0189	0.1867		Chr1	S1_3285242
Chr1	S1_3333071	0.0558	0.0938	0.0112		Chr1	S1_3333071	0.2449	0.5092	1.0123		Chr1	S1_3333071	0.4502	0.0003	0.2507		Chr1	S1_3333071	0.0251	0.0163	0.0278		Chr1	S1_3333071	0.0145	0.137	0.0079		Chr1	S1_3333071	0.01	0.0033	0.0314		Chr1	S1_3333071	0.4569	0.026	0.2364		Chr1	S1_3333071	0.0106	0.0013	0.25		Chr1	S1_3333071
Chr1	S1_3358669	0.0961	0.0807	0.0044		Chr1	S1_3358669	0.3145	0.2575	1.123		Chr1	S1_3358669	0.2232	0.0309	0.4229		Chr1	S1_3358669	0.019	0.0372	0.0182		Chr1	S1_3358669	0.0381	0.4161	0.4092		Chr1	S1_3358669	0.0103	0.0004	0.2193		Chr1	S1_3358669	0.8864	0.1644	0.1852		Chr1	S1_3358669	0.001	0.0641	0.2376		Chr1	S1_3358669
Chr1	S1_3480097	0.1835	0.2787	0.0539		Chr1	S1_3480097	0.4316	0.1918	0.5946		Chr1	S1_3480097	0.2452	0.0005	0.1211		Chr1	S1_3480097	0.0101	0.036	0.0083		Chr1	S1_3480097	0.3149	0.0272	0.3318		Chr1	S1_3480097	0.0589	0.0108	0.0557		Chr1	S1_3480097	0.5173	0.0791	0.0923		Chr1	S1_3480097	0.0005	0.0051	0.3291		Chr1	S1_3480097
Chr1	S1_3495709	0.1498	0.2416	0.048		Chr1	S1_3495709	0.3487	0.191	0.6531		Chr1	S1_3495709	0.2007	0.0002	0.1467		Chr1	S1_3495709	0.0025	0.0197	0.0061		Chr1	S1_3495709	0.3149	0.0417	0.1883		Chr1	S1_3495709	0.0589	0.0145	0.0829		Chr1	S1_3495709	0.5744	0.0734	0.0932		Chr1	S1_3495709	0.0005	0.0014	0.2825		Chr1	S1_3495709
Chr1	S1_3510474	0.0204	0.4604	0.0343		Chr1	S1_3510474	0.416	0.3649	1.3504		Chr1	S1_3510474	0.0589	0.0022	0.0639		Chr1	S1_3510474	0.0001	0.0687	0.0661		Chr1	S1_3510474	0.1393	0.3047	0.146		Chr1	S1_3510474	0.0086	0.0406	0.0488		Chr1	S1_3510474	0.9828	0	0.0071		Chr1	S1_3510474	0.2016	0.0002	0.1713		Chr1	S1_3510474
Chr1	S1_3552262	0.0177	0.1956	0.1902		Chr1	S1_3552262	0.8049	0.0642	0.0524		Chr1	S1_3552262	0.0021	0.0341	0.0099		Chr1	S1_3552262	0.0391	0.0096	0.096		Chr1	S1_3552262	0.8538	0.0424	0.2986		Chr1	S1_3552262	0.1711	0.108	0.0314		Chr1	S1_3552262	0.1525	0.2248	0.1624		Chr1	S1_3552262	0.0049	0.4727	0.8825		Chr1	S1_3552262
Chr1	S1_3609856	0.0313	0.0726	0.339		Chr1	S1_3609856	0.5342	0.1679	0.0147		Chr1	S1_3609856	0.0297	0.0548	0.0393		Chr1	S1_3609856	0.0087	0.0551	0.0019		Chr1	S1_3609856	0.1718	0.1241	0.2766		Chr1	S1_3609856	0.042	0.0386	0.0001		Chr1	S1_3609856	0.1994	0.0863	0.0841		Chr1	S1_3609856	0.0034	0.1243	0.3686		Chr1	S1_3609856
Chr1	S1_3655272	0.0277	0.1014	0.2901		Chr1	S1_3655272	0.4801	0.1056	0.0258		Chr1	S1_3655272	0.0377	0.0146	0.0304		Chr1	S1_3655272	0.0112	0.0348	0.0002		Chr1	S1_3655272	0.19	0.128	0.2632		Chr1	S1_3655272	0.0396	0.0249	0.013		Chr1	S1_3655272	0.2536	0.0746	0.1706		Chr1	S1_3655272	0.0171	0.1383	0.2295		Chr1	S1_3655272
Chr1	S1_3729267	0.0401	0.059	0.1406		Chr1	S1_3729267	0.0002	0.7606	0.5368		Chr1	S1_3729267	0.0705	0.1505	0		Chr1	S1_3729267	0.0367	0.0308	0.0007		Chr1	S1_3729267	0.037	0.0059	0.1699		Chr1	S1_3729267	0.118	0	0.6229		Chr1	S1_3729267	0.0504	0.0302	0.1974		Chr1	S1_3729267	0.7684	0.0535	0.1174		Chr1	S1_3729267
Chr1	S1_3732387	0.0636	0.3986	0.3276		Chr1	S1_3732387	0.2882	0.0741	0.0834		Chr1	S1_3732387	0.0704	0.0499	0.0421		Chr1	S1_3732387	0.0065	0.0018	0.0049		Chr1	S1_3732387	0.0506	0.2262	0.1499		Chr1	S1_3732387	0.0248	0.0219	0		Chr1	S1_3732387	0.4921	0.0014	0.0183		Chr1	S1_3732387	0.0002	0.0281	0.4151		Chr1	S1_3732387
Chr1	S1_3807386	0.0648	0.2157	0.2448		Chr1	S1_3807386	0.5577	0.049	0.177		Chr1	S1_3807386	0.0189	0.0151	0.0724		Chr1	S1_3807386	0.0598	0.0032	0.0011		Chr1	S1_3807386	0.015	0.2725	0.1548		Chr1	S1_3807386	0.0165	0.045	0.0175		Chr1	S1_3807386	0.4508	0.0343	0.0174		Chr1	S1_3807386	0.0005	0.0447	0.3432		Chr1	S1_3807386
Chr1	S1_3836571	0.0383	0.2951	0.3303		Chr1	S1_3836571	0.4858	0.0663	0.1351		Chr1	S1_3836571	0.0411	0.0074	0.0402		Chr1	S1_3836571	0.0331	0.0442	0.0184		Chr1	S1_3836571	0.007	0.1723	0.1133		Chr1	S1_3836571	0.0035	0.0502	0.0343		Chr1	S1_3836571	0.3806	0.0002	0.0005		Chr1	S1_3836571	0.0179	0.005	0.3255		Chr1	S1_3836571
Chr1	S1_3837589	0.0198	0.1415	0.1565		Chr1	S1_3837589	0.6393	0.011	0.1982		Chr1	S1_3837589	0.0021	0.0324	0.0958		Chr1	S1_3837589	0.0395	0.0001	0.0004		Chr1	S1_3837589	0.0052	0.3529	0.1377		Chr1	S1_3837589	0.0437	0.0369	0.0022		Chr1	S1_3837589	0.4653	0.0246	0.0536		Chr1	S1_3837589	0.0562	0.0627	0.4174		Chr1	S1_3837589
Chr1	S1_3845221	0.0096	0.5048	0.2342		Chr1	S1_3845221	0.2239	0.0373	0.2254		Chr1	S1_3845221	0.0453	0.0535	0.0042		Chr1	S1_3845221	0.0052	0.0068	0.0264		Chr1	S1_3845221	0.0001	0.0626	0.0746		Chr1	S1_3845221	0.0081	0.0385	0.0005		Chr1	S1_3845221	0.515	0.014	0.0054		Chr1	S1_3845221	0.1677	0.0002	0.1093		Chr1	S1_3845221
Chr1	S1_3964019	0.0408	0.4411	0.326		Chr1	S1_3964019	0.1872	0.1006	0.0356		Chr1	S1_3964019	0.1208	0.1641	0.0333		Chr1	S1_3964019	0.0031	0.004	0.0138		Chr1	S1_3964019	0.0786	0.3565	0.2889		Chr1	S1_3964019	0.0132	0.0301	0.0115		Chr1	S1_3964019	0.4133	0.0082	0.0065		Chr1	S1_3964019	0.0459	0.0199	0.5081		Chr1	S1_3964019
Chr1	S1_4135683	0.0465	0.0171	0.1546		Chr1	S1_4135683	0.8021	0.0395	0.0465		Chr1	S1_4135683	0.0071	0.0369	0.1161		Chr1	S1_4135683	0.0306	0.0363	0.001		Chr1	S1_4135683	0.0511	0.197	0.3759		Chr1	S1_4135683	0.0509	0.0748	0.0346		Chr1	S1_4135683	0.2637	0.0322	0.1049		Chr1	S1_4135683	0.0045	0.1917	0.14		Chr1	S1_4135683
Chr1	S1_4330877	0.0989	0.0326	0.4395		Chr1	S1_4330877	0.495	0.1743	0.0104		Chr1	S1_4330877	0.1951	0.2856	0.6471		Chr1	S1_4330877	0.0009	0.0525	0.0079		Chr1	S1_4330877	0.2152	0.0158	0.3404		Chr1	S1_4330877	0.0969	0.1686	0.003		Chr1	S1_4330877	0.2864	0.0636	0.0623		Chr1	S1_4330877	0.0314	0.1512	0.4713		Chr1	S1_4330877
Chr1	S1_4420828	0.0534	0.1763	0.4234		Chr1	S1_4420828	0.0753	0.2782	0.0238		Chr1	S1_4420828	0.3437	0.2449	0.3986		Chr1	S1_4420828	0.0319	0.0082	0.0082		Chr1	S1_4420828	0.183	0.1226	0.1499		Chr1	S1_4420828	0.0393	0.1414	0.0004		Chr1	S1_4420828	0.2193	0.0495	0.0155		Chr1	S1_4420828	0.0231	0.0031	0.4925		Chr1	S1_4420828
Chr1	S1_4449090	0.045	0.0009	0.3012		Chr1	S1_4449090	0.5721	0.2607	0.0274		Chr1	S1_4449090	0.1099	0.1787	0.5406		Chr1	S1_4449090	0.0024	0.113	0.0279		Chr1	S1_4449090	0.222	0.0259	0.2332		Chr1	S1_4449090	0.1647	0.1065	0.0355		Chr1	S1_4449090	0.2397	0.0109	0.0697		Chr1	S1_4449090	0.0225	0.1569	0.2193		Chr1	S1_4449090
Chr1	S1_4509335	0.0624	0.0005	0.4524		Chr1	S1_4509335	0.4838	0.3158	0.0054		Chr1	S1_4509335	0.1747	0.2962	0.6423		Chr1	S1_4509335	0.0142	0.1208	0.021		Chr1	S1_4509335	0.209	0.0071	0.2476		Chr1	S1_4509335	0.0969	0.1484	0.0041		Chr1	S1_4509335	0.2011	0.0566	0.0155		Chr1	S1_4509335	0.0432	0.1012	0.4521		Chr1	S1_4509335
Chr1	S1_4514781	0.1865	0.0254	0.4492		Chr1	S1_4514781	0.3703	0.203	0.0027		Chr1	S1_4514781	0.2111	0.5346	0.3236		Chr1	S1_4514781	0	0.0767	0.0305		Chr1	S1_4514781	0.1506	0.0042	0.239		Chr1	S1_4514781	0.1191	0.0729	0.0044		Chr1	S1_4514781	0.1885	0.0647	0.0426		Chr1	S1_4514781	0.0414	0.087	0.9087		Chr1	S1_4514781
Chr1	S1_4574261	0.1394	0.008	0.5849		Chr1	S1_4574261	0.1548	0.0689	0.12		Chr1	S1_4574261	0.2301	0.7978	0.198		Chr1	S1_4574261	0.0011	0.0191	0.0006		Chr1	S1_4574261	0.028	0.2157	0.0487		Chr1	S1_4574261	0.0759	0.1259	0.005		Chr1	S1_4574261	0.2093	0.0208	0.0074		Chr1	S1_4574261	0.1523	0.0006	0.8746		Chr1	S1_4574261
Chr1	S1_4628224	0.0768	0.0061	0.4087		Chr1	S1_4628224	0.0747	0.0212	0.1031		Chr1	S1_4628224	0.1693	0.6206	0.1962		Chr1	S1_4628224	0.0014	0.0438	0.0076		Chr1	S1_4628224	0.0044	0.1232	0.0085		Chr1	S1_4628224	0.0425	0.1373	0.0419		Chr1	S1_4628224	0.3401	0.0016	0.0083		Chr1	S1_4628224	0.1807	0.0315	0.9826		Chr1	S1_4628224
Chr1	S1_4645578	0.048	0.001	0.3841		Chr1	S1_4645578	0.1071	0.033	0.0967		Chr1	S1_4645578	0.1381	0.5445	0.1829		Chr1	S1_4645578	0.0015	0.016	0.0003		Chr1	S1_4645578	0.0051	0.153	0.0063		Chr1	S1_4645578	0.0558	0.1177	0.0157		Chr1	S1_4645578	0.2242	0.0015	0.0003		Chr1	S1_4645578	0.153	0.0244	0.9754		Chr1	S1_4645578
Chr1	S1_4655526	0.0758	0.0001	0.3962		Chr1	S1_4655526	0.0309	0.1454	0.0274		Chr1	S1_4655526	0.3123	0.454	0.3059		Chr1	S1_4655526	0.0258	0.0023	0.0025		Chr1	S1_4655526	0.0079	0.1219	0.0278		Chr1	S1_4655526	0.021	0.1485	0.0002		Chr1	S1_4655526	0.2392	0.0271	0.0035		Chr1	S1_4655526	0.1112	0.004	0.9105		Chr1	S1_4655526
Chr1	S1_4704732	0.1841	0.0248	0.4489		Chr1	S1_4704732	0.0679	0.0488	0.0437		Chr1	S1_4704732	0.2154	0.5586	0.0769		Chr1	S1_4704732	0.0071	0.0321	0.0016		Chr1	S1_4704732	0.035	0.0941	0.0157		Chr1	S1_4704732	0.0873	0.1474	0.0251		Chr1	S1_4704732	0.2516	0.0021	0.0002		Chr1	S1_4704732	0.1141	0.0174	1.415		Chr1	S1_4704732
Chr1	S1_4799885	0.0258	0.0037	0.3319		Chr1	S1_4799885	0.1564	0.0934	0.0892		Chr1	S1_4799885	0.1532	0.2471	0.2462		Chr1	S1_4799885	0.0033	0.0457	0.0108		Chr1	S1_4799885	0.0398	0.0932	0.0215		Chr1	S1_4799885	0.0039	0.2236	0.0262		Chr1	S1_4799885	0.2632	0.0472	0.0016		Chr1	S1_4799885	0.2948	0.0002	0.7054		Chr1	S1_4799885
Chr1	S1_4879296	0.0308	0.0013	0.3924		Chr1	S1_4879296	0.2455	0.0144	0.193		Chr1	S1_4879296	0.1576	0.1062	0.1125		Chr1	S1_4879296	0.0006	0.0286	0.0002		Chr1	S1_4879296	0.0968	0.132	0.0205		Chr1	S1_4879296	0.0111	0.1619	0.0215		Chr1	S1_4879296	0.2393	0.0198	0.0017		Chr1	S1_4879296	0.1779	0.0093	0.6186		Chr1	S1_4879296
Chr1	S1_4881868	0.0243	0.0005	0.3209		Chr1	S1_4881868	0.3937	0.0264	0.1992		Chr1	S1_4881868	0.0813	0.1265	0.1793		Chr1	S1_4881868	0.0154	0.0278	0.0004		Chr1	S1_4881868	0.1469	0.1469	0.0078		Chr1	S1_4881868	0.0044	0.1603	0.0008		Chr1	S1_4881868	0.2146	0.1091	0.0066		Chr1	S1_4881868	0.1838	0.0239	0.5205		Chr1	S1_4881868
Chr1	S1_4930770	0.0002	0.0726	0.4651		Chr1	S1_4930770	0.2689	0.0578	0.1597		Chr1	S1_4930770	0.1163	0.0554	0.2108		Chr1	S1_4930770	0.0081	0.0204	0.0057		Chr1	S1_4930770	0.0903	0.2739	0.0205		Chr1	S1_4930770	0.0238	0.0713	0.0601		Chr1	S1_4930770	0.2673	0.0082	0.0057		Chr1	S1_4930770	0.1658	0.0345	0.3933		Chr1	S1_4930770
Chr1	S1_4949889	0.0573	0.0786	0.5323		Chr1	S1_4949889	0.133	1.2496	0.2797		Chr1	S1_4949889	0.2218	0.1614	0.1578		Chr1	S1_4949889	0.0856	0.004	0.0231		Chr1	S1_4949889	0.1641	0.3106	0.156		Chr1	S1_4949889	0.1543	0.0848	0.6061		Chr1	S1_4949889	0.6951	0.0024	0.0413		Chr1	S1_4949889	0.5949	0.0841	0.0004		Chr1	S1_4949889
Chr1	S1_4965832	0.0007	0.1594	0.609		Chr1	S1_4965832	0.1148	1.1014	0.2984		Chr1	S1_4965832	0.1182	0.0794	0.278		Chr1	S1_4965832	0.1923	0.0082	0.0004		Chr1	S1_4965832	0.0975	0.3885	0.1465		Chr1	S1_4965832	0.3949	0.0854	0.3489		Chr1	S1_4965832	0.7569	0.1152	0.0151		Chr1	S1_4965832	0.6033	0.0128	0.1858		Chr1	S1_4965832
Chr1	S1_4971323	0.0248	0.1502	0.5249		Chr1	S1_4971323	0.3029	0.1769	0.1197		Chr1	S1_4971323	0.0551	0.0273	0.1395		Chr1	S1_4971323	0.039	0.0198	0.0001		Chr1	S1_4971323	0.009	0.1511	0.001		Chr1	S1_4971323	0.0058	0.0969	0.0157		Chr1	S1_4971323	0.3394	0.0612	0.0017		Chr1	S1_4971323	0.0997	0.0373	0.3242		Chr1	S1_4971323
Chr1	S1_4984519	0.0029	0.0901	0.4532		Chr1	S1_4984519	0.1977	0.1433	0.1423		Chr1	S1_4984519	0.0499	0.0918	0.2398		Chr1	S1_4984519	0.0018	0.0002	0.0003		Chr1	S1_4984519	0.0257	0.3159	0.0022		Chr1	S1_4984519	0.0161	0.0468	0		Chr1	S1_4984519	0.4065	0.114	0.0085		Chr1	S1_4984519	0.0557	0.0936	0.2139		Chr1	S1_4984519
Chr1	S1_4994942	0.0004	0.0676	0.5414		Chr1	S1_4994942	0.2335	0.1127	0.1875		Chr1	S1_4994942	0.0665	0.0183	0.1909		Chr1	S1_4994942	0.0038	0.0345	0.0007		Chr1	S1_4994942	0.0742	0.2042	0.0019		Chr1	S1_4994942	0.0262	0.0746	0.0708		Chr1	S1_4994942	0.3379	0.0205	0.0002		Chr1	S1_4994942	0.1256	0.0253	0.2144		Chr1	S1_4994942
Chr1	S1_5033419	0.0001	0.0876	0.2826		Chr1	S1_5033419	0.3771	0.08	0.0502		Chr1	S1_5033419	0.0113	0.0006	0.1707		Chr1	S1_5033419	0.0249	0.0162	0.0622		Chr1	S1_5033419	0.0898	0.2964	0.0097		Chr1	S1_5033419	0.0158	0.0976	0.0139		Chr1	S1_5033419	0.3101	0.0797	0.0077		Chr1	S1_5033419	0.1592	0.0064	0.0929		Chr1	S1_5033419
Chr1	S1_5060516	0.0161	0.1199	0.3486		Chr1	S1_5060516	0.2207	0.0481	0.048		Chr1	S1_5060516	0.0476	0.0013	0.1853		Chr1	S1_5060516	0.0028	0.0006	0.0938		Chr1	S1_5060516	0.1853	0.4061	0.0063		Chr1	S1_5060516	0.0522	0.0632	0.0369		Chr1	S1_5060516	0.3514	0.0162	0.0757		Chr1	S1_5060516	0.123	0.001	0.3463		Chr1	S1_5060516
Chr1	S1_5086546	0.0033	0.1659	1.3461		Chr1	S1_5086546	0.0084	1.1811	0.7368		Chr1	S1_5086546	0.0755	0.3037	0.1633		Chr1	S1_5086546	0.0164	0.0521	0.0104		Chr1	S1_5086546	0.0332	0.1794	0.0235		Chr1	S1_5086546	0.1055	0.0865	0.0629		Chr1	S1_5086546	0.548	0.0473	0.004		Chr1	S1_5086546	0.0657	0.0538	0.0283		Chr1	S1_5086546
Chr1	S1_5119216	0.0129	0.0683	0.1135		Chr1	S1_5119216	0.3751	0.0609	0.0227		Chr1	S1_5119216	0.0097	0.0034	0.2399		Chr1	S1_5119216	0.0438	0.0067	0.277		Chr1	S1_5119216	0.0102	0.439	0.0012		Chr1	S1_5119216	0.0099	0.066	0.0786		Chr1	S1_5119216	0.3598	0.0754	0.0063		Chr1	S1_5119216	0.0861	0.025	0.0929		Chr1	S1_5119216
Chr1	S1_5203943	0.0126	0.0555	0.7882		Chr1	S1_5203943	0.1014	0.4707	0.509		Chr1	S1_5203943	0.224	0.0893	0.0237		Chr1	S1_5203943	0.1782	0.1069	0.0048		Chr1	S1_5203943	0.0096	0.0128	0.0005		Chr1	S1_5203943	0.2437	0.1404	0.6471		Chr1	S1_5203943	0.9072	0.0048	0.0006		Chr1	S1_5203943	0.6182	0.0023	0.1008		Chr1	S1_5203943
Chr1	S1_5239193	0.0058	0.0686	0.206		Chr1	S1_5239193	0.195	0.0529	0.0076		Chr1	S1_5239193	0.0687	0.0011	0.2143		Chr1	S1_5239193	0.0001	0.0106	0.3973		Chr1	S1_5239193	0.0292	0.6658	0.2961		Chr1	S1_5239193	0.0057	0.0138	0.4421		Chr1	S1_5239193	0.2891	0.0819	0.0018		Chr1	S1_5239193	0.0649	0.0002	0.1158		Chr1	S1_5239193
Chr1	S1_5271587	0.0225	0.0128	0.193		Chr1	S1_5271587	0.2675	0.0412	0.009		Chr1	S1_5271587	0.0409	0.0998	0.2227		Chr1	S1_5271587	0.1353	0.0012	0.2025		Chr1	S1_5271587	0.061	0.267	0.2033		Chr1	S1_5271587	0	0.0174	0.2645		Chr1	S1_5271587	0.2925	0.0553	0.1115		Chr1	S1_5271587	0	0.2953	0.1491		Chr1	S1_5271587
Chr1	S1_5272917	0	0.0313	0.1395		Chr1	S1_5272917	0.0822	0.0935	0.5979		Chr1	S1_5272917	0.221	0.0017	0.14		Chr1	S1_5272917	0.0006	0.0079	0.1584		Chr1	S1_5272917	0.0565	0.094	0.0147		Chr1	S1_5272917	0.0571	0.0026	0.03		Chr1	S1_5272917	1.263	0.0089	0.052		Chr1	S1_5272917	0.0945	0.5339	0.0351		Chr1	S1_5272917
Chr1	S1_5335553	0.0023	0.004	0.0713		Chr1	S1_5335553	0.324	0.0343	0.0231		Chr1	S1_5335553	0.0433	0.0194	0.1055		Chr1	S1_5335553	0.0943	0.0003	0.2756		Chr1	S1_5335553	0.0004	0.3456	0.1963		Chr1	S1_5335553	0.0402	0.0573	0.389		Chr1	S1_5335553	0.3396	0.0574	0.0877		Chr1	S1_5335553	0.0051	0.129	0.1329		Chr1	S1_5335553
Chr1	S1_5344016	0.0123	0.0014	0.0922		Chr1	S1_5344016	0.4761	0.0007	0.0288		Chr1	S1_5344016	0.0002	0.0396	0.0471		Chr1	S1_5344016	0.2038	0.0134	0.1888		Chr1	S1_5344016	0.0152	0.4245	0.0599		Chr1	S1_5344016	0.0971	0.0356	0.1815		Chr1	S1_5344016	0.3088	0.1521	0.142		Chr1	S1_5344016	0.0389	0.0388	0.0542		Chr1	S1_5344016
Chr1	S1_5478479	0.0046	0.1094	0.3133		Chr1	S1_5478479	0.1333	0.4135	0.6856		Chr1	S1_5478479	0.1817	0.1862	0.4883		Chr1	S1_5478479	0.005	0.0134	0.1671		Chr1	S1_5478479	0.0132	1.1325	0.1872		Chr1	S1_5478479	0.0313	0.022	0.133		Chr1	S1_5478479	1.6237	7.3167	7.3076		Chr1	S1_5478479	0.0035	0.0014	0.0922		Chr1	S1_5478479
Chr1	S1_5495813	0.0149	0.0751	0.1352		Chr1	S1_5495813	0.0787	0.1387	0.4605		Chr1	S1_5495813	0.2398	0.1615	0.2009		Chr1	S1_5495813	0.0525	0.0421	0.2925		Chr1	S1_5495813	0.0049	0.3454	0.2141		Chr1	S1_5495813	0.0114	0	0.01		Chr1	S1_5495813	1.4842	0.0487	0.0114		Chr1	S1_5495813	0.0769	0.0424	0.0225		Chr1	S1_5495813
Chr1	S1_5500748	0.0061	0.0232	0.1261		Chr1	S1_5500748	0.3641	0.0011	0.0315		Chr1	S1_5500748	0.001	0.0044	0.082		Chr1	S1_5500748	0.024	0.0144	0.2395		Chr1	S1_5500748	0.0292	0.7329	0.1154		Chr1	S1_5500748	0.0514	0.0067	0.3671		Chr1	S1_5500748	0.4264	0.0263	0.0002		Chr1	S1_5500748	0.0079	0.0709	0.1129		Chr1	S1_5500748
Chr1	S1_5525118	0.0008	0.1132	0.1556		Chr1	S1_5525118	0.0346	0.1911	0.4993		Chr1	S1_5525118	0.2792	0.0444	0.1004		Chr1	S1_5525118	0.001	0.0256	0.2542		Chr1	S1_5525118	0.004	0.2039	0.2322		Chr1	S1_5525118	0.0063	0.0255	0.0007		Chr1	S1_5525118	1.416	0.063	0.0707		Chr1	S1_5525118	0.0205	0.2415	0.0144		Chr1	S1_5525118
Chr1	S1_5532259	0.0378	0.1026	0.1281		Chr1	S1_5532259	0.083	0.1529	0.5482		Chr1	S1_5532259	0.2399	0.0075	0.1961		Chr1	S1_5532259	0.0057	0.0097	0.2353		Chr1	S1_5532259	0.0001	0.2351	0.1687		Chr1	S1_5532259	0.0022	0.0008	0.0041		Chr1	S1_5532259	1.3546	0.0215	0.0463		Chr1	S1_5532259	0.027	0.235	0.0063		Chr1	S1_5532259
Chr1	S1_5565773	0.0031	0.0002	0.0723		Chr1	S1_5565773	0.2872	0.0015	0.0621		Chr1	S1_5565773	0.0005	0.0165	0.0158		Chr1	S1_5565773	0.1487	0.0173	0.2112		Chr1	S1_5565773	0.0282	0.3598	0.138		Chr1	S1_5565773	0.0496	0.0994	0.1414		Chr1	S1_5565773	0.294	0.0964	0.1602		Chr1	S1_5565773	0.0314	0.0296	0.0156		Chr1	S1_5565773
Chr1	S1_5567340	0.0523	0.1274	0.757		Chr1	S1_5567340	0.1284	0.385	0.6964		Chr1	S1_5567340	0.2729	0.2111	0.0457		Chr1	S1_5567340	0.1708	0.1969	0.0201		Chr1	S1_5567340	0.006	0.0009	0.1286		Chr1	S1_5567340	0.2673	0.1294	0.235		Chr1	S1_5567340	0.713	0.0902	0.0015		Chr1	S1_5567340	0.261	0.0587	0.003		Chr1	S1_5567340
Chr1	S1_5600233	0.0058	0.0218	0.0885		Chr1	S1_5600233	0.0478	0.2129	0.4738		Chr1	S1_5600233	0.1817	0.0144	0.2012		Chr1	S1_5600233	0.0015	0.0526	0.3274		Chr1	S1_5600233	0.0101	0.1815	0.2886		Chr1	S1_5600233	0.0657	0.0155	0.0161		Chr1	S1_5600233	1.196	0.0168	0.0853		Chr1	S1_5600233	0.0413	0.2989	0.0232		Chr1	S1_5600233
Chr1	S1_5685718	0.0188	0.0041	0.0052		Chr1	S1_5685718	0.0954	0.3003	0.4702		Chr1	S1_5685718	0.2646	0.0213	0.4483		Chr1	S1_5685718	0	0.0304	0.267		Chr1	S1_5685718	0.0278	0.2953	0.3884		Chr1	S1_5685718	0.0623	0.0194	0.0226		Chr1	S1_5685718	1.0795	0.0002	0.0692		Chr1	S1_5685718	0.1582	0.244	0.0504		Chr1	S1_5685718
Chr1	S1_5774284	0.0021	0.0833	0.6459		Chr1	S1_5774284	0.0812	0.3763	0.4932		Chr1	S1_5774284	0.1658	0.2425	0.0585		Chr1	S1_5774284	0.1612	0.5887	0.2028		Chr1	S1_5774284	0.0072	0.0121	0.1074		Chr1	S1_5774284	0.5263	0.0222	0.0615		Chr1	S1_5774284	1.0309	0.0345	0.0032		Chr1	S1_5774284	0.2639	0.005	0.0237		Chr1	S1_5774284
Chr1	S1_5775639	0.0988	0.0456	0.4809		Chr1	S1_5775639	0.0317	0.4591	0.4587		Chr1	S1_5775639	0.1864	0.1885	0.1425		Chr1	S1_5775639	0.0549	0.4091	0.1539		Chr1	S1_5775639	0.0137	0.0028	0.0714		Chr1	S1_5775639	0.4423	0.1036	0.0772		Chr1	S1_5775639	0.864	0.0428	0.0042		Chr1	S1_5775639	0.2528	0.0149	0.0461		Chr1	S1_5775639
Chr1	S1_5880868	0.055	0.0013	0.0009		Chr1	S1_5880868	0.004	0.0896	0.5894		Chr1	S1_5880868	0.388	0.0395	0.1391		Chr1	S1_5880868	0.0161	0.1824	0.0828		Chr1	S1_5880868	0.0319	0.0082	0.0934		Chr1	S1_5880868	0.417	0.0251	0.0015		Chr1	S1_5880868	0.9984	0.0124	0.0032		Chr1	S1_5880868	0.0031	0.1901	0.1687		Chr1	S1_5880868
Chr1	S1_5897164	0.8618	0.1231	0.132		Chr1	S1_5897164	0.0569	0.3232	0		Chr1	S1_5897164	0.0429	0.0464	0.1415		Chr1	S1_5897164	0.3294	0.2437	0.0384		Chr1	S1_5897164		0.345	0		Chr1	S1_5897164		0.571	0.0855		Chr1	S1_5897164	0.0066	0.0436	0.0001		Chr1	S1_5897164		0.0008	0.0119		Chr1	S1_5897164
Chr1	S1_6005702	0.0173	0.102	0.2545		Chr1	S1_6005702	0.5359	0.0417	0.0078		Chr1	S1_6005702	0	0.1794	0.2598		Chr1	S1_6005702	0.4195	0.1893	0.1046		Chr1	S1_6005702	0.0381	0.9403	0.074		Chr1	S1_6005702	0.0081	0.0263	0.4768		Chr1	S1_6005702	0.2209	0.0871	0.2119		Chr1	S1_6005702	0.0408	0.1484	0.0046		Chr1	S1_6005702
Chr1	S1_6018077	0.0267	0.005	0		Chr1	S1_6018077	0.6977	0.0023	0.1848		Chr1	S1_6018077	0.0012	0.0207	0.1739		Chr1	S1_6018077	0.1104	0.007	0.0002		Chr1	S1_6018077	0.0055	0.1727	0.5245		Chr1	S1_6018077	0.1087	0.1121	0.0036		Chr1	S1_6018077		0.0456	0.0753		Chr1	S1_6018077	0.1339	0.0694	0.0981		Chr1	S1_6018077
Chr1	S1_6020733	0.2291	0.0083	0.021		Chr1	S1_6020733	0.1269	0.6165	0.0001		Chr1	S1_6020733	0.0176	0.2169	0.2703		Chr1	S1_6020733	0.1154	0.341	0.1929		Chr1	S1_6020733	0.0658	0.4673	0.0181		Chr1	S1_6020733	0.0788	0.4459	0.6018		Chr1	S1_6020733	0.0013	0.0801	0.1341		Chr1	S1_6020733	1.0739	0.0092	0.1375		Chr1	S1_6020733
Chr1	S1_6110938	0.0088	0.0365	0.0044		Chr1	S1_6110938	0.068	0.1149	0.1199		Chr1	S1_6110938	0.1801	0.0021	0.482		Chr1	S1_6110938	0.0366	0.0518	0.5189		Chr1	S1_6110938	0.0016	0.3828	0.1491		Chr1	S1_6110938	0.132	0	0.0552		Chr1	S1_6110938	0.9305	0.0331	0.0464		Chr1	S1_6110938	0.0446	0.3251	0.0016		Chr1	S1_6110938
Chr1	S1_6155990	0.0054	0.0334	0.0052		Chr1	S1_6155990	0.0128	0.0679	0.1108		Chr1	S1_6155990	0.1384	0.0003	0.2622		Chr1	S1_6155990	0.0192	0.0717	0.5616		Chr1	S1_6155990	0.0008	0.2928	0.2536		Chr1	S1_6155990	0.1668	0.0057	0.0759		Chr1	S1_6155990	0.9305	0.0258	0.0857		Chr1	S1_6155990	0.0699	0.3311	0.0171		Chr1	S1_6155990
Chr1	S1_6190587	0.0021	0.0238	0.0003		Chr1	S1_6190587	0.0304	0.1193	0.1936		Chr1	S1_6190587	0.1855	0.0459	0.2587		Chr1	S1_6190587	0.0017	0.0679	0.5253		Chr1	S1_6190587	0.0005	0.1864	0.11		Chr1	S1_6190587	0.1227	0.0003	0.1267		Chr1	S1_6190587	0.9191	0.016	0.0274		Chr1	S1_6190587	0.0403	0.4316	0.0216		Chr1	S1_6190587
Chr1	S1_6204400	0.0027	0.0249	0.0003		Chr1	S1_6204400	0.0435	0.079	0.1755		Chr1	S1_6204400	0.1384	0.0713	0.1605		Chr1	S1_6204400	0.0002	0.0551	0.5411		Chr1	S1_6204400	0.0031	0.3354	0.0919		Chr1	S1_6204400	0.0703	0.1031	0.2351		Chr1	S1_6204400	0.8842	0.0445	0.0354		Chr1	S1_6204400	0.0663	0.4299	0.0326		Chr1	S1_6204400
Chr1	S1_6229587	0.0003	0.0004	0.0002		Chr1	S1_6229587	0.0096	0.088	0.0781		Chr1	S1_6229587	0.1514	0.0127	0.0631		Chr1	S1_6229587	0.0016	0.0663	0.6541		Chr1	S1_6229587	0.0008	0.4178	0.068		Chr1	S1_6229587	0.049	0.1106	0.2082		Chr1	S1_6229587	0.9138	0.0287	0.0967		Chr1	S1_6229587	0.0842	0.4655	0.1347		Chr1	S1_6229587
Chr1	S1_6269819	0.0001	0.0003	0.0002		Chr1	S1_6269819	0.0003	0.0933	0.0977		Chr1	S1_6269819	0.1784	0.0117	0.0354		Chr1	S1_6269819	0.0161	0.0976	0.7879		Chr1	S1_6269819	0.005	0.384	0.1404		Chr1	S1_6269819	0.069	0.1771	0.2297		Chr1	S1_6269819	0.8712	0.0233	0.1302		Chr1	S1_6269819	0.134	0.3486	0.1575		Chr1	S1_6269819
Chr1	S1_6304675	0.0213	0.001	0.0435		Chr1	S1_6304675	0.0013	0.0511	0.0993		Chr1	S1_6304675	0.0889	0.0214	0.0577		Chr1	S1_6304675	0.0097	0.0767	0.6739		Chr1	S1_6304675	0.0984	0.3416	0.0931		Chr1	S1_6304675	0.0078	0.4519	0.1489		Chr1	S1_6304675	0.7011	0.0285	0.1605		Chr1	S1_6304675	0.0804	0.4947	0.1081		Chr1	S1_6304675
Chr1	S1_6379044	0.0047	0.0751	0.2009		Chr1	S1_6379044	0.0002	0.5897	0.8996		Chr1	S1_6379044	0.1279	0.2736	0.0815		Chr1	S1_6379044	0.0001	0.1915	0.0001		Chr1	S1_6379044	0.0833	0.0538	0.0159		Chr1	S1_6379044	0.0991	0.2785	0.0001		Chr1	S1_6379044	0.5226	0.0008	0.3512		Chr1	S1_6379044	0.0438	0.0505	0.0014		Chr1	S1_6379044
Chr1	S1_6410676	0.0004	0.0501	0.1614		Chr1	S1_6410676	0.0007	0.4534	0.8941		Chr1	S1_6410676	0.0679	0.3573	0.1044		Chr1	S1_6410676	0.0056	0.2311	0.0073		Chr1	S1_6410676	0.078	0.0238	0.011		Chr1	S1_6410676	0.1654	0.2978	0.0368		Chr1	S1_6410676	0.4854	0.0072	0.2216		Chr1	S1_6410676	0.1732	0.043	0.0102		Chr1	S1_6410676
Chr1	S1_6453233	0.0079	0.0331	0.4681		Chr1	S1_6453233	0.0011	0.2521	0.0665		Chr1	S1_6453233	0.3179	0.202	0.1316		Chr1	S1_6453233	0.0724	0.0038	0.5364		Chr1	S1_6453233	0.0292	0.3597	0.1468		Chr1	S1_6453233	0.0022	0.0681	0.2195		Chr1	S1_6453233	0.212	0.0379	0.0168		Chr1	S1_6453233	0.0049	0.168	0.1071		Chr1	S1_6453233
Chr1	S1_6475046	0.0002	0.0245	0.0884		Chr1	S1_6475046	0.0334	0.1395	0.0566		Chr1	S1_6475046	0.0182	0.0045	0.028		Chr1	S1_6475046	0.0108	0.0028	0.4528		Chr1	S1_6475046	0.1676	0.39	0.0007		Chr1	S1_6475046	0.0003	0.2775	0.0222		Chr1	S1_6475046	0.6981	0.1129	0.1771		Chr1	S1_6475046	0.0099	0.3089	0.025		Chr1	S1_6475046
Chr1	S1_6564676	0.0001	0.004	0.0464		Chr1	S1_6564676	0.0032	0.0616	0.1301		Chr1	S1_6564676	0.0665	0.0229	0.0356		Chr1	S1_6564676	0.0003	0.0379	0.6392		Chr1	S1_6564676	0.0705	0.4731	0.0569		Chr1	S1_6564676	0.0001	0.2888	0.1252		Chr1	S1_6564676	0.6701	0.0173	0.1763		Chr1	S1_6564676	0.0575	0.4255	0.0362		Chr1	S1_6564676
Chr1	S1_6630170	0.0134	0.0961	0.2533		Chr1	S1_6630170	0.0699	1.092	0.9278		Chr1	S1_6630170	0.0486	0.6148	0.007		Chr1	S1_6630170	0.0459	0.0146	0.0003		Chr1	S1_6630170	0.1388	0.0038	0.0001		Chr1	S1_6630170	0.1322	0.1921	0.0027		Chr1	S1_6630170	0.699	0.0002	0.1196		Chr1	S1_6630170	0.2696	0.2748	0.0287		Chr1	S1_6630170
Chr1	S1_6644503	0.0794	0.007	0.0807		Chr1	S1_6644503	0.0056	0.3893	0.0766		Chr1	S1_6644503	0.0211	0.4444	0.2572		Chr1	S1_6644503	0.134	0.0808	0.2863		Chr1	S1_6644503	0.0084	0.5708	0.0171		Chr1	S1_6644503	0.0699	0.0806	0.0547		Chr1	S1_6644503	0.2221	0	0.3516		Chr1	S1_6644503	0.1879	0.4492	0.0303		Chr1	S1_6644503
Chr1	S1_6714074	0.319	0.0059	0.1029		Chr1	S1_6714074	0.0205	0.3814	0.0661		Chr1	S1_6714074	0.0731	0.361	0.3638		Chr1	S1_6714074	0.1914	0.1138	0.2215		Chr1	S1_6714074	0.0043	0.4554	0		Chr1	S1_6714074	0.1364	0.0718	0.1027		Chr1	S1_6714074	0.2845	0.0023	0.5121		Chr1	S1_6714074	0.2394	0.4656	0.1005		Chr1	S1_6714074
Chr1	S1_6858554	0.016	0.0179	0.0494		Chr1	S1_6858554	0.0149	0.206	0.2246		Chr1	S1_6858554	0.0307	0.0637	0.0883		Chr1	S1_6858554	0.0031	0.1179	0.4966		Chr1	S1_6858554	0.051	0.5535	0.0994		Chr1	S1_6858554	0.0006	0.3477	0.0891		Chr1	S1_6858554	0.6016	0.0679	0.389		Chr1	S1_6858554	0.1864	0.1382	0.024		Chr1	S1_6858554
Chr1	S1_6859946	0.0215	0.0591	0.0386		Chr1	S1_6859946	0.025	0.1792	0.0317		Chr1	S1_6859946	0.053	0.0272	0.1515		Chr1	S1_6859946	0.0134	0.0321	0.3965		Chr1	S1_6859946	0.1144	0.4979	0.0487		Chr1	S1_6859946	0.066	0.031	0.1632		Chr1	S1_6859946	0.695	0.1943	0.4126		Chr1	S1_6859946	0.2011	0.0504	0.0799		Chr1	S1_6859946
Chr1	S1_7054473	0.0676	0.0281	0.0044		Chr1	S1_7054473	0.0121	0.0947	0.0274		Chr1	S1_7054473	0.0249	0.0007	0.373		Chr1	S1_7054473	0.5126	0	0.0077		Chr1	S1_7054473	0.0374	0.8799	0.0281		Chr1	S1_7054473	0.0032	0.2681	0.0136		Chr1	S1_7054473	0.005	0.0013	0.6517		Chr1	S1_7054473	0.0626	0.0651	0.0096		Chr1	S1_7054473
Chr1	S1_7100094	0.0556	0.0326	0.0358		Chr1	S1_7100094	0.0001	0.0241	0.156		Chr1	S1_7100094	0.0378	0.0029	0.2725		Chr1	S1_7100094	0.6031	0.0109	0.0232		Chr1	S1_7100094	0.1388	0.8776	0.0114		Chr1	S1_7100094	0.0009	0.3739	0.0011		Chr1	S1_7100094	0.0068	0.0198	0.6787		Chr1	S1_7100094	0.2577	0.047	0.0236		Chr1	S1_7100094
Chr1	S1_7164206	0.0052	0.0529	0.1105		Chr1	S1_7164206	0.0005	0.3301	0.1267		Chr1	S1_7164206	0.0289	0.0154	0.0896		Chr1	S1_7164206	0.041	0.0828	0.2374		Chr1	S1_7164206	0.255	0.4175	0.0185		Chr1	S1_7164206	0.0393	0.1007	0.069		Chr1	S1_7164206	0.5406	0.0989	0.3969		Chr1	S1_7164206	0.0616	0.0242	0.0365		Chr1	S1_7164206
Chr1	S1_7175624	0.0177	0.0751	0.1343		Chr1	S1_7175624	0.0002	0.2503	0.1268		Chr1	S1_7175624	0.0567	0.0031	0.0607		Chr1	S1_7175624	0.0542	0.1091	0.3095		Chr1	S1_7175624	0.2198	0.3596	0.0272		Chr1	S1_7175624	0.0572	0.1103	0.0188		Chr1	S1_7175624	0.5065	0.0836	0.303		Chr1	S1_7175624	0.1602	0.0197	0.0172		Chr1	S1_7175624
Chr1	S1_7252972	0.0029	0.0234	0.0638		Chr1	S1_7252972	0.0032	0.35	0.225		Chr1	S1_7252972	0.0311	0.0058	0.091		Chr1	S1_7252972	0.0287	0.0639	0.2907		Chr1	S1_7252972	0.1537	0.4194	0.0513		Chr1	S1_7252972	0.0335	0.1639	0.1298		Chr1	S1_7252972	0.5412	0.0849	0.3704		Chr1	S1_7252972	0.1074	0.1366	0.093		Chr1	S1_7252972
Chr1	S1_7299134	0.0008	0.0351	0.159		Chr1	S1_7299134	0.0404	0.2316	0.1674		Chr1	S1_7299134	0.0526	0.0004	0.1834		Chr1	S1_7299134	0.0514	0.1231	0.1966		Chr1	S1_7299134	0.1276	0.246	0.0093		Chr1	S1_7299134	0.0378	0.0393	0.0068		Chr1	S1_7299134	0.5922	0.0275	0.2		Chr1	S1_7299134	0.1533	0.0993	0.0279		Chr1	S1_7299134
Chr1	S1_7310444	0.0046	0.0608	0.1331		Chr1	S1_7310444	0	0.2282	0.1879		Chr1	S1_7310444	0.069	0.0013	0.0765		Chr1	S1_7310444	0.047	0.0852	0.3256		Chr1	S1_7310444	0.1205	0.3222	0.0554		Chr1	S1_7310444	0.0807	0.1393	0.0367		Chr1	S1_7310444	0.5366	0.073	0.2686		Chr1	S1_7310444	0.2934	0.1046	0.065		Chr1	S1_7310444
Chr1	S1_7338618	0.0001	0.0843	0.1306		Chr1	S1_7338618	0.0331	0.462	0.327		Chr1	S1_7338618	0.0094	0.0017	0.0168		Chr1	S1_7338618	0.0369	0.063	0.2171		Chr1	S1_7338618	0.1613	0.4939	0.0532		Chr1	S1_7338618	0.0509	0.1448	0.1226		Chr1	S1_7338618	0.5833	0.0905	0.3953		Chr1	S1_7338618	0.1246	0.1696	0.0634		Chr1	S1_7338618
Chr1	S1_7495478	0.0013	0.1669	0.2195		Chr1	S1_7495478	0.0862	0.4396	0.4044		Chr1	S1_7495478	0.011	0.0038	0.0238		Chr1	S1_7495478	0.1622	0.037	0.2264		Chr1	S1_7495478	0.1873	0.3242	0.1073		Chr1	S1_7495478	0.0671	0.2096	0.0395		Chr1	S1_7495478	0.5829	0.0459	0.2768		Chr1	S1_7495478	0.2178	0.1535	0.0228		Chr1	S1_7495478
Chr1	S1_7572048	0.2234	0.1795	0.6885		Chr1	S1_7572048	0.1543	0.9188	0.4731		Chr1	S1_7572048	0.0841	0.0016	0.067		Chr1	S1_7572048	0.6708	0.0023	0.0334		Chr1	S1_7572048	0.239	0.2057	0.0034		Chr1	S1_7572048	0.1937	0.0917	0.0561		Chr1	S1_7572048	0.8825	0.0717	0.5541		Chr1	S1_7572048	0.0175	0.0202	0.3514		Chr1	S1_7572048
Chr1	S1_7573554	0.2114	0.1209	0.7314		Chr1	S1_7573554	0.0415	0.6391	0.3415		Chr1	S1_7573554	0.0862	0.0194	0.1776		Chr1	S1_7573554	0.6118	0.0118	0.0393		Chr1	S1_7573554	0.1328	0.3832	0.0763		Chr1	S1_7573554	0.1648	0.1172	0.1047		Chr1	S1_7573554	0.7695	0.1459	0.5931		Chr1	S1_7573554	0.0165	0.0815	0.3538		Chr1	S1_7573554
Chr1	S1_7575282	0.2349	0.1589	0.421		Chr1	S1_7575282	0.1874	1.0554	0.5824		Chr1	S1_7575282	0.0737	0.0003	0.1053		Chr1	S1_7575282	0.998	5.5421	0.0128		Chr1	S1_7575282	0.2967	0.3538	0.0082		Chr1	S1_7575282	0.0801	0.1073	0.0999		Chr1	S1_7575282	0.9	0.1686	0.5879		Chr1	S1_7575282	0.0426	0.0063	0.3055		Chr1	S1_7575282
Chr1	S1_7664185	0.0035	0.1155	0.5269		Chr1	S1_7664185	4.7307	0.1353	0.9406		Chr1	S1_7664185	0.1943	0.0374	0.0075		Chr1	S1_7664185	0.6097	0.0953	0.0149		Chr1	S1_7664185	0.2925	0.0023	0.1948		Chr1	S1_7664185	0.1573	0.6433	0.0658		Chr1	S1_7664185	0.8155	0.0302	0.0763		Chr1	S1_7664185	0.2195	0.3772	0.004		Chr1	S1_7664185
Chr1	S1_7775787	0.0038	0.0318	0.2348		Chr1	S1_7775787	0.0076	0.0188	1.3115		Chr1	S1_7775787	0.0707	0.0336	0.0168		Chr1	S1_7775787	0.4396	0.0706	5.4767		Chr1	S1_7775787	0.0223	0.0003	0.5291		Chr1	S1_7775787	0.2718	0.9867	0.0451		Chr1	S1_7775787	0.5109	0.0406	0.2524		Chr1	S1_7775787	0.2184	0.1994	0.0529		Chr1	S1_7775787
Chr1	S1_7812963	0.0122	0.0073	0.2019		Chr1	S1_7812963	0.0249	0.0002	1.3079		Chr1	S1_7812963	0.0589	0.0158	0.0186		Chr1	S1_7812963	0.2864	0.1192	0.0019		Chr1	S1_7812963	0.0123	0.0021	0.4848		Chr1	S1_7812963	0.2517	1.0196	0.0404		Chr1	S1_7812963	0.5362	0.0467	0.2426		Chr1	S1_7812963	0.1889	0.1953	0.0413		Chr1	S1_7812963
Chr1	S1_7850478	0.0132	0.2349	0.2687		Chr1	S1_7850478	0.0262	0.0345	0.5753		Chr1	S1_7850478	0.1083	0.0183	0.0671		Chr1	S1_7850478	0.0489	0.0064	0.0501		Chr1	S1_7850478	0.009	0.1289	0.1216		Chr1	S1_7850478	0.1296	0.2834	0		Chr1	S1_7850478	0.3547	0.009	0.5224		Chr1	S1_7850478	0.1924	0.2147	0.0148		Chr1	S1_7850478
Chr1	S1_7888022	0.073	0.2367	0.5589		Chr1	S1_7888022	0.0062	0.1576	0.657		Chr1	S1_7888022	0.1456	0.0734	0.0879		Chr1	S1_7888022	0.4689	0.0537	0.0002		Chr1	S1_7888022	0.037	0.0425	0.0354		Chr1	S1_7888022	0.2433	0.3522	0.0014		Chr1	S1_7888022	0.5402	0.0013	0.7427		Chr1	S1_7888022	0.0332	0.0634	0.0823		Chr1	S1_7888022
Chr1	S1_8397272	0.0116	0.0532	0.2027		Chr1	S1_8397272	0.5743	0.2399	0.0249		Chr1	S1_8397272	0.002	0.0151	0.2948		Chr1	S1_8397272	0.0009	0.0841	0.0759		Chr1	S1_8397272	0.002	0.3576	0.2639		Chr1	S1_8397272	0.0916	0.5115	0.0149		Chr1	S1_8397272	0.0469	0.0136	0.1589		Chr1	S1_8397272	0.0872	0.0624	0.056		Chr1	S1_8397272
Chr1	S1_8416882	0.0109	0.0265	0.0044		Chr1	S1_8416882	0.3949	0.001	0.0275		Chr1	S1_8416882	0.0703	0.1476	0.2764		Chr1	S1_8416882	0.2273	0	0.0046		Chr1	S1_8416882	0.0052	0.2933	0.3254		Chr1	S1_8416882	0.0156	0.9795	0.2081		Chr1	S1_8416882	0.0379	0.0362	0.0346		Chr1	S1_8416882	0.0027	0.0151	0.0043		Chr1	S1_8416882
Chr1	S1_8421452	0.0152	0.0745	0.0005		Chr1	S1_8421452	0.1059	0.0443	0.1052		Chr1	S1_8421452	0.0647	0.2726	0.5541		Chr1	S1_8421452	0.2765	0.0079	0.0092		Chr1	S1_8421452	0.069	0.6072	0.0367		Chr1	S1_8421452	0.0049	0.792	0.0935		Chr1	S1_8421452	0.0083	0.1313	0.0487		Chr1	S1_8421452	0.0026	0.0132	0.0035		Chr1	S1_8421452
Chr1	S1_8442328	0.0238	0.009	0.2584		Chr1	S1_8442328	0.1418	0.0141	0.253		Chr1	S1_8442328	0.1472	0.0656	0.0013		Chr1	S1_8442328	0.0419	0.1245	0.0182		Chr1	S1_8442328	0.0102	0	0.6558		Chr1	S1_8442328	0.0629	1.6797	0.2555		Chr1	S1_8442328	0.3503	0.0239	0.0743		Chr1	S1_8442328	0.496	0.1001	0.0838		Chr1	S1_8442328
Chr1	S1_8718018	0.0123	0.0177	0.0058		Chr1	S1_8718018	0.476	0.0091	0.0004		Chr1	S1_8718018	0.0353	0.214	0.1543		Chr1	S1_8718018	0.2497	0.014	0.0016		Chr1	S1_8718018	0.0008	0.2933	0.2526		Chr1	S1_8718018	0.0485	0.8687	0.3678		Chr1	S1_8718018	0.0706	0.0057	0.0965		Chr1	S1_8718018	0.0102	0.0113	0.0324		Chr1	S1_8718018
Chr1	S1_8809888	0.0032	0.0062	0.1236		Chr1	S1_8809888	0.0566	0.0479	0.0078		Chr1	S1_8809888	0.0209	0.0105	0.0563		Chr1	S1_8809888	0	0.0763	0.0796		Chr1	S1_8809888	0.0021	0.3026	0.0003		Chr1	S1_8809888	0.2043	0.5142	0.0821		Chr1	S1_8809888	0.0247	0.0062	0.2781		Chr1	S1_8809888	0.0617	0.0111	0.0032		Chr1	S1_8809888
Chr1	S1_8951605	0.3811	0.0196	0.715		Chr1	S1_8951605	0.0907	0.0278	0.0357		Chr1	S1_8951605	0.1724	0.0054	0.0461		Chr1	S1_8951605	0.2713	0.0005	0.459		Chr1	S1_8951605	0.0179	0.0892	0.0975		Chr1	S1_8951605	0.426	0.1342	0.0009		Chr1	S1_8951605	0.0567	0.0124	0.298		Chr1	S1_8951605	0.0147	0.0296	0.001		Chr1	S1_8951605
Chr1	S1_9084051	0.065	0.0968	0.5405		Chr1	S1_9084051	0.0114	0.0557	0		Chr1	S1_9084051	0.161	0.0001	0.1729		Chr1	S1_9084051	0.0347	0.006	0.1014		Chr1	S1_9084051	0.2041	0.0391	0.2389		Chr1	S1_9084051	0.2091	0.0145	0.0247		Chr1	S1_9084051	0.0557	0.0001	0.1552		Chr1	S1_9084051	0.0613	0.0349	0.0275		Chr1	S1_9084051
Chr1	S1_9149788	0.0825	0.0248	0.5314		Chr1	S1_9149788	0.0601	0.319	0.0542		Chr1	S1_9149788	0.1726	0.0295	0.0133		Chr1	S1_9149788	0.0671	0.044	0.1384		Chr1	S1_9149788	0.5511	0.0107	0.0099		Chr1	S1_9149788	0.3065	0.0027	0		Chr1	S1_9149788	0.1454	0.0527	0.1446		Chr1	S1_9149788	0.0522	0.2282	0.0281		Chr1	S1_9149788
Chr1	S1_9198058	0.2658	0.2391	0.0157		Chr1	S1_9198058	0.3779	0.1028	0.2173		Chr1	S1_9198058	0.2018	0.0251	0.3445		Chr1	S1_9198058	0.0447	0.0507	0.0421		Chr1	S1_9198058	0.0218	0.0721	0.0924		Chr1	S1_9198058	0.109	0.1598	0.0009		Chr1	S1_9198058	0.0684	0.067	0.4694		Chr1	S1_9198058	0.006	0.065	0.001		Chr1	S1_9198058
Chr1	S1_9240430	0.2064	0.011	0.3377		Chr1	S1_9240430	0.0086	0.0704	0.3179		Chr1	S1_9240430	0.1419	0.1312	0.0242		Chr1	S1_9240430	0.2612	0.005	0.369		Chr1	S1_9240430	0.1638	0.0282	0.0002		Chr1	S1_9240430	0.2875	0.0739	0.0027		Chr1	S1_9240430	0.0845	0.1022	0.3267		Chr1	S1_9240430	0.1238	0.1012	0.0001		Chr1	S1_9240430
Chr1	S1_9260433	0.2884	0.0071	0.5455		Chr1	S1_9260433	0.0115	0.0237	0.0002		Chr1	S1_9260433	0.1015	0.0138	0.1392		Chr1	S1_9260433	0.0539	0.0389	0.1342		Chr1	S1_9260433	0.2267	0.0196	0.2018		Chr1	S1_9260433	0.2426	0.0101	0.0646		Chr1	S1_9260433	0.0527	0.0002	0.2566		Chr1	S1_9260433	0.0316	0.0016	0.0648		Chr1	S1_9260433
Chr1	S1_9290411	0.2295	0.0073	0.6969		Chr1	S1_9290411	0.1011	0.3278	0.1316		Chr1	S1_9290411	0.1614	0.0624	0.0024		Chr1	S1_9290411	0.0954	0.0741	0.2027		Chr1	S1_9290411	0.7071	0.0406	0.0149		Chr1	S1_9290411	0.4474	0.0018	0.0001		Chr1	S1_9290411	0.1393	0.0876	0.1966		Chr1	S1_9290411	0.0091	0.174	0.0261		Chr1	S1_9290411
Chr1	S1_9305876	0.0313	0.0026	0.0136		Chr1	S1_9305876	0.0091	0.0233	0.4208		Chr1	S1_9305876	0.0048	0.0364	0.0819		Chr1	S1_9305876	0.0125	0.0304	0.1058		Chr1	S1_9305876	0.3358	0.2722	0.203		Chr1	S1_9305876	0.0038	0.2812	0.0572		Chr1	S1_9305876	0.2249	0.043	0.0724		Chr1	S1_9305876	0.4066	0.0276	0.0802		Chr1	S1_9305876
Chr1	S1_9326953	0.4208	0.442	0.0952		Chr1	S1_9326953	0.1344	0.0799	0.1795		Chr1	S1_9326953	0.3428	0.0143	0.2747		Chr1	S1_9326953	0.0634	0.1074	0.4685		Chr1	S1_9326953	0.3814	0.0412	0.3248		Chr1	S1_9326953	0.4227	0.0006	0.076		Chr1	S1_9326953	0.1774	0.3773	0.3743		Chr1	S1_9326953	0.231	0.1611	0.4274		Chr1	S1_9326953
Chr1	S1_9381931	0.0701	0.06	0.1439		Chr1	S1_9381931	0.1132	0.0405	0.9107		Chr1	S1_9381931	0.0031	0.0318	0.3718		Chr1	S1_9381931	0.0948	0.0043	0.0375		Chr1	S1_9381931	0.0565	0.0841	0.742		Chr1	S1_9381931	0.2405	0.9575	0.3673		Chr1	S1_9381931	0.1085	0.1114	0.3772		Chr1	S1_9381931	0.761	0.0201	0.1404		Chr1	S1_9381931
Chr1	S1_9467717	0.0012	0.132	0.3373		Chr1	S1_9467717	0.1068	0.0493	0.4935		Chr1	S1_9467717	0.0651	0.0609	0.0796		Chr1	S1_9467717	0.0129	0.0664	0.0196		Chr1	S1_9467717	0.3504	0.0095	0.4801		Chr1	S1_9467717	0.0716	0.4236	0.0225		Chr1	S1_9467717	0.2014	0.007	0.1264		Chr1	S1_9467717	0.3963	0.0903	0.0594		Chr1	S1_9467717
Chr1	S1_9489791	0.002	0.0574	0.3039		Chr1	S1_9489791	0.2695	0.1628	0.2216		Chr1	S1_9489791	0.0502	0.1155	0.0001		Chr1	S1_9489791	0.0126	0.0673	0.0221		Chr1	S1_9489791	0.4432	0.0621	0.7081		Chr1	S1_9489791	0.0529	0.5187	0.0434		Chr1	S1_9489791	0.1296	0.0019	0.1047		Chr1	S1_9489791	0.3491	0.2326	0.0342		Chr1	S1_9489791
Chr1	S1_9679232	0	0.0013	0.2227		Chr1	S1_9679232	0.0987	0.0763	0.3137		Chr1	S1_9679232	0.0006	0.1251	0.0596		Chr1	S1_9679232	0.0001	0.1844	0.0033		Chr1	S1_9679232	0.1496	0.0676	0.4564		Chr1	S1_9679232	0.0696	0.4192	0.0926		Chr1	S1_9679232	0.0843	0.0282	0.1461		Chr1	S1_9679232	0.4444	0.0811	0.0237		Chr1	S1_9679232
Chr1	S1_9706575	0.015	0.0008	0.3249		Chr1	S1_9706575	0.0434	0.0684	0.3156		Chr1	S1_9706575	0.0103	0.1743	0.0221		Chr1	S1_9706575	0.0002	0.2482	0		Chr1	S1_9706575	0.1116	0.1134	0.4685		Chr1	S1_9706575	0.061	0.5526	0.0955		Chr1	S1_9706575	0.1318	0.0761	0.1219		Chr1	S1_9706575	0.5819	0.1303	0.105		Chr1	S1_9706575
Chr1	S1_9754045	0.0251	0.0117	0.6123		Chr1	S1_9754045	0.0687	0.0704	0.2462		Chr1	S1_9754045	0.0403	0.1832	0.0003		Chr1	S1_9754045	0.0815	0.153	0.0505		Chr1	S1_9754045	0.1206	0.0814	0.8289		Chr1	S1_9754045	0.2011	0.2885	0.1918		Chr1	S1_9754045	0.0392	0.0054	0.1008		Chr1	S1_9754045	0.2273	0.0711	0.0723		Chr1	S1_9754045
Chr1	S1_9824016	0.0041	0.0101	0.4419		Chr1	S1_9824016	0.0033	0.027	0.4214		Chr1	S1_9824016	0.017	0.1158	0.0193		Chr1	S1_9824016	0.0431	0.3795	0.0097		Chr1	S1_9824016	0.0396	0.0148	0.4338		Chr1	S1_9824016	0.1081	0.3175	0.0201		Chr1	S1_9824016	0.1469	0.0027	0.3935		Chr1	S1_9824016	0.3177	0.0443	0.049		Chr1	S1_9824016
Chr1	S1_9916432	0.0022	0.0329	0.3157		Chr1	S1_9916432	0.0014	0.0001	0.7042		Chr1	S1_9916432	0.0435	0.0916	0.1099		Chr1	S1_9916432	0.0773	0.3492	0.0149		Chr1	S1_9916432	0	0.0048	0.2315		Chr1	S1_9916432	0.0686	0.2973	0.0244		Chr1	S1_9916432	0.0598	0.0102	0.4028		Chr1	S1_9916432	0.2941	0.0157	0.001		Chr1	S1_9916432
Chr1	S1_10015528	0.002	0.0312	0.3612		Chr1	S1_10015528	0.0034	0.0004	0.8856		Chr1	S1_10015528	0.0361	0.0668	0.2282		Chr1	S1_10015528	0.1122	0.3989	0.0069		Chr1	S1_10015528	0.0001	0.0002	0.1613		Chr1	S1_10015528	0.1013	0.3997	0.2846		Chr1	S1_10015528	0.0588	0.0441	0.5202		Chr1	S1_10015528	0.283	0.0436	0.0077		Chr1	S1_10015528
Chr1	S1_10116371	0.0004	0.0147	0.3441		Chr1	S1_10116371	0.0226	0.0128	0.8378		Chr1	S1_10116371	0.0218	0.0992	0.1822		Chr1	S1_10116371	0.0884	0.3693	0		Chr1	S1_10116371	0.0042	0.003	0.1158		Chr1	S1_10116371	0.0633	0.532	0.3084		Chr1	S1_10116371	0.0609	0.081	0.583		Chr1	S1_10116371	0.1664	0.1235	0.0151		Chr1	S1_10116371
Chr1	S1_10219510	0.0284	0.0408	0.4595		Chr1	S1_10219510	0.0017	0.0253	0.2784		Chr1	S1_10219510	0.3251	0.2337	0.003		Chr1	S1_10219510	0.0694	0.0206	0.8788		Chr1	S1_10219510	0.4217	0.307	0.6684		Chr1	S1_10219510	0.0583	0.0502	0.5475		Chr1	S1_10219510	0.0389	0.936	0.0062		Chr1	S1_10219510	0.3693	0.4121	0.1089		Chr1	S1_10219510
Chr1	S1_10313502	0.0107	0.0771	1.2193		Chr1	S1_10313502	0.0037	0.1575	1.5197		Chr1	S1_10313502	0.0226	0.139	0.1984		Chr1	S1_10313502	0.0242	0.3548	1.6775		Chr1	S1_10313502		1.6673			Chr1	S1_10313502		0.0004	0.0829		Chr1	S1_10313502	0.0006	0.7668	0.0653		Chr1	S1_10313502		0.0109	0.2343		Chr1	S1_10313502
Chr1	S1_10351004	0.008	0.0042	0.3281		Chr1	S1_10351004	0	0.0089	0.867		Chr1	S1_10351004	0.0138	0.0864	0.1779		Chr1	S1_10351004	0.0336	0.5599	0.0136		Chr1	S1_10351004	0.0158	0.0005	0.3955		Chr1	S1_10351004	0.1937	0.6183	0.1432		Chr1	S1_10351004	0.0804	0.0086	0.544		Chr1	S1_10351004	0.2784	0.2753	0.0597		Chr1	S1_10351004
Chr1	S1_10580608	0.0011	0.0078	0.0728		Chr1	S1_10580608	0.1231	0.0132	0.176		Chr1	S1_10580608	0.0619	0.0124	0.5088		Chr1	S1_10580608	0.2505	0.1668	0.0934		Chr1	S1_10580608	0.0705	0.179	1.2825		Chr1	S1_10580608	0.3463	1.0934	0.1041		Chr1	S1_10580608	0.0526	0.0015	1.0254		Chr1	S1_10580608	0.4447	0.0351	0.0572		Chr1	S1_10580608
Chr1	S1_10594140	0.1459	0.0809	0.0008		Chr1	S1_10594140	0.098	0.0292	0.0056		Chr1	S1_10594140	0.0021	0.0021	0.0948		Chr1	S1_10594140	0.491	0.3877	0.0025		Chr1	S1_10594140	0.0695	0.021	0.0039		Chr1	S1_10594140	0.0892	0.0686	0.2789		Chr1	S1_10594140	0.1078	0.2086	0.0732		Chr1	S1_10594140	0.0161	0.2464	0.021		Chr1	S1_10594140
Chr1	S1_10665292	0.064	0.0087	0.0722		Chr1	S1_10665292	0.0165	0.002	0.6075		Chr1	S1_10665292	0.1225	0.0156	0.1838		Chr1	S1_10665292	0.0069	0.3451	0.1418		Chr1	S1_10665292	0.0029	0.0002	0.5529		Chr1	S1_10665292	0.4212	0.3929	0.0692		Chr1	S1_10665292	0.0601	0.0132	0.6083		Chr1	S1_10665292	0.5251	0.3196	0.0164		Chr1	S1_10665292
Chr1	S1_10666726	0	0.0047	0.262		Chr1	S1_10666726	0.0802	0.038	0.5501		Chr1	S1_10666726	0.0688	0.0031	0.2094		Chr1	S1_10666726	0.2329	0.1394	0.0431		Chr1	S1_10666726	0.0045	0.0002	0.4887		Chr1	S1_10666726	0.6752	0.3552	0.015		Chr1	S1_10666726	0.0573	0.023	0.5736		Chr1	S1_10666726	0.2021	0.1801	0.0379		Chr1	S1_10666726
Chr1	S1_10748821	0.0082	0.0243	0.3448		Chr1	S1_10748821	0.048	0.0159	0.4623		Chr1	S1_10748821	0.0586	0.0343	0.0811		Chr1	S1_10748821	0.2085	0.1905	0.074		Chr1	S1_10748821	0.0008	0.0709	0.9444		Chr1	S1_10748821	0.5839	0.4471	0.0262		Chr1	S1_10748821	0.0634	0.0287	0.6205		Chr1	S1_10748821	0.2359	0.3714	0.1319		Chr1	S1_10748821
Chr1	S1_10755095	0.0736	0.0069	0.7284		Chr1	S1_10755095	0.2388	0.0605	0.9041		Chr1	S1_10755095	0.0009	0.0912	0.1643		Chr1	S1_10755095	0.4016	0.2428	0.0002		Chr1	S1_10755095	0.0761	0.3344	0.5499		Chr1	S1_10755095	0.0001	1.5482	0.0771		Chr1	S1_10755095	0.011	0.0519	0.0741		Chr1	S1_10755095	0.0489	0.8764	0.1995		Chr1	S1_10755095
Chr1	S1_10819873	0.0009	0.0063	0.2566		Chr1	S1_10819873	0.0936	0.116	1.1449		Chr1	S1_10819873	0.3346	0.0436	0.8374		Chr1	S1_10819873	0.4996	0.2206	0.0014		Chr1	S1_10819873	0.0913	0.0078	0.501		Chr1	S1_10819873	0.7208	1.2196	0.0002		Chr1	S1_10819873	0.103	0.0459	0.6448		Chr1	S1_10819873	0.5081	0.0014	0.1748		Chr1	S1_10819873
Chr1	S1_10890253	0	0.0212	0.1476		Chr1	S1_10890253	0.0936	0.1527	0.7936		Chr1	S1_10890253	0.2567	0.0634	0.8896		Chr1	S1_10890253	0.5004	0.0454	0.0153		Chr1	S1_10890253	0.1234	0.0127	0.446		Chr1	S1_10890253	0.73	1.1158	0.0211		Chr1	S1_10890253	0.1551	0.0047	0.9194		Chr1	S1_10890253	0.318	0.0022	0.2662		Chr1	S1_10890253
Chr1	S1_10925724	0.0025	0.0087	0.1354		Chr1	S1_10925724	0.0627	0.1683	0.7898		Chr1	S1_10925724	0.3086	0.0414	0.7121		Chr1	S1_10925724	0.3865	0.187	0.016		Chr1	S1_10925724	0.0801	0.021	0.6583		Chr1	S1_10925724	0.7076	0.9041	0.0024		Chr1	S1_10925724	0.0936	0.001	0.7013		Chr1	S1_10925724	0.5055	0.0011	0.2882		Chr1	S1_10925724
Chr1	S1_10979089	0.1345	0.0042	0.122		Chr1	S1_10979089	0.0416	0.0015	0.9877		Chr1	S1_10979089	0.3111	0.0674	0.1934		Chr1	S1_10979089	0.033	0.4218	0.0213		Chr1	S1_10979089	0.0189	0.1228	0.4561		Chr1	S1_10979089	0.1979	0.811	0.1745		Chr1	S1_10979089	0.2026	0.0034	0.4601		Chr1	S1_10979089	0.3928	0.533	0.0576		Chr1	S1_10979089
Chr1	S1_11059557	0.0569	0.2628	0.1644		Chr1	S1_11059557	0.0175	0.0387	1.1073		Chr1	S1_11059557	0.249	0.021	1.0183		Chr1	S1_11059557	0.3938	0.0857	0.0163		Chr1	S1_11059557	0.0458	0.095	1.0076		Chr1	S1_11059557	0.6863	1.1347	0.0001		Chr1	S1_11059557	0.4609	0.1661	0.8094		Chr1	S1_11059557	0.7085	0.0606	0		Chr1	S1_11059557
Chr1	S1_11115918	0.1589	0.153	0.0886		Chr1	S1_11115918	0.0101	0.0047	0.7065		Chr1	S1_11115918	0.2168	0.0883	0.7659		Chr1	S1_11115918	0.2474	0.1323	0.0146		Chr1	S1_11115918	0.121	0.2249	0.7592		Chr1	S1_11115918	0.4747	1.1035	0		Chr1	S1_11115918	0.4889	0.1086	0.8402		Chr1	S1_11115918	0.5644	0.122	0.0016		Chr1	S1_11115918
Chr1	S1_11259841	0.0481	0.5597	0.5347		Chr1	S1_11259841	0.0755	0.1626	0.5865		Chr1	S1_11259841	0.0243	0.0181	0.3537		Chr1	S1_11259841	0.7265	0.0014	0.1551		Chr1	S1_11259841	0.0218	0.0093	1.0815		Chr1	S1_11259841	0.5709	0.1528	0.0386		Chr1	S1_11259841	0.0697	0.1487	0.5083		Chr1	S1_11259841	0.19	0.0036	0.0169		Chr1	S1_11259841
Chr1	S1_11260508	0.033	0.6346	0.5936		Chr1	S1_11260508	0.069	0.1245	0.7963		Chr1	S1_11260508	0.0693	0.0419	0.3164		Chr1	S1_11260508	0.8104	0.0013	0.3108		Chr1	S1_11260508	0.0023	0.0143	1.1109		Chr1	S1_11260508	0.4798	0.2778	0.0249		Chr1	S1_11260508	0.0139	0.1141	0.5544		Chr1	S1_11260508	0.1375	0.0768	0.0078		Chr1	S1_11260508
Chr1	S1_11459276	0.0829	0.0166	0.0667		Chr1	S1_11459276	0.0338	0.0875	1.1476		Chr1	S1_11459276	0.3284	0.0726	1.4041		Chr1	S1_11459276	0.4193	0.0436	0.0057		Chr1	S1_11459276	0.0093	0.0403	0.2933		Chr1	S1_11459276	0.298	1.2567	0.1139		Chr1	S1_11459276	0.2373	0.0128	0.6008		Chr1	S1_11459276	0.2783	0.0035	0.0038		Chr1	S1_11459276
Chr1	S1_11461081	0.0332	0.1955	0.0927		Chr1	S1_11461081	0.0127	0.1162	1.6371		Chr1	S1_11461081	0.1449	0.0089	1.4465		Chr1	S1_11461081	0.394	0.022	0.0091		Chr1	S1_11461081	0.0566	0.0178	0.9851		Chr1	S1_11461081	0.4723	1.2179	0		Chr1	S1_11461081	0.3806	0.1099	0.9282		Chr1	S1_11461081	0.6916	0.0839	0.032		Chr1	S1_11461081
Chr1	S1_11527837	0.0052	0.0345	0.1435		Chr1	S1_11527837	0.1087	0.0028	1.305		Chr1	S1_11527837	0.3255	0.0808	0.219		Chr1	S1_11527837	0.1903	0.2202	0.0029		Chr1	S1_11527837	0.0009	0.048	0.7137		Chr1	S1_11527837	0.2393	0.9071	0.2382		Chr1	S1_11527837	0.2384	0.0012	0.5503		Chr1	S1_11527837	0.4045	0.4291	0.0751		Chr1	S1_11527837
Chr1	S1_11609153	0.0148	0.0244	0.0707		Chr1	S1_11609153	0.077	0.0169	1.0189		Chr1	S1_11609153	0.4226	0.084	0.2057		Chr1	S1_11609153	0.1324	0.4947	0.023		Chr1	S1_11609153	0.0258	0.0953	0.5457		Chr1	S1_11609153	0.2833	1.3958	0.1804		Chr1	S1_11609153	0.3741	0.0375	0.4387		Chr1	S1_11609153	0.3058	0.738	0.0405		Chr1	S1_11609153
Chr1	S1_11659637	0.0025	0.0049	0.1508		Chr1	S1_11659637	0.0754	0.0174	0.4737		Chr1	S1_11659637	0.3042	0.0735	0.1066		Chr1	S1_11659637	0.0876	0.4583	0.0008		Chr1	S1_11659637	0.0073	0.1686	0.2252		Chr1	S1_11659637	0.1826	0.5569	0.4918		Chr1	S1_11659637	0.2044	0.0129	0.5669		Chr1	S1_11659637	0.0552	0.2795	0.0645		Chr1	S1_11659637
Chr1	S1_11745155	0.0405	0.0009	0.052		Chr1	S1_11745155	0.0179	0.0322	0.5399		Chr1	S1_11745155	0.2592	0.0634	0.1492		Chr1	S1_11745155	0.0165	0.8448	0.0662		Chr1	S1_11745155	0.0284	0.1469	0.4268		Chr1	S1_11745155	0.3193	1.0427	0.1174		Chr1	S1_11745155	0.3574	0.0073	0.3961		Chr1	S1_11745155	0.2336	0.3528	0.0003		Chr1	S1_11745155
Chr1	S1_11940860	0.0208	0.0004	0.0853		Chr1	S1_11940860	0.0698	0.0016	0.5248		Chr1	S1_11940860	0.1643	0.0602	0.0722		Chr1	S1_11940860	0.0647	0.4698	0.0514		Chr1	S1_11940860	0.0261	0.298	0.6187		Chr1	S1_11940860	0.2587	0.8622	0.1168		Chr1	S1_11940860	0.4212	0.0044	0.4042		Chr1	S1_11940860	0.243	0.2154	0.0037		Chr1	S1_11940860
Chr1	S1_12094848	0.0059	0.0032	0.0857		Chr1	S1_12094848	0.1262	0.0008	0.556		Chr1	S1_12094848	0.1556	0.0219	0.0386		Chr1	S1_12094848	0.0739	0.4372	0.0328		Chr1	S1_12094848	0.0755	0.1435	0.7866		Chr1	S1_12094848	0.3675	0.6628	0.0918		Chr1	S1_12094848	0.4433	0.0068	0.4328		Chr1	S1_12094848	0.2274	0.1773	0.0019		Chr1	S1_12094848
Chr1	S1_12245855	0.0003	0.0115	0.1514		Chr1	S1_12245855	0.1901	0.0029	0.8833		Chr1	S1_12245855	0.2752	0.0333	0.1784		Chr1	S1_12245855	0.3312	0.2455	0.0012		Chr1	S1_12245855	0.0209	0.0808	0.8309		Chr1	S1_12245855	0.3513	0.8084	0.1738		Chr1	S1_12245855	0.2968	0.0629	0.5181		Chr1	S1_12245855	0.244	0.1766	0.0143		Chr1	S1_12245855
Chr1	S1_12329823	0	0.0016	0.2221		Chr1	S1_12329823	0.1812	0.0001	0.5859		Chr1	S1_12329823	0.1761	0.032	0.136		Chr1	S1_12329823	0.2163	0.2706	0.0006		Chr1	S1_12329823	0.1057	0.1026	0.8214		Chr1	S1_12329823	0.5816	0.6207	0.0957		Chr1	S1_12329823	0.1983	0.0673	0.6636		Chr1	S1_12329823	0.3405	0.191	0.0033		Chr1	S1_12329823
Chr1	S1_12416403	0.0003	0.0285	0.3249		Chr1	S1_12416403	0.2674	0.0403	0.4851		Chr1	S1_12416403	0.1284	0.0276	0.0452		Chr1	S1_12416403	0.2752	0.1963	0.0541		Chr1	S1_12416403	0.0496	0.0352	0.6776		Chr1	S1_12416403	0.5038	0.5021	0.084		Chr1	S1_12416403	0.0748	0.0511	0.5066		Chr1	S1_12416403	0.1906	0.2115	0.0004		Chr1	S1_12416403
Chr1	S1_12519344	0.0241	0.0314	0.0319		Chr1	S1_12519344	0.041	0.2521	0.0584		Chr1	S1_12519344	0.0394	0.0005	0.1426		Chr1	S1_12519344	0.0146	0.1211	0.2153		Chr1	S1_12519344	0.034	0.019	0.0288		Chr1	S1_12519344	0.0001	0.0515	0.2281		Chr1	S1_12519344	0.0007	0.32	0.286		Chr1	S1_12519344	0.0471	0.4944	0.0293		Chr1	S1_12519344
Chr1	S1_12549009	0.0423	0.0767	0.0255		Chr1	S1_12549009	0.0205	0.1957	0.0767		Chr1	S1_12549009	0.0234	0.0062	0.1347		Chr1	S1_12549009	0.0122	0.0614	0.2547		Chr1	S1_12549009	0.041	0.0135	0.0163		Chr1	S1_12549009	0	0.0469	0.2727		Chr1	S1_12549009	0.0091	0.3084	0.4547		Chr1	S1_12549009	0.0502	0.5554	0.0343		Chr1	S1_12549009
Chr1	S1_12645661	0.0005	0.0065	0.0012		Chr1	S1_12645661	0.0474	0.454	0.0414		Chr1	S1_12645661	0.0683	0.0087	0.3588		Chr1	S1_12645661	0.0335	0.2472	0.1384		Chr1	S1_12645661	0.2814	0.519	0.0221		Chr1	S1_12645661	0.0193	0.0286	0.0052		Chr1	S1_12645661	0.0014	0.6168	0.6201		Chr1	S1_12645661	0.087	1.1476	0.0005		Chr1	S1_12645661
Chr1	S1_12727016	0.0023	0.0058	0.211		Chr1	S1_12727016	0.2082	0.0044	0.5516		Chr1	S1_12727016	0.1958	0.0743	0.0609		Chr1	S1_12727016	0.2093	0.2818	0		Chr1	S1_12727016	0.0307	0.2475	0.5361		Chr1	S1_12727016	0.3183	0.7244	0.171		Chr1	S1_12727016	0.3003	0.0628	0.6314		Chr1	S1_12727016	0.2598	0.2312	0.0017		Chr1	S1_12727016
Chr1	S1_12731319	0.0288	0.407	0.0414		Chr1	S1_12731319	0.0202	0.0373	0.0453		Chr1	S1_12731319	0.0016	0.0075	0.2128		Chr1	S1_12731319	0.0634	0.015	0.2992		Chr1	S1_12731319	0.006	0.0473	0.0579		Chr1	S1_12731319	0.0194	0.0185	0.2057		Chr1	S1_12731319	0.0029	0.3602	0.6234		Chr1	S1_12731319	0.0023	0.4207	0.0011		Chr1	S1_12731319
Chr1	S1_12860392	0.0775	0.025	0.1728		Chr1	S1_12860392	0.0113	0.1068	0.4771		Chr1	S1_12860392	0.0368	0.2831	0.0202		Chr1	S1_12860392	0.0251	0.2903	0.0096		Chr1	S1_12860392	0.0191	0.0166	0.4536		Chr1	S1_12860392	0.218	0.6669	0.6503		Chr1	S1_12860392	0.3193	0.011	0.4478		Chr1	S1_12860392	0.2004	0.1121	0.0385		Chr1	S1_12860392
Chr1	S1_13219967	0.0371	0.0158	0.0906		Chr1	S1_13219967	0.002	0.0846	0.4609		Chr1	S1_13219967	0.0046	0.2247	0.0115		Chr1	S1_13219967	0.0011	0.2212	0.0027		Chr1	S1_13219967	0.0359	0.0027	0.5594		Chr1	S1_13219967	0.1931	0.5067	0.6788		Chr1	S1_13219967	0.2205	0.0141	0.4331		Chr1	S1_13219967	0.3444	0.0479	0.0517		Chr1	S1_13219967
Chr1	S1_13264186	0.0055	0.0147	0.0009		Chr1	S1_13264186	0.0269	0.262	0.114		Chr1	S1_13264186	0.0173	0.029	0.1614		Chr1	S1_13264186	0.0009	0.2232	0.0746		Chr1	S1_13264186	0.0231	0.0029	0.0222		Chr1	S1_13264186	0.0003	0.0001	0.133		Chr1	S1_13264186	0.0149	0.2308	0.3279		Chr1	S1_13264186	0.0047	0.2382	0.0179		Chr1	S1_13264186
Chr1	S1_13287115	0.0174	0.0004	0.0574		Chr1	S1_13287115	0.0309	0.1103	0.6097		Chr1	S1_13287115	0.0264	0.2463	0.0305		Chr1	S1_13287115	0.019	0.3964	0.0009		Chr1	S1_13287115	0.0725	0.0035	0.5403		Chr1	S1_13287115	0.2157	0.3646	0.5457		Chr1	S1_13287115	0.1345	0.0467	0.4498		Chr1	S1_13287115	0.3797	0.0173	0.0316		Chr1	S1_13287115
Chr1	S1_13288256	0.0014	0.0395	0.0503		Chr1	S1_13288256	0.0019	0.0017	0.6167		Chr1	S1_13288256	0.0005	0.1259	0.4434		Chr1	S1_13288256	0.0232	0.2131	0.0028		Chr1	S1_13288256	0.0278	0.0024	0.7841		Chr1	S1_13288256	0.2406	0.7475	0.487		Chr1	S1_13288256	0.3156	0.4402	0.1039		Chr1	S1_13288256	0.6831	0.0677	0.2174		Chr1	S1_13288256
Chr1	S1_13359608	0.0166	0.0003	0.0544		Chr1	S1_13359608	0.0639	0.0413	0.6006		Chr1	S1_13359608	0.0294	0.1787	0.021		Chr1	S1_13359608	0.0471	0.3845	0.0002		Chr1	S1_13359608	0.0532	0.019	0.5837		Chr1	S1_13359608	0.1947	0.3439	0.4964		Chr1	S1_13359608	0.1142	0.037	0.4263		Chr1	S1_13359608	0.3999	0.0204	0.0351		Chr1	S1_13359608
Chr1	S1_13384223	0.0469	0.0573	0.0503		Chr1	S1_13384223	0.0034	0.0951	0.2564		Chr1	S1_13384223	0.0161	0.014	0.2253		Chr1	S1_13384223	0.1143	0.1082	0.1577		Chr1	S1_13384223	0.0114	0.0975	0.0017		Chr1	S1_13384223	0.0364	0.0002	0.0031		Chr1	S1_13384223	0.0118	0.5003	0.5074		Chr1	S1_13384223	0.1739	0.1275	0.0277		Chr1	S1_13384223
Chr1	S1_13440526	0.0498	0.0158	0.1739		Chr1	S1_13440526	0.1058	0.1124	0.0005		Chr1	S1_13440526	0.0155	0.3219	0.0172		Chr1	S1_13440526	0.0476	0.286	0.0024		Chr1	S1_13440526	0.0675	0.0009	1.0276		Chr1	S1_13440526	0.3439	0.2336	0.5545		Chr1	S1_13440526	0.0844	0.6891	0.0009		Chr1	S1_13440526	0.3093	0.0697	0.5458		Chr1	S1_13440526
Chr1	S1_13484920	0.0512	0.2111	0.0161		Chr1	S1_13484920	0.0012	0.1263	0.021		Chr1	S1_13484920	0.0015	0.0012	0.2702		Chr1	S1_13484920	0.047	0.0316	0.1528		Chr1	S1_13484920	0.0085	0.0257	0.0699		Chr1	S1_13484920	0.0053	0.0016	0.1111		Chr1	S1_13484920	0.0188	0.327	0.6244		Chr1	S1_13484920	0	0.3208	0.0566		Chr1	S1_13484920
Chr1	S1_13551500	0.0603	0.1728	0.0287		Chr1	S1_13551500	0.0056	0.1278	0.0419		Chr1	S1_13551500	0.0046	0.0048	0.2282		Chr1	S1_13551500	0.0156	0.0497	0.1638		Chr1	S1_13551500	0.0111	0.0031	0.0011		Chr1	S1_13551500	0.0001	0.0034	0.1395		Chr1	S1_13551500	0.0031	0.3249	0.4118		Chr1	S1_13551500	0.0103	0.4272	0.0174		Chr1	S1_13551500
Chr1	S1_13556878	0.0111	0.019	0.0046		Chr1	S1_13556878	0.003	0.0553	0.3471		Chr1	S1_13556878	0.0813	0.052	0.0058		Chr1	S1_13556878	0.0626	0.1505	0.0085		Chr1	S1_13556878	0.0934	0.268	0.7748		Chr1	S1_13556878	0.0343	0.6742	0.1322		Chr1	S1_13556878	0.3473	0.0066	0.6334		Chr1	S1_13556878	0.0671	0.0704	0.1044		Chr1	S1_13556878
Chr1	S1_13579716	0.0021	0.0134	0.0043		Chr1	S1_13579716	0.0004	0.1005	0.5466		Chr1	S1_13579716	0.0272	0.0211	0.4719		Chr1	S1_13579716	0.1637	0.2429	0.0001		Chr1	S1_13579716	0.153	0.437	0.4919		Chr1	S1_13579716	0.0589	0.819	0.1569		Chr1	S1_13579716	0.4063	0.5403	0.2995		Chr1	S1_13579716	0.0519	0.0136	0.1341		Chr1	S1_13579716
Chr1	S1_13770374	0.2546	0.2215	0.0019		Chr1	S1_13770374	0.1132	0.8883	0.3324		Chr1	S1_13770374	0.4631	0.1299	0.0007		Chr1	S1_13770374	0.1259	0.5066	0.2148		Chr1	S1_13770374	0.5535	1.0324	0.1793		Chr1	S1_13770374	0.001	0.0768	0.7951		Chr1	S1_13770374	0.0914	0.0002	0.1183		Chr1	S1_13770374	0.0352	0.1091	0.0008		Chr1	S1_13770374
Chr1	S1_13780621	0.1246	0.004	0.0577		Chr1	S1_13780621	0.0307	0.0454	0.3101		Chr1	S1_13780621	0.1426	0.0744	0.032		Chr1	S1_13780621	0.1263	0.0733	0.0062		Chr1	S1_13780621	0.0569	0.1631	0.1477		Chr1	S1_13780621	0.0707	0.0686	0.485		Chr1	S1_13780621	0.0096	0.1675	0.3052		Chr1	S1_13780621	0.6213	0	0.2329		Chr1	S1_13780621
Chr1	S1_13784566	0.0855	0.0425	0.1282		Chr1	S1_13784566	0.0001	0.0026	0.0506		Chr1	S1_13784566	0.018	0.6142	0.2748		Chr1	S1_13784566	0.2081	0.0519	0.1306		Chr1	S1_13784566	0.0313	0.0897	0.8248		Chr1	S1_13784566	0.0661	0.2666	0.0544		Chr1	S1_13784566	0.0025	0.0016	0.1017		Chr1	S1_13784566	0.0523	0.1167	0.0178		Chr1	S1_13784566
Chr1	S1_13794077	0.0875	0.0644	0.3448		Chr1	S1_13794077	0	0.0054	0.0285		Chr1	S1_13794077	0.0161	0.6887	0.1058		Chr1	S1_13794077	0.1167	0.0553	0.1029		Chr1	S1_13794077	0.0407	0.0068	0.7811		Chr1	S1_13794077	0.1792	0.2467	0.1127		Chr1	S1_13794077	0.002	0.0199	0.1292		Chr1	S1_13794077	0.2356	0.188	0.0174		Chr1	S1_13794077
Chr1	S1_13860667	0.0401	0.0377	0.0137		Chr1	S1_13860667	0.001	0.0007	0.618		Chr1	S1_13860667	0.0115	0.0875	0.0091		Chr1	S1_13860667	0.0002	0.0992	0.0136		Chr1	S1_13860667	0.0003	0.0229	0.6607		Chr1	S1_13860667	0.1031	0.632	0.4591		Chr1	S1_13860667	0.3122	0.0171	0.4244		Chr1	S1_13860667	0.3224	1.034	0.0003		Chr1	S1_13860667
Chr1	S1_13903157	0.2512	0.4698	0.0407		Chr1	S1_13903157	0.0035	0.0573	0.0008		Chr1	S1_13903157	0	0.113	0.4409		Chr1	S1_13903157	0.2616	0.0033	0.607		Chr1	S1_13903157	0.0064	0.0089	0.0087		Chr1	S1_13903157	0.0053	0.0584	0.032		Chr1	S1_13903157	0.1381	0.2431	0.1296		Chr1	S1_13903157	0.2982	0.3814	0.1081		Chr1	S1_13903157
Chr1	S1_13985165	0.6669	0.1886	0.1045		Chr1	S1_13985165	0.1666	0.0416	0.3119		Chr1	S1_13985165	0.5247	0.0192	0.5968		Chr1	S1_13985165	0.0627	0.9161	0.0328		Chr1	S1_13985165	0.0019	0.0952	0.374		Chr1	S1_13985165	0.4575	0.9574	0.6101		Chr1	S1_13985165	0.0219	0.1136	0.1851		Chr1	S1_13985165	0.145	0.3695	0.0106		Chr1	S1_13985165
Chr1	S1_14014810	0.0056	0.2065	0.0308		Chr1	S1_14014810	0.0007	0.1998	0.002		Chr1	S1_14014810	0.0127	0.003	0.2539		Chr1	S1_14014810	0.0001	0.1101	0.1459		Chr1	S1_14014810	0.0297	0.0223	0.004		Chr1	S1_14014810	0.001	0.0001	0.0683		Chr1	S1_14014810	0.007	0.298	0.4709		Chr1	S1_14014810	0.003	0.4276	0.0068		Chr1	S1_14014810
Chr1	S1_14040032	0.0183	0.0239	0.0393		Chr1	S1_14040032	0.0075	0.0292	0.6375		Chr1	S1_14040032	0.0043	0.0508	0.3969		Chr1	S1_14040032	0.001	0.0861	0.0016		Chr1	S1_14040032	0.0016	0.0192	0.5515		Chr1	S1_14040032	0.249	0.5892	0.5784		Chr1	S1_14040032	0.5472	0.3295	0.2279		Chr1	S1_14040032	0.4556	0.0081	0.1251		Chr1	S1_14040032
Chr1	S1_14149191	0.2975	0.079	1.1497		Chr1	S1_14149191	0.0454	0.0473	1.1093		Chr1	S1_14149191	0.7678	0.1226	1.2217		Chr1	S1_14149191	0.0717	0.0023	0.0552		Chr1	S1_14149191	0.5768	0.0045	0.7827		Chr1	S1_14149191	0.0156	0.1535	0.3195		Chr1	S1_14149191	0.0009	0.0455	0.1337		Chr1	S1_14149191	0.1063	0.0037	0.0749		Chr1	S1_14149191
Chr1	S1_14165316	0.0633	0.0013	0.068		Chr1	S1_14165316	0.0146	0.0105	0.7957		Chr1	S1_14165316	0.0069	0.0843	0.4396		Chr1	S1_14165316	0.0791	0.1672	0.0423		Chr1	S1_14165316	0.0031	0.0135	0.3506		Chr1	S1_14165316	0.3082	0.366	0.3895		Chr1	S1_14165316	0.2236	0.4756	0.2534		Chr1	S1_14165316	0.2586	0.0111	0.0238		Chr1	S1_14165316
Chr1	S1_14210907	0.0137	0.0691	0.03		Chr1	S1_14210907	0.0141	0.0312	1.1709		Chr1	S1_14210907	0.0017	0.0344	0.743		Chr1	S1_14210907	0.0729	0.3688	0.0049		Chr1	S1_14210907	0.0241	0.0052	0.3795		Chr1	S1_14210907	0.3868	0.247	0.4318		Chr1	S1_14210907	0.2086	0.5195	0.2581		Chr1	S1_14210907	0.2724	0.031	0.0365		Chr1	S1_14210907
Chr1	S1_14319517	0.0254	0.0255	0.0038		Chr1	S1_14319517	0.0024	0.0029	0.1755		Chr1	S1_14319517	0.0525	0.116	0.039		Chr1	S1_14319517	0.0064	0.2692	0.0599		Chr1	S1_14319517	0	0.0357	0.4963		Chr1	S1_14319517	0.0922	0.9126	0.137		Chr1	S1_14319517	0.4679	0.0079	0.5838		Chr1	S1_14319517	0.3171	0.191	0.0588		Chr1	S1_14319517
Chr1	S1_14389998	0.0399	0.2366	0.052		Chr1	S1_14389998	0.0132	0.0251	0.1376		Chr1	S1_14389998	0.0043	0.0021	0.0984		Chr1	S1_14389998	0.0769	0.0046	0.3015		Chr1	S1_14389998	0.0005	0.0023	0.0002		Chr1	S1_14389998	0.0147	0.0735	0.3053		Chr1	S1_14389998	0.0028	0.265	0.4747		Chr1	S1_14389998	0.0001	0.3864	0.0044		Chr1	S1_14389998
Chr1	S1_14530666	0.0621	0.0984	0.0016		Chr1	S1_14530666	0.0439	0.0039	0.27		Chr1	S1_14530666	0.0883	0.1703	0.0857		Chr1	S1_14530666	0.019	0.3881	0.0029		Chr1	S1_14530666	0.0129	0.0167	0.2525		Chr1	S1_14530666	0.0133	0.8993	0.1345		Chr1	S1_14530666	0.3077	0.0019	0.3335		Chr1	S1_14530666	0.4397	0.1819	0.001		Chr1	S1_14530666
Chr1	S1_14625305	0.0004	0.0298	0.0054		Chr1	S1_14625305	0.0648	0.0243	0.6723		Chr1	S1_14625305	0.0441	0.1238	0.095		Chr1	S1_14625305	0.0928	0.415	0.0119		Chr1	S1_14625305	0.0016	0.0027	0.2448		Chr1	S1_14625305	0.0182	0.6139	0.2919		Chr1	S1_14625305	0.2017	0.0128	0.3875		Chr1	S1_14625305	0.3288	0.2364	0.0029		Chr1	S1_14625305
Chr1	S1_14644517	0.046	0.0003	0.0243		Chr1	S1_14644517	0.0287	0.0148	0.423		Chr1	S1_14644517	0.0237	0.045	0.0769		Chr1	S1_14644517	0.0616	0.1409	0.0225		Chr1	S1_14644517	0.0087	0.0114	0.2787		Chr1	S1_14644517	0.0079	0.7171	0.4437		Chr1	S1_14644517	0.1865	0.0196	0.4016		Chr1	S1_14644517	0.1328	0.2899	0.0018		Chr1	S1_14644517
Chr1	S1_14699005	0.0024	0.0072	0.008		Chr1	S1_14699005	0.0023	0.0672	0.9193		Chr1	S1_14699005	0.0334	0.1508	0.8219		Chr1	S1_14699005	0.0865	0.3725	0.0904		Chr1	S1_14699005	0.0044	0.0002	0.4411		Chr1	S1_14699005	0.1349	0.7614	0.2891		Chr1	S1_14699005	0.4563	0.4401	0.2027		Chr1	S1_14699005	0.2743	0.0092	0.0003		Chr1	S1_14699005
Chr1	S1_14755525	0.0007	0.0821	0.0225		Chr1	S1_14755525	0.0687	0.1164	0.6424		Chr1	S1_14755525	0.0009	0.1251	0.4155		Chr1	S1_14755525	0.033	0.3087	0.0063		Chr1	S1_14755525	0.0067	0.0283	0.6207		Chr1	S1_14755525	0.0323	0.772	0.2482		Chr1	S1_14755525	0.2496	0.283	0.1889		Chr1	S1_14755525	0.3276	0.1078	0.0103		Chr1	S1_14755525
Chr1	S1_14824977	0.0033	0.0727	0.0002		Chr1	S1_14824977	0.0743	0.0081	1.0861		Chr1	S1_14824977	0.0032	0.0882	0.6475		Chr1	S1_14824977	0.1864	0.3169	0.0009		Chr1	S1_14824977	0.0015	0.0393	0.1622		Chr1	S1_14824977	0.0365	0.6376	0.4185		Chr1	S1_14824977	0.4727	0.8988	0.2671		Chr1	S1_14824977	0.3382	0.006	0.0014		Chr1	S1_14824977
Chr1	S1_14856571	0.009	0.0584	0.0009		Chr1	S1_14856571	0.1945	0.0139	0.2614		Chr1	S1_14856571	0.0793	0.1911	0.0539		Chr1	S1_14856571	0.0878	0.3669	0.0259		Chr1	S1_14856571	0.0059	0.2004	0.2114		Chr1	S1_14856571	0.0017	0.8779	0.1172		Chr1	S1_14856571	0.484	0.0074	0.3166		Chr1	S1_14856571	0.2449	0.2788	0.0004		Chr1	S1_14856571
Chr1	S1_14878131	0.3988	0.0346	0.0767		Chr1	S1_14878131	0.0313	0.0126	0.3324		Chr1	S1_14878131	0.0002	0.1661	0.2477		Chr1	S1_14878131	0.5686	0.0787	0.1113		Chr1	S1_14878131	0.1134	0.0932	0.1686		Chr1	S1_14878131	0.1367	0.0691	0.1108		Chr1	S1_14878131	0.0001	0.3089	0.0071		Chr1	S1_14878131	0.2145	0.1229	0.009		Chr1	S1_14878131
Chr1	S1_15145890	0.2881	0.0133	0.136		Chr1	S1_15145890	0.0095	0.0228	0.6859		Chr1	S1_15145890	0.0171	0.1694	0.4271		Chr1	S1_15145890	0.4468	0.0715	0.1716		Chr1	S1_15145890	0.0831	0.0895	0.1549		Chr1	S1_15145890	0.1417	0.0725	0.1267		Chr1	S1_15145890	0.0056	0.7636	0		Chr1	S1_15145890	0.1593	0.0197	0.0327		Chr1	S1_15145890
Chr1	S1_15157148	0.269	0.0034	0.2128		Chr1	S1_15157148	0.0008	0.0218	0.0895		Chr1	S1_15157148	0.0016	0.3185	0.0117		Chr1	S1_15157148	0.396	0.1643	0.1826		Chr1	S1_15157148	0.0398	0.0001	0.2985		Chr1	S1_15157148	0.0868	0.2205	0.0245		Chr1	S1_15157148	0.0005	0.0221	0.0627		Chr1	S1_15157148	0.0784	0.5583	0.0712		Chr1	S1_15157148
Chr1	S1_15290323	0.2031	0.2741	0.2137		Chr1	S1_15290323	0.3377	0.4876	0.0009		Chr1	S1_15290323	0.0186	0.0462	0.0267		Chr1	S1_15290323	0.0231	0.0063	0.1666		Chr1	S1_15290323	0.3149	0.171	0.1205		Chr1	S1_15290323	0.3262	0.0804	0.007		Chr1	S1_15290323	0.0422	0.0045	0.5603		Chr1	S1_15290323	0.0471	0.077	0.0145		Chr1	S1_15290323
Chr1	S1_15344578	0.2618	0.3568	0.6019		Chr1	S1_15344578	0.1493	0.1364	0.1302		Chr1	S1_15344578	0.0004	0.0501	0.4548		Chr1	S1_15344578	0.0561	0.0027	0.5275		Chr1	S1_15344578	0.0309	0.0115	0.0358		Chr1	S1_15344578	0.0311	0.0009	0.0227		Chr1	S1_15344578	0.4402	0.2038	0.0143		Chr1	S1_15344578	0.0541	0.8322	0.1627		Chr1	S1_15344578
Chr1	S1_15415661	0.1254	0.0195	0.0742		Chr1	S1_15415661	0.0005	0.0277	0.0097		Chr1	S1_15415661	0.0253	0.3543	0.0011		Chr1	S1_15415661	0.2252	0.1788	0.0597		Chr1	S1_15415661	0.0666	0.0416	0.2905		Chr1	S1_15415661	0.0054	0.2922	0.0006		Chr1	S1_15415661	0.0294	0.0036	0.0541		Chr1	S1_15415661	0.1397	0.6005	0.0526		Chr1	S1_15415661
Chr1	S1_15464316	0.2361	0.0108	0.1305		Chr1	S1_15464316	0.039	0.002	0.2319		Chr1	S1_15464316	0	0.1574	0.0243		Chr1	S1_15464316	0.2382	0.2453	0.0932		Chr1	S1_15464316	0.158	0.0287	0.1904		Chr1	S1_15464316	0.0559	0.1531	0.1509		Chr1	S1_15464316	0.0094	0.1461	0.0416		Chr1	S1_15464316	0.2808	0.288	0.1179		Chr1	S1_15464316
Chr1	S1_15534080	0.0016	0.0298	0.1329		Chr1	S1_15534080	0.1102	0.0137	0.1877		Chr1	S1_15534080	0.0287	0.0034	0.0913		Chr1	S1_15534080	0.0982	0.0678	0.1879		Chr1	S1_15534080	0.0145	0.0298	0.0101		Chr1	S1_15534080	0.0199	0.0639	0.1621		Chr1	S1_15534080	0.119	0.1491	0.2744		Chr1	S1_15534080	0.0117	0.2184	0.0239		Chr1	S1_15534080
Chr1	S1_15624489	0.0026	0.0043	0.0002		Chr1	S1_15624489	0.2847	0.0389	0.1197		Chr1	S1_15624489	0.0102	0.228	0.1859		Chr1	S1_15624489	0.4489	0.0863	0.1749		Chr1	S1_15624489	0.7983	0.0036	0.4753		Chr1	S1_15624489	0.0543	0.2229	0.002		Chr1	S1_15624489	0.8188	1.6894	0.0194		Chr1	S1_15624489	0.2599	0.001	0.0052		Chr1	S1_15624489
Chr1	S1_16153899	0.0194	0.029	0.0015		Chr1	S1_16153899	0.0437	0.0648	0.3068		Chr1	S1_16153899	0.0981	0.0879	0.1643		Chr1	S1_16153899	0.0672	0.3401	0.0026		Chr1	S1_16153899	0.005	0.1469	0.2468		Chr1	S1_16153899	0.0558	0.6309	0.1379		Chr1	S1_16153899	0.412	0.0789	0.5807		Chr1	S1_16153899	0.4489	0.2831	0.034		Chr1	S1_16153899
Chr1	S1_16559751	0.0391	0.1002	0.0385		Chr1	S1_16559751	0.1939	0.0039	0.5346		Chr1	S1_16559751	0.0177	0.1438	0.2006		Chr1	S1_16559751	0.0742	0.0186	0.1447		Chr1	S1_16559751	0.0025	0.0081	0.4805		Chr1	S1_16559751	0.0249	0.7263	0.2089		Chr1	S1_16559751	0.2827	0.0246	0.9292		Chr1	S1_16559751	0.1199	0.4567	0.0036		Chr1	S1_16559751
Chr1	S1_16660508	0.4238	0.0031	0.0055		Chr1	S1_16660508	0.1485	0.0338	0.2412		Chr1	S1_16660508	0.1891	0.044	0.005		Chr1	S1_16660508	0.1655	0.0074	0.0241		Chr1	S1_16660508	0.0199	0.1997	0.1548		Chr1	S1_16660508	0.4191	1.221	0.3099		Chr1	S1_16660508	0.2401	0.0396	0.1767		Chr1	S1_16660508	0.0204	1.0155	0.4201		Chr1	S1_16660508
Chr1	S1_16721181	0.0707	0.4723	0.2978		Chr1	S1_16721181	0.2206	0.1513	0.3768		Chr1	S1_16721181	0.0001	0.148	0.2791		Chr1	S1_16721181	0.0271	0.0087	0.2805		Chr1	S1_16721181	0.168	0.1977	0.0221		Chr1	S1_16721181	0.3717	0.068	0.0567		Chr1	S1_16721181	0.4283	0.2419	0.5337		Chr1	S1_16721181	0.0078	0.0009	0.1937		Chr1	S1_16721181
Chr1	S1_17064771	0.0078	0.021	0.2397		Chr1	S1_17064771	0.0782	0.1308	0.0687		Chr1	S1_17064771	0.0783	0.061	0.0008		Chr1	S1_17064771	0.5603	0.1115	0.3831		Chr1	S1_17064771	0.1754	0.2114	0.0652		Chr1	S1_17064771	0.0164	0.0608	0.206		Chr1	S1_17064771	0.0675	0.0261	0.1139		Chr1	S1_17064771	0.0366	0.473	0.0834		Chr1	S1_17064771
Chr1	S1_17344332	0.0164	0.0046	0.0128		Chr1	S1_17344332	0.005	0.0238	0.4823		Chr1	S1_17344332	0.0297	0.0588	0.1247		Chr1	S1_17344332	0.0343	0.1579	0.0426		Chr1	S1_17344332	0.0288	0.0308	0.2851		Chr1	S1_17344332	0.0231	0.7394	0.3305		Chr1	S1_17344332	0.4486	0.0099	0.5187		Chr1	S1_17344332	0.3805	0.339	0.0071		Chr1	S1_17344332
Chr1	S1_17465988	0.0951	0.0012	0.0819		Chr1	S1_17465988	0.0426	0.0018	0.0852		Chr1	S1_17465988	0.0151	0.2859	0.0231		Chr1	S1_17465988	0.2571	0.1535	0.0726		Chr1	S1_17465988	0.1781	0.0002	0.1235		Chr1	S1_17465988	0.0209	0.2183	0.0141		Chr1	S1_17465988	0.0521	0.0518	0.031		Chr1	S1_17465988	0.1824	0.3431	0.0808		Chr1	S1_17465988
Chr1	S1_17554871	0	0.046	0.0057		Chr1	S1_17554871	0.0698	0.0064	0.3284		Chr1	S1_17554871	0.0446	0.0968	0.0313		Chr1	S1_17554871	0.0025	0.1882	0.0081		Chr1	S1_17554871	0.0373	0.0885	0.3765		Chr1	S1_17554871	0.0117	0.7904	0.1838		Chr1	S1_17554871	0.6848	0.0012	0.2979		Chr1	S1_17554871	0.326	0.414	0.0054		Chr1	S1_17554871
Chr1	S1_17751831	0.1442	0.0141	0.1899		Chr1	S1_17751831	0.0133	0.0018	0.1586		Chr1	S1_17751831	0.0113	0.2368	0.0308		Chr1	S1_17751831	0.3601	0.1322	0.1997		Chr1	S1_17751831	0.1577	0.0178	0.1189		Chr1	S1_17751831	0.1241	0.147	0.0498		Chr1	S1_17751831	0.0195	0.1571	0.0848		Chr1	S1_17751831	0.1985	0.3354	0.1722		Chr1	S1_17751831
Chr1	S1_17760120	0.0153	0.0096	0.0194		Chr1	S1_17760120	0.0105	0.0569	0.3929		Chr1	S1_17760120	0.0271	0.0783	0.1108		Chr1	S1_17760120	0.0261	0.2376	0.023		Chr1	S1_17760120	0.02	0.0375	0.2672		Chr1	S1_17760120	0.0201	0.7367	0.2494		Chr1	S1_17760120	0.3503	0.0087	0.3748		Chr1	S1_17760120	0.3548	0.3163	0.0132		Chr1	S1_17760120
Chr1	S1_17804407	0.005	0.153	0.0188		Chr1	S1_17804407	0.0385	0.0177	0.1522		Chr1	S1_17804407	0.0558	0.0569	0.0427		Chr1	S1_17804407	0.0046	0.3111	0.0042		Chr1	S1_17804407	0.0271	0.3618	0.2229		Chr1	S1_17804407	0.0196	0.9895	0.0966		Chr1	S1_17804407	0.6011	0.0044	0.2888		Chr1	S1_17804407	0.2175	0.4454	0.0024		Chr1	S1_17804407
Chr1	S1_18059730	0.1463	0.038	0.0001		Chr1	S1_18059730	0.0695	0.0402	0.1442		Chr1	S1_18059730	0.015	0.0194	0.4034		Chr1	S1_18059730	0.1806	0.0509	0.1006		Chr1	S1_18059730	0.0002	0.176	0.1706		Chr1	S1_18059730	0.01	0.0693	0.0033		Chr1	S1_18059730	0.0129	0.3631	0.0464		Chr1	S1_18059730	0.001	0.1208	0.0531		Chr1	S1_18059730
Chr1	S1_18094749	0.0144	0.0304	0.0043		Chr1	S1_18094749	0.0026	0.0306	0.8898		Chr1	S1_18094749	0.0006	0.0424	0.8068		Chr1	S1_18094749	0.0245	0.1804	0.0097		Chr1	S1_18094749	0.0084	0.0288	0.295		Chr1	S1_18094749	0.0488	0.6627	0.2723		Chr1	S1_18094749	0.4968	0.5378	0.232		Chr1	S1_18094749	0.4484	0.0178	0.0028		Chr1	S1_18094749
Chr1	S1_18157597	0.1277	0.0021	0.2006		Chr1	S1_18157597	0.0081	0.0412	0.1065		Chr1	S1_18157597	0.0139	0.2861	0.0133		Chr1	S1_18157597	0.2641	0.2276	0.1493		Chr1	S1_18157597	0.0393	0.0055	0.3629		Chr1	S1_18157597	0.0647	0.1907	0.0047		Chr1	S1_18157597	0.0062	0.0522	0.1407		Chr1	S1_18157597	0.1946	0.5148	0.1431		Chr1	S1_18157597
Chr1	S1_18216453	0.0054	0.2269	0.1894		Chr1	S1_18216453	0.0665	0.005	0.1328		Chr1	S1_18216453	0.0397	0.0211	0.1265		Chr1	S1_18216453	0.0196	0.0109	0.2316		Chr1	S1_18216453	0.0303	0.0116	0.0218		Chr1	S1_18216453	0.0043	0.0655	0.1495		Chr1	S1_18216453	0.0258	0.3927	0.5024		Chr1	S1_18216453	0.0415	0.497	0.07		Chr1	S1_18216453
Chr1	S1_18420144	0.0413	0.0729	0.0676		Chr1	S1_18420144	0.038	0.0023	0.2204		Chr1	S1_18420144	0.0071	0.0014	0.075		Chr1	S1_18420144	0.003	0.0765	0.1273		Chr1	S1_18420144	0.0658	0.009	0.0014		Chr1	S1_18420144	0.0093	0.001	0.0245		Chr1	S1_18420144	0.0055	0.3352	0.6637		Chr1	S1_18420144	0.0043	0.2895	0.1723		Chr1	S1_18420144
Chr1	S1_18439986	0.0696	0.0198	0.1142		Chr1	S1_18439986	0.0995	0.0118	0.6292		Chr1	S1_18439986	0.0001	0.0416	0.1719		Chr1	S1_18439986	0.0229	0.1264	0.0009		Chr1	S1_18439986	0.067	0.0334	0.0845		Chr1	S1_18439986	0.2379	0.1701	0.0001		Chr1	S1_18439986	0.1282	0.0087	0.0814		Chr1	S1_18439986	0.0744	0.1095	0.0843		Chr1	S1_18439986
Chr1	S1_18589213	0.0001	0	0.0002		Chr1	S1_18589213	0.0522	0.0392	0.1391		Chr1	S1_18589213	0.1781	0.0614	0.0012		Chr1	S1_18589213	0.1461	0.3537	0.0391		Chr1	S1_18589213	0.084	0.1544	0.05		Chr1	S1_18589213	0.0016	0.8732	0.0035		Chr1	S1_18589213	0.8944	0.0386	0.4786		Chr1	S1_18589213	0.2943	0.2108	0.0077		Chr1	S1_18589213
Chr1	S1_18624735	0.0142	0.0417	0.0244		Chr1	S1_18624735	0.0013	0.0242	0.1837		Chr1	S1_18624735	0.0737	0.0788	0.0004		Chr1	S1_18624735	0.0758	0.2006	0.0022		Chr1	S1_18624735	0.111	0.0721	0.1046		Chr1	S1_18624735	0.0161	0.8312	0.0153		Chr1	S1_18624735	1.0826	0.0908	0.5417		Chr1	S1_18624735	0.2874	0.2432	0.0124		Chr1	S1_18624735
Chr1	S1_18756659	0.0099	0.061	0.0055		Chr1	S1_18756659	0.0027	0.1034	0.959		Chr1	S1_18756659	0.1105	0.0622	0.3763		Chr1	S1_18756659	0.1374	0.6458	0.0001		Chr1	S1_18756659	0.1073	0.0233	0.0624		Chr1	S1_18756659	0.0676	0.4775	0.0309		Chr1	S1_18756659	0.4171	0.1406	0.1933		Chr1	S1_18756659	0.6209	0.0362	0.0153		Chr1	S1_18756659
Chr1	S1_18835596	0.0237	0.0002	0.0014		Chr1	S1_18835596	0.0166	0.0009	0.4425		Chr1	S1_18835596	0.0233	0.0192	0.2508		Chr1	S1_18835596	0.0817	0.2172	0.0127		Chr1	S1_18835596	0.2099	0.019	0.0738		Chr1	S1_18835596	0.0394	0.5458	0.1004		Chr1	S1_18835596	0.7964	0.0309	0.139		Chr1	S1_18835596	0.3126	0.0047	0.0854		Chr1	S1_18835596
Chr1	S1_18925767	0.0003	0.0009	0.001		Chr1	S1_18925767	0.003	0.0006	0.0592		Chr1	S1_18925767	0.0977	0.137	0.0044		Chr1	S1_18925767	0.0456	0.2142	0.0603		Chr1	S1_18925767	0.2354	0.0627	0.1337		Chr1	S1_18925767	0.0014	1.0425	0.0056		Chr1	S1_18925767	0.8344	0.14	0.3524		Chr1	S1_18925767	0.3754	0.1706	0.0004		Chr1	S1_18925767
Chr1	S1_18942072	0.1944	0.6285	0.4471		Chr1	S1_18942072	0.0002	0.1959	0.2005		Chr1	S1_18942072	0.0001	0.3317	0.1241		Chr1	S1_18942072	0.1851	0.0034	0.4007		Chr1	S1_18942072	0.3078	0.0596	0.1072		Chr1	S1_18942072	0.2506	0.3094	0.152		Chr1	S1_18942072	0.4304	0.197	0.49		Chr1	S1_18942072	0.0224	0.023	0.0926		Chr1	S1_18942072
Chr1	S1_18990527	0.0002	0.0076	0		Chr1	S1_18990527	0.0467	0.0053	0.0377		Chr1	S1_18990527	0.0745	0.1316	0.0156		Chr1	S1_18990527	0.1232	0.1243	0.0554		Chr1	S1_18990527	0.3118	0.0536	0.0496		Chr1	S1_18990527	0.0009	1.0194	0.0274		Chr1	S1_18990527	0.8106	0.1521	0.2876		Chr1	S1_18990527	0.3875	0.1672	0.026		Chr1	S1_18990527
Chr1	S1_19012916	0.0045	0.0333	0.0102		Chr1	S1_19012916	0.0033	0.0119	0.1106		Chr1	S1_19012916	0.0991	0.0649	0		Chr1	S1_19012916	0.0896	0.2204	0.0127		Chr1	S1_19012916	0.1347	0.0395	0.0881		Chr1	S1_19012916	0.0194	0.8197	0.0166		Chr1	S1_19012916	0.6745	0.0784	0.5266		Chr1	S1_19012916	0.3299	0.1924	0.0008		Chr1	S1_19012916
Chr1	S1_19090802	0.0055	0.0301	0.0106		Chr1	S1_19090802	0.0475	0.0109	0.0413		Chr1	S1_19090802	0.1056	0.055	0.0136		Chr1	S1_19090802	0.1401	0.2114	0.036		Chr1	S1_19090802	0.1325	0.1336	0.0366		Chr1	S1_19090802	0.0036	0.8958	0.0281		Chr1	S1_19090802	0.7601	0.0701	0.4636		Chr1	S1_19090802	0.2656	0.2659	0.0007		Chr1	S1_19090802
Chr1	S1_19100412	0.0195	0.0093	0.0097		Chr1	S1_19100412	0.0089	0.0522	0.056		Chr1	S1_19100412	0.0689	0.0819	0.0208		Chr1	S1_19100412	0.0621	0.2298	0.0199		Chr1	S1_19100412	0.0537	0.2217	0.1211		Chr1	S1_19100412	0	0.9564	0.002		Chr1	S1_19100412	0.5256	0.1869	0.5281		Chr1	S1_19100412	0.2776	0.3711	0.0002		Chr1	S1_19100412
Chr1	S1_19243581	0.0944	1.4393	1.7317		Chr1	S1_19243581	0.5394	0.2802	5.5348		Chr1	S1_19243581	0.1285	0.2207	0.0678		Chr1	S1_19243581	0.0454	0.364	0.0432		Chr1	S1_19243581	0.3878	2.303	0.0952		Chr1	S1_19243581	0.8957	0.0866	0.9283		Chr1	S1_19243581	0.2903	0.507	0.0028		Chr1	S1_19243581	0.4643	0.0141	0.0332		Chr1	S1_19243581
Chr1	S1_19319095	0.0004	0.0016	0.0006		Chr1	S1_19319095	0.0494	0.0119	0.0942		Chr1	S1_19319095	0.1611	0.0454	0.0005		Chr1	S1_19319095	0.0418	0.1992	0.0688		Chr1	S1_19319095	0.2761	0.1118	0.086		Chr1	S1_19319095	0	0.8112	0		Chr1	S1_19319095	0.8368	0.1531	0.3908		Chr1	S1_19319095	0.15	0.1306	0.0008		Chr1	S1_19319095
Chr1	S1_19394578	0.0104	0.0491	0.0223		Chr1	S1_19394578	0.0922	0.082	0.0071		Chr1	S1_19394578	0.0012	0.0432	0.434		Chr1	S1_19394578	0.002	0.0385	0.1267		Chr1	S1_19394578	0.1533	0.0586	0.0263		Chr1	S1_19394578	0.0059	0.1169	0.0428		Chr1	S1_19394578	0.0294	0.2442	0.6049		Chr1	S1_19394578	0.0432	0.8123	0.042		Chr1	S1_19394578
Chr1	S1_19434074	0.0054	0.3258	0.152		Chr1	S1_19434074	0.0307	0.1859	0.0273		Chr1	S1_19434074	0.0031	0.0064	0.3036		Chr1	S1_19434074	0.0013	0.0418	0.1166		Chr1	S1_19434074	0.1808	0.0066	0.1156		Chr1	S1_19434074	0.0011	0.0506	0.0363		Chr1	S1_19434074	0.0005	0.1574	0.6072		Chr1	S1_19434074	0.0234	0.6002	0.1646		Chr1	S1_19434074
Chr1	S1_19510560	0.0028	0	0.0214		Chr1	S1_19510560	0.0026	0.1379	0.6424		Chr1	S1_19510560	0.0121	0.0635	0.3212		Chr1	S1_19510560	0.0152	0.4072	0.0255		Chr1	S1_19510560	0.221	0.1258	0.0002		Chr1	S1_19510560	0.2504	0.1633	0.0005		Chr1	S1_19510560	0.929	0.2234	0.2444		Chr1	S1_19510560	0.0168	0.092	0.1418		Chr1	S1_19510560
Chr1	S1_19978458	0.0159	0.0071	0.004		Chr1	S1_19978458	0.0103	0.1307	0.066		Chr1	S1_19978458	0.0157	0.0523	0.5271		Chr1	S1_19978458	0.0006	0.1913	0.0022		Chr1	S1_19978458	0.1312	0.0071	0.1857		Chr1	S1_19978458	0.0888	0.044	0.0014		Chr1	S1_19978458	0.0125	0.2821	0.2572		Chr1	S1_19978458	0.0245	0.4865	0.0749		Chr1	S1_19978458
Chr1	S1_20019494	0.0027	0.0375	0.0433		Chr1	S1_20019494	0.0838	0.3445	0.0074		Chr1	S1_20019494	0.0132	0.0213	0.4045		Chr1	S1_20019494	0.0002	0.2294	0.0368		Chr1	S1_20019494	0.3572	0.0354	0.038		Chr1	S1_20019494	0.0349	0.0577	0.0002		Chr1	S1_20019494	0.131	0.1906	0.509		Chr1	S1_20019494	0.0564	0.6062	0.1527		Chr1	S1_20019494
Chr1	S1_20062718	0.0049	0.0178	0.0028		Chr1	S1_20062718	0.121	0.0952	0.551		Chr1	S1_20062718	0.0794	0.0448	0.4255		Chr1	S1_20062718	0.0144	0.2433	0.0128		Chr1	S1_20062718	0.0961	0.1679	0.0222		Chr1	S1_20062718	0.0363	0.4717	0.0668		Chr1	S1_20062718	0.6674	0.1248	0.0037		Chr1	S1_20062718	0.0359	0.002	0.0031		Chr1	S1_20062718
Chr1	S1_20231821	0	0.0351	0.0356		Chr1	S1_20231821	0.05	0.0001	0.0229		Chr1	S1_20231821	0.1382	0.0332	0.3031		Chr1	S1_20231821	0.0109	0.3321	0.1167		Chr1	S1_20231821	0.0175	0.7249	0.1037		Chr1	S1_20231821	0.1306	0.9866	0.0135		Chr1	S1_20231821	0.5019	0.0157	0.1222		Chr1	S1_20231821	0.0144	0.1961	0.0072		Chr1	S1_20231821
Chr1	S1_20256393	0.0001	0.0324	0.0125		Chr1	S1_20256393	0.0787	0.0449	0.4014		Chr1	S1_20256393	0.1207	0.065	0.3845		Chr1	S1_20256393	0.0072	0.2595	0.0167		Chr1	S1_20256393	0.0543	0.2273	0.0174		Chr1	S1_20256393	0.0179	0.5088	0.0274		Chr1	S1_20256393	0.6755	0.0832	0.01		Chr1	S1_20256393	0.0114	0.0007	0.0008		Chr1	S1_20256393
Chr1	S1_20281953	0.0034	0.0006	0.0189		Chr1	S1_20281953	0.0407	0.2947	0.0332		Chr1	S1_20281953	0.0257	0.0915	0.5677		Chr1	S1_20281953	0.0047	0.2272	0.0036		Chr1	S1_20281953	0.0745	0.0179	0.0107		Chr1	S1_20281953	0.1306	0.0894	0.0041		Chr1	S1_20281953	0.1136	0.2668	0.3875		Chr1	S1_20281953	0.0721	0.8338	0.0788		Chr1	S1_20281953
Chr1	S1_20385099	0.4924	0.0893	0.0265		Chr1	S1_20385099	0.3888	0.001	0.6289		Chr1	S1_20385099	1.082	0.5808	0.3027		Chr1	S1_20385099	0.0296	0.0498	0.0123		Chr1	S1_20385099	0.1464	0.0309	0.1741		Chr1	S1_20385099	0.3494	0.3844	0.0357		Chr1	S1_20385099	0.0655	0.0154	0.001		Chr1	S1_20385099	0.0838	0.0188	0.0872		Chr1	S1_20385099
Chr1	S1_20409051	0.019	0.0999	0.0704		Chr1	S1_20409051	0.0529	0.3078	0.119		Chr1	S1_20409051	0.0009	0.3497	0.3967		Chr1	S1_20409051	0.0415	0.0426	0.0048		Chr1	S1_20409051	0.0576	0.0099	0.0358		Chr1	S1_20409051	0.0895	0.2038	0.0019		Chr1	S1_20409051	0.1248	0.2563	0.4219		Chr1	S1_20409051	0.0467	0.6194	0.0604		Chr1	S1_20409051
Chr1	S1_20464604	0.0823	0.2269	0.5512		Chr1	S1_20464604	0.2765	0.8078	0.0867		Chr1	S1_20464604	0.0086	0.0726	0.2311		Chr1	S1_20464604	0.0038	0.3443	0.0509		Chr1	S1_20464604	0.0074	0.3582	0.4658		Chr1	S1_20464604	0.0062	0.0181	0.5394		Chr1	S1_20464604	0.1902	0.022	0.2767		Chr1	S1_20464604	0.08	0.5467	0.0135		Chr1	S1_20464604
Chr1	S1_20581791	0.1185	0.017	0.0179		Chr1	S1_20581791	0.0083	0.3368	0.0552		Chr1	S1_20581791	0.0005	0.2557	0.5		Chr1	S1_20581791	0.0123	0.0659	0.0002		Chr1	S1_20581791	0.0536	0.0786	0.0302		Chr1	S1_20581791	0.1034	0.0334	0.0011		Chr1	S1_20581791	0.051	0.217	0.2978		Chr1	S1_20581791	0.0015	0.4685	0.1003		Chr1	S1_20581791
Chr1	S1_20659960	0.1347	0.2116	0.2399		Chr1	S1_20659960	0.1372	0.0126	0.0208		Chr1	S1_20659960	0.0001	0.1275	0.4624		Chr1	S1_20659960	0.3329	0.019	0.0325		Chr1	S1_20659960	0.0204	0.1735	0.1471		Chr1	S1_20659960	0.1737	0.0036	0.1845		Chr1	S1_20659960	0.0303	0.3355	0.1609		Chr1	S1_20659960	0.003	0.2421	0.0009		Chr1	S1_20659960
Chr1	S1_20699837	0.19	0.0481	0.0374		Chr1	S1_20699837	0.0006	0.4528	0.0645		Chr1	S1_20699837	0.0178	0.0979	0.5848		Chr1	S1_20699837	0.0925	0.0621	0.0364		Chr1	S1_20699837	0.1188	0.0688	0.0107		Chr1	S1_20699837	0.138	0.0016	0.0484		Chr1	S1_20699837	0.0251	0.0365	0.1675		Chr1	S1_20699837	0.0005	0.3496	0.0082		Chr1	S1_20699837
Chr1	S1_20709275	0.2718	0.2151	0.101		Chr1	S1_20709275	0.0822	0.4397	0.0996		Chr1	S1_20709275	0.0418	0.1052	0.5801		Chr1	S1_20709275	0.0475	0.0008	0.0981		Chr1	S1_20709275	0.0783	0.1183	0.007		Chr1	S1_20709275	0.0863	0.0403	0.0246		Chr1	S1_20709275	0.001	0.043	0.2476		Chr1	S1_20709275	0.0049	0.4547	0.0175		Chr1	S1_20709275
Chr1	S1_20714964	0.0184	0.0275	0.0183		Chr1	S1_20714964	0.0452	0.3164	0.0028		Chr1	S1_20714964	0.0117	0.317	0.0304		Chr1	S1_20714964	0.1019	0.0006	0.0745		Chr1	S1_20714964	0.071	0.4876	0		Chr1	S1_20714964	0.0011	0.118	0.0011		Chr1	S1_20714964	0.064	0.0016	0.2484		Chr1	S1_20714964	0.1416	0.0246	0.0006		Chr1	S1_20714964
Chr1	S1_20905990	0.1396	0.0102	0.0231		Chr1	S1_20905990	0.1561	0.6332	0.0459		Chr1	S1_20905990	0.0187	0.1502	0.6548		Chr1	S1_20905990	0.0335	0.0898	0.0234		Chr1	S1_20905990	0.201	0.0018	0.0471		Chr1	S1_20905990	0.188	0.0601	0.1044		Chr1	S1_20905990	0.0906	0.0622	0.2023		Chr1	S1_20905990	0.0286	0.4549	0.0239		Chr1	S1_20905990
Chr1	S1_21232297	0.0132	0.0024	0.0002		Chr1	S1_21232297	0.0024	0.187	0.046		Chr1	S1_21232297	0.0898	0.022	0.0206		Chr1	S1_21232297	0.0335	0.2815	0.0092		Chr1	S1_21232297	0.0086	0.0751	0.005		Chr1	S1_21232297	0.0297	0.3761	0.0047		Chr1	S1_21232297	0.055	0.0021	0.1307		Chr1	S1_21232297	0.1282	0	0.2884		Chr1	S1_21232297
Chr1	S1_21349736	0.0673	0.1118	0.0441		Chr1	S1_21349736	0.0124	0.1423	0.0037		Chr1	S1_21349736	0.0007	0.0298	0.2259		Chr1	S1_21349736	0.0159	0.1419	0.0182		Chr1	S1_21349736	0.0085	0.1696	0.0038		Chr1	S1_21349736	0.0558	0.659	0.1484		Chr1	S1_21349736	0.2436	0.0062	0.2002		Chr1	S1_21349736	0.39	0.0059	0.4385		Chr1	S1_21349736
Chr1	S1_21689373	0.1218	0.0335	0.0135		Chr1	S1_21689373	0.0241	0.2188	0.0024		Chr1	S1_21689373	0.0248	0.0187	0.1696		Chr1	S1_21689373	0.0405	0.1229	0.0212		Chr1	S1_21689373	0.001	0.2001	0.0232		Chr1	S1_21689373	0.0268	0.6491	0.0329		Chr1	S1_21689373	0.3138	0.0524	0.2437		Chr1	S1_21689373	0.135	0.0067	0.454		Chr1	S1_21689373
Chr1	S1_21740279	0.0587	0.0425	0.0078		Chr1	S1_21740279	0.0203	0.1898	0		Chr1	S1_21740279	0.0351	0.0146	0.1203		Chr1	S1_21740279	0.0095	0.151	0.0332		Chr1	S1_21740279	0.0029	0.2516	0.0199		Chr1	S1_21740279	0.0387	0.5007	0.0524		Chr1	S1_21740279	0.3237	0.0172	0.3163		Chr1	S1_21740279	0.1407	0.0089	0.454		Chr1	S1_21740279
Chr1	S1_21750898	0.0532	0.1104	0.0004		Chr1	S1_21750898	0.0771	0.2225	0		Chr1	S1_21750898	0.0675	0.0081	0.0438		Chr1	S1_21750898	0.002	0.1936	0.0397		Chr1	S1_21750898	0.0327	0.2365	0.0105		Chr1	S1_21750898	0.008	0.4477	0.0276		Chr1	S1_21750898	0.2891	0.0543	0.4045		Chr1	S1_21750898	0.1448	0.0025	0.5122		Chr1	S1_21750898
Chr1	S1_21790855	0.0022	0.0015	0.0072		Chr1	S1_21790855	0.0112	0.2464	0.0016		Chr1	S1_21790855	0.1177	0.0171	0.012		Chr1	S1_21790855	0.0071	0.3534	0.0879		Chr1	S1_21790855	0.1172	0.1178	0.0488		Chr1	S1_21790855	0.0013	0.1819	0.0134		Chr1	S1_21790855	0.0643	0.0032	0.2063		Chr1	S1_21790855	0.1657	0.0097	0.2566		Chr1	S1_21790855
Chr1	S1_21805329	0.0065	0.2123	0.03		Chr1	S1_21805329	0.1084	0.1333	0.0111		Chr1	S1_21805329	0.0241	0.0003	0.0002		Chr1	S1_21805329	0.0212	0.1836	0.0893		Chr1	S1_21805329	0.0151	0.0722	0.0006		Chr1	S1_21805329	0.0191	0.2128	0.0249		Chr1	S1_21805329	0.0927	0.1742	0.4561		Chr1	S1_21805329	0.247	0.012	0.2724		Chr1	S1_21805329
Chr1	S1_21873852	0.0133	0.0436	0		Chr1	S1_21873852	0.1145	0.2352	0.0049		Chr1	S1_21873852	0.0614	0.0155	0.0244		Chr1	S1_21873852	0.0006	0.1898	0.0828		Chr1	S1_21873852	0.0816	0.1486	0.009		Chr1	S1_21873852	0.0022	0.4068	0.0345		Chr1	S1_21873852	0.1754	0.0068	0.2579		Chr1	S1_21873852	0.1668	0	0.1904		Chr1	S1_21873852
Chr1	S1_21894471	0.0241	0.0315	0		Chr1	S1_21894471	0.0887	0.1563	0.0253		Chr1	S1_21894471	0.0903	0.0364	0.0626		Chr1	S1_21894471	0	0.1214	0.0564		Chr1	S1_21894471	0.1318	0.1162	0.0562		Chr1	S1_21894471	0.0007	0.223	0.007		Chr1	S1_21894471	0.1095	0.0572	0.1608		Chr1	S1_21894471	0.1051	0.0002	0.2076		Chr1	S1_21894471
Chr1	S1_21905971	0.0002	0.0278	0		Chr1	S1_21905971	0.182	0.1067	0.0017		Chr1	S1_21905971	0.052	0.0004	0.0627		Chr1	S1_21905971	0.0362	0.1894	0.0987		Chr1	S1_21905971	0.0448	0.0449	0.0048		Chr1	S1_21905971	0.0236	0.2913	0.0266		Chr1	S1_21905971	0.1026	0.0377	0.2389		Chr1	S1_21905971	0.1393	0.0042	0.0133		Chr1	S1_21905971
Chr1	S1_21984149	0.0103	0.0121	0.0136		Chr1	S1_21984149	0.0085	0.2108	0.0274		Chr1	S1_21984149	0.2559	0.0031	0.0699		Chr1	S1_21984149	0.0886	0.2677	0.2258		Chr1	S1_21984149	0.1476	0.1324	0.011		Chr1	S1_21984149	0.0022	0.1935	0.0238		Chr1	S1_21984149	0.0192	0.0023	0.1359		Chr1	S1_21984149	0.0926	0.0067	0.2519		Chr1	S1_21984149
Chr1	S1_21990049	0.0054	0.0461	0.0187		Chr1	S1_21990049	0.0022	0.1359	0.0007		Chr1	S1_21990049	0.3574	0.0558	0.0172		Chr1	S1_21990049	0.1326	0.2116	0.1319		Chr1	S1_21990049	0.0953	0.0665	0.0092		Chr1	S1_21990049	0.0112	0.1467	0.0495		Chr1	S1_21990049	0.007	0.0068	0.1768		Chr1	S1_21990049	0.1347	0.0204	0.3923		Chr1	S1_21990049
Chr1	S1_22060958	0	0.0007	0.0073		Chr1	S1_22060958	0.0065	0.1043	0.0236		Chr1	S1_22060958	0.2472	0.0093	0.1414		Chr1	S1_22060958	0.0145	0.2988	0.0458		Chr1	S1_22060958	0.0482	0.0313	0.0045		Chr1	S1_22060958	0.0003	0.1655	0.0274		Chr1	S1_22060958	0.0544	0.0005	0.2321		Chr1	S1_22060958	0.0465	0.1075	0.2997		Chr1	S1_22060958
Chr1	S1_22079871	0.0458	0.0004	0.0346		Chr1	S1_22079871	0.0052	0.2428	0.0172		Chr1	S1_22079871	0.1787	0.0002	0.1359		Chr1	S1_22079871	0.0169	0.175	0.0943		Chr1	S1_22079871	0.128	0.0876	0.0158		Chr1	S1_22079871	0.0014	0.1977	0.04		Chr1	S1_22079871	0.0176	0.0061	0.1431		Chr1	S1_22079871	0.0132	0.0176	0.3362		Chr1	S1_22079871
Chr1	S1_22145271	0.009	0.0119	0.0003		Chr1	S1_22145271	0.002	0.1457	0.0269		Chr1	S1_22145271	0.2314	0.0004	0.1265		Chr1	S1_22145271	0.0366	0.1796	0.1079		Chr1	S1_22145271	0.1319	0.0874	0.0121		Chr1	S1_22145271	0.0114	0.278	0.0014		Chr1	S1_22145271	0.0767	0.0699	0.2978		Chr1	S1_22145271	0.0496	0.0069	0.2216		Chr1	S1_22145271
Chr1	S1_22344020	0.0236	0.0118	0.0095		Chr1	S1_22344020	0.0003	0.0987	0.019		Chr1	S1_22344020	0.0692	0.0074	0.2032		Chr1	S1_22344020	0.0224	0.1484	0.1268		Chr1	S1_22344020	0.033	0.1492	0.0056		Chr1	S1_22344020	0.0095	0.2178	0.0605		Chr1	S1_22344020	0.0787	0.0515	0.2872		Chr1	S1_22344020	0.1072	0.0092	0.2858		Chr1	S1_22344020
Chr1	S1_22355953	0.0006	0.027	0.0056		Chr1	S1_22355953	0.0001	0.1075	0.0559		Chr1	S1_22355953	0.1665	0.0018	0.1175		Chr1	S1_22355953	0.0298	0.1686	0.1789		Chr1	S1_22355953	0.0472	0.0886	0.0011		Chr1	S1_22355953	0.0043	0.3246	0.0044		Chr1	S1_22355953	0.0983	0.0298	0.3658		Chr1	S1_22355953	0.0675	0.0203	0.2365		Chr1	S1_22355953
Chr1	S1_22429692	0.0212	0.0779	0.0161		Chr1	S1_22429692	0.0007	0.1219	0.0183		Chr1	S1_22429692	0.1608	0.0748	0.2421		Chr1	S1_22429692	0.0142	0.13	0.103		Chr1	S1_22429692	0.056	0.1992	0.0103		Chr1	S1_22429692	0.0022	0.1859	0.0564		Chr1	S1_22429692	0.0442	0.0425	0.3068		Chr1	S1_22429692	0.05	0.0087	0.2823		Chr1	S1_22429692
Chr1	S1_22454785	0.2126	0.1307	0.3825		Chr1	S1_22454785	0.0655	0.2897	0.0503		Chr1	S1_22454785	0.0453	0.1308	0.6689		Chr1	S1_22454785	0.0074	0.0268	0.0507		Chr1	S1_22454785	0.2041	0.5211	0.0057		Chr1	S1_22454785	0.0063	0.0953	0.0238		Chr1	S1_22454785	0.1104	0.0015	0.0067		Chr1	S1_22454785	0.0028	0.0288	0.6373		Chr1	S1_22454785
Chr1	S1_22491214	0.015	0.0149	0.0232		Chr1	S1_22491214	0.1285	0.2568	0.0394		Chr1	S1_22491214	0.3896	0.0101	0.2499		Chr1	S1_22491214	0.0664	0.2707	0.095		Chr1	S1_22491214	0.0908	0.0919	0.0861		Chr1	S1_22491214	0.0508	0.0388	0.0036		Chr1	S1_22491214	0.0194	0.0058	0.3016		Chr1	S1_22491214	0.0001	0.0248	0.0311		Chr1	S1_22491214
Chr1	S1_22535946	0.2086	0.5089	0.1664		Chr1	S1_22535946	0.0107	0.0138	0.1281		Chr1	S1_22535946	0.4684	0.1734	0.1095		Chr1	S1_22535946	0.0008	0.3374	0.258		Chr1	S1_22535946	0.0143	0.6797	0.034		Chr1	S1_22535946	0.0051	0.6271	0.015		Chr1	S1_22535946	0.3053	0.022	0.2711		Chr1	S1_22535946	0.1037	0.1443	0.8932		Chr1	S1_22535946
Chr1	S1_22594722	0.107	0.0883	0.1618		Chr1	S1_22594722	0.0131	0.2517	0.1361		Chr1	S1_22594722	0.0388	0.0087	1.1351		Chr1	S1_22594722	0.0001	0.0266	0.0401		Chr1	S1_22594722	0.1067	0.1601	0.0018		Chr1	S1_22594722	0.0079	0.149	0.0506		Chr1	S1_22594722	0.0631	0.0578	0.0792		Chr1	S1_22594722	0.0028	0.1164	0.1348		Chr1	S1_22594722
Chr1	S1_22609011	0.0085	0.0617	0.0025		Chr1	S1_22609011	0.0153	0.0662	0.0688		Chr1	S1_22609011	0.2318	0.0881	0.1864		Chr1	S1_22609011	0.0021	0.2925	0.0519		Chr1	S1_22609011	0.0587	0.2449	0.0049		Chr1	S1_22609011	0.0017	0.0522	0.0502		Chr1	S1_22609011	0.0426	0.0929	0.4702		Chr1	S1_22609011	0.0748	0	0.2929		Chr1	S1_22609011
Chr1	S1_22620893	0.0595	0.1869	0.3017		Chr1	S1_22620893	0.0463	0.2162	0.0999		Chr1	S1_22620893	0.0435	0.0749	1.2678		Chr1	S1_22620893	0.0423	0.0028	0.0567		Chr1	S1_22620893	0.0669	0.3081	0.0008		Chr1	S1_22620893	0.0037	0.1329	0.0709		Chr1	S1_22620893	0.0799	0.041	0.0683		Chr1	S1_22620893	0.0032	0.0836	0.1671		Chr1	S1_22620893
Chr1	S1_22715194	0.3345	0.0207	0.2107		Chr1	S1_22715194	0.0569	0.4751	0.1184		Chr1	S1_22715194	0.0391	0.0375	0.6331		Chr1	S1_22715194	0.0338	0.103	0.0239		Chr1	S1_22715194	0.3118	0.3235	0.0785		Chr1	S1_22715194	0.0391	0.1246	0.0277		Chr1	S1_22715194	0.0916	0.0123	0.0028		Chr1	S1_22715194	0.0089	0.0517	0.4474		Chr1	S1_22715194
Chr1	S1_22759517	0.0333	0.1089	0.3527		Chr1	S1_22759517	0.408	0.5581	0.1104		Chr1	S1_22759517	0.2346	0.0125	0.0725		Chr1	S1_22759517	0.0098	0.0171	0		Chr1	S1_22759517	0.4904	0.0087	0.4681		Chr1	S1_22759517	0.3367	0.0863	0.7216		Chr1	S1_22759517	0.0038	0.0089	0.3506		Chr1	S1_22759517	0.3008	0.0056	0.9132		Chr1	S1_22759517
Chr1	S1_22794651	0.1989	0.0415	0.206		Chr1	S1_22794651	0.0224	0.1477	0.1303		Chr1	S1_22794651	0.047	0.0335	1.1296		Chr1	S1_22794651	0.0035	0.0018	0.0394		Chr1	S1_22794651	0.0391	0.2903	0.0108		Chr1	S1_22794651	0.0007	0.1906	0.2455		Chr1	S1_22794651	0.1022	0.0195	0.0575		Chr1	S1_22794651	0.0052	0.0015	0.0464		Chr1	S1_22794651
Chr1	S1_22830001	0.1147	0.0926	0.5015		Chr1	S1_22830001	0.1574	0.2549	0.0418		Chr1	S1_22830001	0.0216	0.1614	0.8627		Chr1	S1_22830001	0.0756	0.0015	0.0903		Chr1	S1_22830001	0.1918	0.3601	0.0577		Chr1	S1_22830001	0.0278	0.0525	0.0432		Chr1	S1_22830001	0.1779	0.0311	0.0001		Chr1	S1_22830001	0.0001	0.0343	0.5057		Chr1	S1_22830001
Chr1	S1_22934450	0.0003	0.0457	0.1085		Chr1	S1_22934450	0.0664	0.5696	0.0011		Chr1	S1_22934450	0.1665	0.0204	0.2745		Chr1	S1_22934450	0.1264	0.0691	0.0188		Chr1	S1_22934450	0.6199	0.1113	0.3393		Chr1	S1_22934450	0.1324	0.0056	0.0807		Chr1	S1_22934450	0.0359	0.0577	0.0022		Chr1	S1_22934450	0.1229	0.145	1.0277		Chr1	S1_22934450
Chr1	S1_22956426	0.2612	0.018	0.0166		Chr1	S1_22956426	0.0267	0.0206	0.1187		Chr1	S1_22956426	0.0078	0.1845	1.0138		Chr1	S1_22956426	0.0047	0.009	0.0038		Chr1	S1_22956426	0.0109	0.0675	0.0361		Chr1	S1_22956426	0.0046	0.0441	0.0177		Chr1	S1_22956426	0.0937	0.3948	0.0232		Chr1	S1_22956426	0.006	0.0099	0.1365		Chr1	S1_22956426
Chr1	S1_22991513	0.0193	0.1488	0.3552		Chr1	S1_22991513	0.0234	0.2352	0.0224		Chr1	S1_22991513	0.0912	0.0027	0.0548		Chr1	S1_22991513	0.0002	0.0086	0.0252		Chr1	S1_22991513	0.6405	0.382	0.4457		Chr1	S1_22991513	0.207	0.0002	0.0226		Chr1	S1_22991513	0.1156	0.0178	0.0269		Chr1	S1_22991513	0.1903	0.0627	1.5823		Chr1	S1_22991513
Chr1	S1_22992382	0.0013	0.0176	0.0875		Chr1	S1_22992382	0.0958	0.2694	0.0478		Chr1	S1_22992382	0.0676	0.0673	0.1007		Chr1	S1_22992382	0.1136	0.0108	0.0066		Chr1	S1_22992382	0.7887	0.0895	0.4299		Chr1	S1_22992382	0.2536	0.0002	0.0017		Chr1	S1_22992382	0.0774	0.0025	0.0094		Chr1	S1_22992382	0.1821	0.117	1.2446		Chr1	S1_22992382
Chr1	S1_23103580	0.0096	0.2361	0.1136		Chr1	S1_23103580	0.0093	0.0186	0.0958		Chr1	S1_23103580	0.2888	0.3243	0.0002		Chr1	S1_23103580	0.0003	0.2483	0.1676		Chr1	S1_23103580	0.2419	0.4032	0.1075		Chr1	S1_23103580	0.0349	0.1631	0.0949		Chr1	S1_23103580	0.2506	0.0132	0.0561		Chr1	S1_23103580	0.0484	0.0998	0.5618		Chr1	S1_23103580
Chr1	S1_23105076	0.0096	0.1632	0.331		Chr1	S1_23105076	0.1622	0.2455	0.0001		Chr1	S1_23105076	0.0901	0.0115	0.1285		Chr1	S1_23105076	0.0065	0.0055	0.0239		Chr1	S1_23105076	0.5449	0.5245	0.1743		Chr1	S1_23105076	0.0916	0.0114	0.0141		Chr1	S1_23105076	0.11	0.0381	0.0045		Chr1	S1_23105076	0.0824	0.0286	1.7047		Chr1	S1_23105076
Chr1	S1_23173077	0.1681	0.1031	0.0626		Chr1	S1_23173077	0.096	0.0461	0.4853		Chr1	S1_23173077	0.2104	0.307	0.047		Chr1	S1_23173077	0.0003	0.1187	0.0433		Chr1	S1_23173077	0.0639	0.264	0.0147		Chr1	S1_23173077	0.0002	0.0762	0.0592		Chr1	S1_23173077	0.2035	0.0285	0.5845		Chr1	S1_23173077	0.0595	0.1508	0.822		Chr1	S1_23173077
Chr1	S1_23220559	0.0193	0.1346	0.0725		Chr1	S1_23220559	0.0134	0.045	0.394		Chr1	S1_23220559	0.2402	0.0473	0.045		Chr1	S1_23220559	0.0707	0.2887	0.0384		Chr1	S1_23220559	0.0252	0.0404	0.1379		Chr1	S1_23220559	0.0438	0	0.1995		Chr1	S1_23220559	0.0259	0.0425	0.8752		Chr1	S1_23220559	0.1214	0.062	0.1889		Chr1	S1_23220559
Chr1	S1_23240729	0.3461	0.1049	0.1702		Chr1	S1_23240729	0	0.1648	0.0168		Chr1	S1_23240729	0.0672	0.2684	0.5721		Chr1	S1_23240729	0.0624	0.0051	0.0067		Chr1	S1_23240729	0.0639	0.6281	0.1301		Chr1	S1_23240729	0.0028	0.0294	0.2565		Chr1	S1_23240729	0.1675	0.1098	0.0724		Chr1	S1_23240729	0.0009	0.0146	0.6444		Chr1	S1_23240729
Chr1	S1_23324161	0.0527	0.0337	0.1549		Chr1	S1_23324161	0.0043	0.0024	0.0002		Chr1	S1_23324161	0.0697	0.1652	0.5078		Chr1	S1_23324161	0.1265	0.0502	0.0515		Chr1	S1_23324161	0.0016	0.0978	0.0001		Chr1	S1_23324161	0	0.001	0.4247		Chr1	S1_23324161	0.003	0.2514	0.6306		Chr1	S1_23324161	0.0464	0.0157	0.7947		Chr1	S1_23324161
Chr1	S1_23364861	0.1296	0.0048	0.0772		Chr1	S1_23364861	0.0688	0.149	0.0037		Chr1	S1_23364861	0.03	0.329	0.3882		Chr1	S1_23364861	0.0566	0.0204	0.0008		Chr1	S1_23364861	0	0.2027	0.0071		Chr1	S1_23364861	0.0138	0.0002	0.3806		Chr1	S1_23364861	0.1303	0.1496	0.4865		Chr1	S1_23364861	0.0023	0.0139	0.7159		Chr1	S1_23364861
Chr1	S1_23449913	0.088	0.2714	0.1577		Chr1	S1_23449913	0.0141	0.0036	0.1754		Chr1	S1_23449913	0.181	0.3188	0.0962		Chr1	S1_23449913	0.0514	0.432	0.2203		Chr1	S1_23449913	0.0007	0.7562	0.0004		Chr1	S1_23449913	0.0046	0.0004	0.0009		Chr1	S1_23449913	0.4632	0.0054	0.1481		Chr1	S1_23449913	0.1368	0.1516	1.4921		Chr1	S1_23449913
Chr1	S1_23524070	0.071	0.0307	0.0139		Chr1	S1_23524070	0.017	0.0076	0.0316		Chr1	S1_23524070	0.0104	0.1016	0.4914		Chr1	S1_23524070	0.0001	0.0005	0.0001		Chr1	S1_23524070	0.004	0.0208	0.0034		Chr1	S1_23524070	0.0586	0.1258	0.1975		Chr1	S1_23524070	0.0005	0.2899	0.7285		Chr1	S1_23524070	0.4214	0.0136	0.8626		Chr1	S1_23524070
Chr1	S1_23560194	0.1952	0.0114	0.1457		Chr1	S1_23560194	0.0182	0.2056	0.0321		Chr1	S1_23560194	0.0278	0.3131	0.2539		Chr1	S1_23560194	0.0706	0.0353	0.0001		Chr1	S1_23560194	0.0991	0.39	0.0599		Chr1	S1_23560194	0.0011	0.0032	0.08		Chr1	S1_23560194	0.162	0.1585	0.1252		Chr1	S1_23560194	0.0045	0.0534	1.5989		Chr1	S1_23560194
Chr1	S1_23663721	0.0001	0.1648	0.0084		Chr1	S1_23663721	0.0041	0.052	0.0885		Chr1	S1_23663721	0.1718	0.0317	0.1316		Chr1	S1_23663721	0.0485	0.3607	0.2899		Chr1	S1_23663721	0.0838	0.1392	0.001		Chr1	S1_23663721	0.0049	0.005	0.0218		Chr1	S1_23663721	0.0475	0.0507	0.3092		Chr1	S1_23663721	0.0805	0.0323	0.0025		Chr1	S1_23663721
Chr1	S1_23704560	0.1091	0.0379	0.105		Chr1	S1_23704560	0.1866	0.2967	0.0003		Chr1	S1_23704560	0.0752	0.0442	0.3781		Chr1	S1_23704560	0.0657	0.2008	0.0006		Chr1	S1_23704560	0.7093	0.322	0.6046		Chr1	S1_23704560	0.116	0.2	0.217		Chr1	S1_23704560	0.0031	0.0224	0.4316		Chr1	S1_23704560	0.0804	0.1478	0.9066		Chr1	S1_23704560
Chr1	S1_23729304	0.0971	0.2803	0.1977		Chr1	S1_23729304	0.0202	0.0032	0.0054		Chr1	S1_23729304	0.2575	0.9184	0.0324		Chr1	S1_23729304	0.1775	0.8249	0.5553		Chr1	S1_23729304	0.0409	0.2551	0.0373		Chr1	S1_23729304	0.1524	0.0172	0.0428		Chr1	S1_23729304	0.2767	0.0327	0.2951		Chr1	S1_23729304	0.344	0.1668	0.8144		Chr1	S1_23729304
Chr1	S1_23745815	0.283	0.1546	0.023		Chr1	S1_23745815	0.0594	0.112	0.1686		Chr1	S1_23745815	0.1059	0.3002	0.0118		Chr1	S1_23745815	0.0453	0.4349	0.3047		Chr1	S1_23745815	0.0287	0.4943	0.0344		Chr1	S1_23745815	0.0148	0.0074	0.0201		Chr1	S1_23745815	0.1952	0.0135	0.2827		Chr1	S1_23745815	0.1747	0.1136	0.9509		Chr1	S1_23745815
Chr1	S1_23844700	0.2563	0.1222	0.0187		Chr1	S1_23844700	0.0381	0.0589	0.1686		Chr1	S1_23844700	0.061	0.2702	0.0311		Chr1	S1_23844700	0.0196	0.338	0.2503		Chr1	S1_23844700	0.0352	0.5479	0.0691		Chr1	S1_23844700	0.0004	0.0036	0.0336		Chr1	S1_23844700	0.2004	0.0288	0.2667		Chr1	S1_23844700	0.0901	0.0667	0.849		Chr1	S1_23844700
Chr1	S1_23979895	0.1924	0.0063	0.0068		Chr1	S1_23979895	0.0011	0.1201	0.2387		Chr1	S1_23979895	0.0054	0.1768	0.376		Chr1	S1_23979895	0.2983	0.1082	0.0543		Chr1	S1_23979895	0.0222	0.0714	0.0364		Chr1	S1_23979895	0.0177	0.0002	0.0013		Chr1	S1_23979895	0.0012	0.2476	0.0739		Chr1	S1_23979895	0.0547	0.0052	0.5128		Chr1	S1_23979895
Chr1	S1_24039677	0.0093	0.2499	0.047		Chr1	S1_24039677	0.0655	0.0296	0.2206		Chr1	S1_24039677	0.2631	0.0002	0.3068		Chr1	S1_24039677	0.018	0.3131	0.2114		Chr1	S1_24039677	0.2129	0.1475	0.0038		Chr1	S1_24039677	0.0149	0.0186	0.0053		Chr1	S1_24039677	0.0493	0.0603	0.1585		Chr1	S1_24039677	0.0495	0.0027	0.0049		Chr1	S1_24039677
Chr1	S1_24080812	0.0001	0.2666	0.0984		Chr1	S1_24080812	0.0089	0.0122	0.3442		Chr1	S1_24080812	0.228	0.0017	0.2906		Chr1	S1_24080812	0.0488	0.3034	0.2301		Chr1	S1_24080812	0.0751	0.3211	0.1238		Chr1	S1_24080812	0.0034	0.0088	0.06		Chr1	S1_24080812	0.0681	0.1052	0.5033		Chr1	S1_24080812	0.0842	0.0013	0.0938		Chr1	S1_24080812
Chr1	S1_24144425	0.0151	0.1889	0.0547		Chr1	S1_24144425	0.0262	0.0038	0.4061		Chr1	S1_24144425	0.2265	0.0073	0.3375		Chr1	S1_24144425	0.0166	0.2599	0.1617		Chr1	S1_24144425	0.0226	0.2746	0.1177		Chr1	S1_24144425	0.0037	0.0013	0.0895		Chr1	S1_24144425	0.0617	0.0563	0.5093		Chr1	S1_24144425	0.1656	0	0.0763		Chr1	S1_24144425
Chr1	S1_24210493	0.0196	0.3344	0.08		Chr1	S1_24210493	0.004	0.0366	0.0734		Chr1	S1_24210493	0.163	0.0087	0.315		Chr1	S1_24210493	0.0927	0.3821	0.3872		Chr1	S1_24210493	0.0311	0.5661	0.1092		Chr1	S1_24210493	0.0072	0.0188	0.0144		Chr1	S1_24210493	0.1191	0.0808	0.5912		Chr1	S1_24210493	0.0739	0.0433	0.1695		Chr1	S1_24210493
Chr1	S1_24259261	0.0542	0.1927	0.0527		Chr1	S1_24259261	0.0006	0.0328	0.1398		Chr1	S1_24259261	0.1815	0.0326	0.1832		Chr1	S1_24259261	0.093	0.382	0.3742		Chr1	S1_24259261	0.0315	0.5417	0.1494		Chr1	S1_24259261	0.0093	0.0101	0.0042		Chr1	S1_24259261	0.1199	0.0738	0.7311		Chr1	S1_24259261	0.1206	0.033	0.1962		Chr1	S1_24259261
Chr1	S1_24296655	0.0022	0.2174	0.0494		Chr1	S1_24296655	0.0216	0.0376	0.1091		Chr1	S1_24296655	0.239	0.0419	0.1124		Chr1	S1_24296655	0.0852	0.4498	0.44		Chr1	S1_24296655	0.1649	0.3901	0.02		Chr1	S1_24296655	0.0063	0.0392	0.0409		Chr1	S1_24296655	0.0807	0.0555	0.3603		Chr1	S1_24296655	0.0463	0.0046	0.0125		Chr1	S1_24296655
Chr1	S1_24405905	0.002	0.1421	0.2092		Chr1	S1_24405905	0.0642	0.5191	0.4011		Chr1	S1_24405905	0.0439	0.0614	0.0735		Chr1	S1_24405905	0.1496	0.2372	0.0042		Chr1	S1_24405905	0.636	0.1474	0.4182		Chr1	S1_24405905	0.022	0.009	0.4053		Chr1	S1_24405905	0.0578	0.0049	0.0172		Chr1	S1_24405905	0.0685	0.0023	0.1768		Chr1	S1_24405905
Chr1	S1_24406672	0.0361	0.1776	0.0353		Chr1	S1_24406672	0.002	0.0776	0.1226		Chr1	S1_24406672	0.2237	0.0011	0.2749		Chr1	S1_24406672	0.0959	0.3951	0.3416		Chr1	S1_24406672	0.0561	0.5011	0.1532		Chr1	S1_24406672	0.0293	0.0449	0.0027		Chr1	S1_24406672	0.1261	0.0609	0.6298		Chr1	S1_24406672	0.0487	0.0004	0.1197		Chr1	S1_24406672
Chr1	S1_24446789	0.1823	0.0579	0.0125		Chr1	S1_24446789	0.0377	0.1738	0.1492		Chr1	S1_24446789	0.1383	0.2769	0.0132		Chr1	S1_24446789	0.0318	0.4009	0.3103		Chr1	S1_24446789	0.2416	0.9362	0.1302		Chr1	S1_24446789	0.0053	0.2366	0.0374		Chr1	S1_24446789	0.3063	0.0254	0.1659		Chr1	S1_24446789	0.0124	0.0008	0.7459		Chr1	S1_24446789
Chr1	S1_24565545	0.0003	0.1237	0.0034		Chr1	S1_24565545	0.0139	0.0415	0.1393		Chr1	S1_24565545	0.2502	0.0019	0.3333		Chr1	S1_24565545	0.0535	0.2216	0.1761		Chr1	S1_24565545	0.1944	0.4079	0.0449		Chr1	S1_24565545	0.0127	0.0678	0.0419		Chr1	S1_24565545	0.0473	0.1138	0.4115		Chr1	S1_24565545	0.1103	0.0005	0.0211		Chr1	S1_24565545
Chr1	S1_24592542	0	0.2861	0.0113		Chr1	S1_24592542	0.0068	0.0808	0.009		Chr1	S1_24592542	0.1492	0.0028	0.5027		Chr1	S1_24592542	0.2861	0.4508	0.1199		Chr1	S1_24592542	0.243	0.2861	0.118		Chr1	S1_24592542	0.0119	0.0123	0.0327		Chr1	S1_24592542	0.0218	0.0299	0.2523		Chr1	S1_24592542	0.0023	0.0073	0.0097		Chr1	S1_24592542
Chr1	S1_24603453	0.0279	0.1348	0.0001		Chr1	S1_24603453	0.0002	0.0783	0.0269		Chr1	S1_24603453	0.0724	0.0002	0.5144		Chr1	S1_24603453	0.1528	0.2783	0.3171		Chr1	S1_24603453	0.1181	0.3022	0.1305		Chr1	S1_24603453	0.0429	0.1357	0.0005		Chr1	S1_24603453	0.067	0.0648	0.5366		Chr1	S1_24603453	0.0395	0.0316	0.0477		Chr1	S1_24603453
Chr1	S1_24623765	0.0342	0.2026	0.0034		Chr1	S1_24623765	0.0078	0.0441	0.0002		Chr1	S1_24623765	0.066	0.0036	0.7892		Chr1	S1_24623765	0.1328	0.2275	0.3218		Chr1	S1_24623765	0.1938	0.3585	0.0748		Chr1	S1_24623765	0.0141	0.0386	0.0048		Chr1	S1_24623765	0.0422	0.1057	0.3562		Chr1	S1_24623765	0.0097	0.0373	0.0335		Chr1	S1_24623765
Chr1	S1_24630695	0.0191	0.1691	0.0204		Chr1	S1_24630695	0.0418	0.0505	0.1718		Chr1	S1_24630695	0.1294	0.0092	0.2154		Chr1	S1_24630695	0.0886	0.4142	0.2012		Chr1	S1_24630695	0.246	0.1602	0.0845		Chr1	S1_24630695	0.0068	0.0858	0.0219		Chr1	S1_24630695	0.0403	0.0394	0.3159		Chr1	S1_24630695	0.0278	0.0102	0.0037		Chr1	S1_24630695
Chr1	S1_24749528	0.03	0.2222	0.0001		Chr1	S1_24749528	0.0069	0.1762	0.0128		Chr1	S1_24749528	0.0621	0.0493	0.1254		Chr1	S1_24749528	0.0368	0.4481	0.3129		Chr1	S1_24749528	0.5187	0.41	0.0212		Chr1	S1_24749528	0.0015	0.1075	0.1575		Chr1	S1_24749528	0.1276	0.0563	0.0109		Chr1	S1_24749528	0.0008	0.0357	0.2076		Chr1	S1_24749528
Chr1	S1_24824960	0.0978	0.2077	0.0089		Chr1	S1_24824960	0.0587	0.1944	0.0271		Chr1	S1_24824960	0.0042	0.0369	0.1953		Chr1	S1_24824960	0.1239	0.3994	0.4274		Chr1	S1_24824960	0.2526	0.5333	0.0093		Chr1	S1_24824960	0.0021	0.2026	0.016		Chr1	S1_24824960	0.1807	0.0274	0.0392		Chr1	S1_24824960	0	0.0861	0.6553		Chr1	S1_24824960
Chr1	S1_24880586	0.2138	0.1691	0.05		Chr1	S1_24880586	0.0287	0.1917	0.0547		Chr1	S1_24880586	0.0136	0.0548	0.2627		Chr1	S1_24880586	0.0403	0.3525	0.2199		Chr1	S1_24880586	0.2009	0.9199	0.001		Chr1	S1_24880586	0.015	0.1468	0.0107		Chr1	S1_24880586	0.4225	0.0818	0		Chr1	S1_24880586	0.0074	0.1122	0.7247		Chr1	S1_24880586
Chr1	S1_24919101	0.1257	0.2524	0.032		Chr1	S1_24919101	0.1552	0.2206	0.0532		Chr1	S1_24919101	0.0164	0.1694	0.2069		Chr1	S1_24919101	0.1148	0.352	0.2025		Chr1	S1_24919101	0.244	0.9352	0.0272		Chr1	S1_24919101	0.0055	0.1771	0.0038		Chr1	S1_24919101	0.4333	0.1421	0.0151		Chr1	S1_24919101	0.0048	0.1761	0.6453		Chr1	S1_24919101
Chr1	S1_24937990	0.0004	0.1916	0.0044		Chr1	S1_24937990	0.0075	0.1482	0.2217		Chr1	S1_24937990	0.2306	0.0454	0.1096		Chr1	S1_24937990	0.1414	0.2247	0.0356		Chr1	S1_24937990	0.6375	0.2355	0.0181		Chr1	S1_24937990	18.2951	0.1983	0.0462		Chr1	S1_24937990	0.1202	0.0126	0.1986		Chr1	S1_24937990	0.0002	0.0166	0.0015		Chr1	S1_24937990
Chr1	S1_25009457	0.0002	0.223	0.0109		Chr1	S1_25009457	0	0.0338	0.191		Chr1	S1_25009457	0.0401	0.0219	0.3714		Chr1	S1_25009457	0.1563	0.2265	0.0464		Chr1	S1_25009457	0.392	0.2847	0.0652		Chr1	S1_25009457	0.0021	0.0384	0.0031		Chr1	S1_25009457	0.1907	0.0005	0.1138		Chr1	S1_25009457	0.0512	0.0562	0.0567		Chr1	S1_25009457
Chr1	S1_25010621	0.0051	0.2513	0.0017		Chr1	S1_25010621	0.0006	0.0522	0.1346		Chr1	S1_25010621	0.0471	0.0385	0.5411		Chr1	S1_25010621	0.198	0.2273	0.032		Chr1	S1_25010621	0.4406	0.2351	0.0503		Chr1	S1_25010621	0.0068	0.0178	0.0029		Chr1	S1_25010621	0.1871	0.0027	0.114		Chr1	S1_25010621	0.031	0.0397	0.0189		Chr1	S1_25010621
Chr1	S1_25045185	0.1047	0.3164	0.0488		Chr1	S1_25045185	0.1553	0.0671	0.2011		Chr1	S1_25045185	0.0052	0.1941	0.2203		Chr1	S1_25045185	0.0728	0.2694	0.1271		Chr1	S1_25045185	0.2012	0.6906	0.1382		Chr1	S1_25045185	0.0003	0.139	0.0081		Chr1	S1_25045185	0.4154	0.2362	0.0075		Chr1	S1_25045185	0.0647	0.2636	0.4263		Chr1	S1_25045185
Chr1	S1_25154904	0.0009	0.2953	0.0275		Chr1	S1_25154904	0.0008	0.0972	0.169		Chr1	S1_25154904	0.0528	0.0495	0.567		Chr1	S1_25154904	0.261	0.3318	0.0035		Chr1	S1_25154904	0.486	0.217	0.1041		Chr1	S1_25154904	0.002	0.0291	0.024		Chr1	S1_25154904	0.13	0.0103	0.0198		Chr1	S1_25154904	0.1659	0.2968	0.0049		Chr1	S1_25154904
Chr1	S1_25157179	0.0177	0.2745	0.0454		Chr1	S1_25157179	0.0003	0.0646	0.2163		Chr1	S1_25157179	0.0562	0.0314	0.6501		Chr1	S1_25157179	0.1598	0.2167	0.013		Chr1	S1_25157179	0.1812	0.3485	0.3346		Chr1	S1_25157179	0.0154	0.0066	0.1545		Chr1	S1_25157179	0.1509	0.0159	0.1828		Chr1	S1_25157179	0.244	0.3962	0.0509		Chr1	S1_25157179
Chr1	S1_25188383	0.0344	0.2094	0.0001		Chr1	S1_25188383	0.0003	0.0719	0.1311		Chr1	S1_25188383	0.067	0.0813	0.1556		Chr1	S1_25188383	0.1668	0.2662	0.0664		Chr1	S1_25188383	0.4223	0.2257	0.0611		Chr1	S1_25188383	0.0216	0.0137	0.0517		Chr1	S1_25188383	0.1477	0.0001	0.1123		Chr1	S1_25188383	0.2472	0.4615	0.0532		Chr1	S1_25188383
Chr1	S1_25209689	0.1501	0.2394	0.0163		Chr1	S1_25209689	0.111	0.0354	0.4014		Chr1	S1_25209689	0.0007	0.1809	0.0582		Chr1	S1_25209689	0.0563	0.1502	0.0452		Chr1	S1_25209689	0.3356	0.2957	0.0261		Chr1	S1_25209689	0.0157	0.1472	0.0015		Chr1	S1_25209689	0.3852	0.2214	0.0089		Chr1	S1_25209689	0.0412	0.1408	0.0927		Chr1	S1_25209689
Chr1	S1_25243432	0.216	0.3034	0.0573		Chr1	S1_25243432	0.1418	0.0686	0.4482		Chr1	S1_25243432	0.0077	0.1932	0.1047		Chr1	S1_25243432	0.0614	0.1749	0.1146		Chr1	S1_25243432	0.1371	0.4241	0.1499		Chr1	S1_25243432	0.0006	0.2125	0.0327		Chr1	S1_25243432	0.4048	0.255	0.0108		Chr1	S1_25243432	0.0855	0.2918	0.4264		Chr1	S1_25243432
Chr1	S1_25355378	0.0565	0.3891	0.1068		Chr1	S1_25355378	0.0037	0.0685	0.3086		Chr1	S1_25355378	0.0263	0.032	0.755		Chr1	S1_25355378	0.0758	0.1588	0.0085		Chr1	S1_25355378	0.1192	0.1566	0.2392		Chr1	S1_25355378	0.0335	0.0108	0.132		Chr1	S1_25355378	0.1738	0.0009	0.1415		Chr1	S1_25355378	0.0904	0.4839	0.0326		Chr1	S1_25355378
Chr1	S1_25383073	0.0989	0.2221	0.0171		Chr1	S1_25383073	0.0036	0.0007	0.3867		Chr1	S1_25383073	0.0191	0.0864	0.06		Chr1	S1_25383073	0.0088	0.2144	0.0011		Chr1	S1_25383073	0.1503	0.5885	0.0128		Chr1	S1_25383073	0.0304	0.3056	0.3277		Chr1	S1_25383073	0.0067	0.0003	0.0598		Chr1	S1_25383073	0.0248	0.0421	0.0146		Chr1	S1_25383073
Chr1	S1_25520905	0.0151	0.3808	0.0746		Chr1	S1_25520905	0.0101	0.0932	0.2335		Chr1	S1_25520905	0.0474	0.0501	0.9148		Chr1	S1_25520905	0.2232	0.2971	0.0053		Chr1	S1_25520905	0.2307	0.2658	0.3781		Chr1	S1_25520905	0.0569	0.0983	0.1879		Chr1	S1_25520905	0.1141	0.0161	0.1175		Chr1	S1_25520905	0.2136	0.4482	0.0727		Chr1	S1_25520905
Chr1	S1_25638772	0.0228	0.3693	0.0333		Chr1	S1_25638772	0.0001	0.0646	0.4758		Chr1	S1_25638772	0.0231	0.0216	0.4553		Chr1	S1_25638772	0.2346	0.1368	0.027		Chr1	S1_25638772	0.2334	0.2669	0.369		Chr1	S1_25638772	0.0103	0.0002	0.1651		Chr1	S1_25638772	0.1701	0.0032	0.252		Chr1	S1_25638772	0.1523	0.4427	0.0425		Chr1	S1_25638772
Chr1	S1_25640836	0.0012	0.3754	0.004		Chr1	S1_25640836	0.0003	0.094	0.5477		Chr1	S1_25640836	0.0948	0.0388	0.195		Chr1	S1_25640836	0.1308	0.1064	0		Chr1	S1_25640836	0.6443	0.11	0.1417		Chr1	S1_25640836	0.0001	0.0417	0.0343		Chr1	S1_25640836	0.1035	0.0067	0.0827		Chr1	S1_25640836	0.0622	0.2765	0.0163		Chr1	S1_25640836
Chr1	S1_25839881	0.0058	0.4408	0.0695		Chr1	S1_25839881	0.0249	0.0591	0.0272		Chr1	S1_25839881	0.0101	0.0133	0.6361		Chr1	S1_25839881	0.2696	0.1323	0.0337		Chr1	S1_25839881	0.2795	0.5746	0.2749		Chr1	S1_25839881	0.029	0.0065	0.0018		Chr1	S1_25839881	0.1114	0.0052	0.1225		Chr1	S1_25839881	0.3489	0.2229	0.029		Chr1	S1_25839881
Chr1	S1_25866282	0.0001	0.4646	0.0017		Chr1	S1_25866282	0.0794	0.2627	0.0545		Chr1	S1_25866282	0.0621	0.0411	0.1371		Chr1	S1_25866282	0.3032	0.2613	0.0106		Chr1	S1_25866282	0.7602	0.4119	0.1324		Chr1	S1_25866282	0.0005	0.0383	0.03		Chr1	S1_25866282	0.0682	0.0129	0.0757		Chr1	S1_25866282	0.1519	0.0899	0.058		Chr1	S1_25866282
Chr1	S1_25921518	0.0025	0.4441	0.0063		Chr1	S1_25921518	0.0585	0.2127	0.1019		Chr1	S1_25921518	0.0443	0.028	0.1219		Chr1	S1_25921518	0.3061	0.2941	0.0091		Chr1	S1_25921518	0.6955	0.3802	0.1563		Chr1	S1_25921518	0.0034	0.0243	0.0156		Chr1	S1_25921518	0.0672	0.0043	0.0616		Chr1	S1_25921518	0.1919	0.1215	0.0913		Chr1	S1_25921518
Chr1	S1_25975497	0.0077	0.3207	0.1949		Chr1	S1_25975497	0.0421	0.239	0.0095		Chr1	S1_25975497	0.1626	0.0453	0.0101		Chr1	S1_25975497	0.0334	0.1069	0.2509		Chr1	S1_25975497	0.045	0.037	0.0261		Chr1	S1_25975497	0.0282	1.2119	0.0528		Chr1	S1_25975497	0.3011	0.1107	0.7437		Chr1	S1_25975497	0.1213	2.0121	0.0706		Chr1	S1_25975497
Chr1	S1_25995571	0.006	0.2763	0.0086		Chr1	S1_25995571	0.134	0.2785	0.037		Chr1	S1_25995571	0.0122	0.021	0.1174		Chr1	S1_25995571	0.3107	0.2137	0.0539		Chr1	S1_25995571	0.6848	0.1922	0.1909		Chr1	S1_25995571	0.0109	0.1531	0.0237		Chr1	S1_25995571	0.0837	0.0182	0.1098		Chr1	S1_25995571	0.0421	0.0049	0.0794		Chr1	S1_25995571
Chr1	S1_26055080	0.0085	0.4335	0.1088		Chr1	S1_26055080	0.0771	0.1306	0.0012		Chr1	S1_26055080	0.0007	0.0182	0.6603		Chr1	S1_26055080	0.4672	0.194	0.1054		Chr1	S1_26055080	0.3034	0.601	0.5149		Chr1	S1_26055080	0.0272	0	0.0005		Chr1	S1_26055080	0.1307	0.0051	0.1019		Chr1	S1_26055080	0.1685	0.2321	0.0108		Chr1	S1_26055080
Chr1	S1_26120064	0.0002	0.2525	0.0709		Chr1	S1_26120064	0.0832	0.1464	0.0085		Chr1	S1_26120064	0.0026	0.0196	0.6402		Chr1	S1_26120064	0.5101	0.0963	0.1372		Chr1	S1_26120064	0.3437	0.5197	0.3025		Chr1	S1_26120064	0.0166	0.0311	0.0002		Chr1	S1_26120064	0.1563	0.0488	0.1523		Chr1	S1_26120064	0.0684	0.0006	0.0135		Chr1	S1_26120064
Chr1	S1_26171963	0.0001	0.1824	0.2149		Chr1	S1_26171963	0.1158	0.2538	0.0165		Chr1	S1_26171963	0.0047	0.0001	0.6794		Chr1	S1_26171963	0.6642	0.1148	0.0566		Chr1	S1_26171963	0.4275	0.4982	0.3314		Chr1	S1_26171963	0.0239	0.0128	0.0193		Chr1	S1_26171963	0.1219	0.0097	0.0557		Chr1	S1_26171963	0.2082	0.144	0.0121		Chr1	S1_26171963
Chr1	S1_26224677	0.0207	0.0934	0.2294		Chr1	S1_26224677	0.1215	0.1914	0.0083		Chr1	S1_26224677	0.0149	0.0011	0.8516		Chr1	S1_26224677	0.4683	0.06	0.0662		Chr1	S1_26224677	0.2742	0.5936	0.2464		Chr1	S1_26224677	0.0079	0.0009	0.0129		Chr1	S1_26224677	0.2863	0.0244	0.126		Chr1	S1_26224677	0.2235	0.122	0.0267		Chr1	S1_26224677
Chr1	S1_26272949	0.0001	0.0764	0.1664		Chr1	S1_26272949	0.1397	0.1775	0.0004		Chr1	S1_26272949	0.0001	0.0012	0.842		Chr1	S1_26272949	0.4641	0.0437	0.0557		Chr1	S1_26272949	0.3673	0.5517	0.243		Chr1	S1_26272949	0.0033	0.0141	0.0055		Chr1	S1_26272949	0.2633	0.0325	0.1978		Chr1	S1_26272949	0.2225	0.0126	0.003		Chr1	S1_26272949
Chr1	S1_26465352	0.0001	0.1147	0.1988		Chr1	S1_26465352	0.1131	0.2073	0.0222		Chr1	S1_26465352	0.006	0.0089	0.7736		Chr1	S1_26465352	0.4105	0.0813	0.0066		Chr1	S1_26465352	0.2057	0.6633	0.3282		Chr1	S1_26465352	0.0189	0.0202	0.0628		Chr1	S1_26465352	0.3102	0.0048	0.2117		Chr1	S1_26465352	0.2993	0.0375	0.064		Chr1	S1_26465352
Chr1	S1_26618592	0.0397	0.1205	0.0575		Chr1	S1_26618592	0.0812	0.1797	0		Chr1	S1_26618592	0.0033	0.007	0.5692		Chr1	S1_26618592	0.5529	0.1153	0.1106		Chr1	S1_26618592	0.2272	0.6397	0.2623		Chr1	S1_26618592	0.0058	0.0002	0.0334		Chr1	S1_26618592	0.4852	0.0102	0.2792		Chr1	S1_26618592	0.439	0.0621	0.0036		Chr1	S1_26618592
Chr1	S1_26700234	0.0088	0.1266	0.0051		Chr1	S1_26700234	0.0274	0.0713	0.0054		Chr1	S1_26700234	0.0011	0.0063	0.6461		Chr1	S1_26700234	0.6852	0.0865	0.1518		Chr1	S1_26700234	0.0873	0.6879	0.4432		Chr1	S1_26700234	0.0003	0.02	0.0016		Chr1	S1_26700234	0.6815	0.0308	0.2147		Chr1	S1_26700234	0.5996	0.067	0.0382		Chr1	S1_26700234
Chr1	S1_26724631	0.0113	0.167	0.191		Chr1	S1_26724631	0.0653	0.1694	0.0341		Chr1	S1_26724631	0.0009	0.0192	0.595		Chr1	S1_26724631	0.4601	0.0702	0		Chr1	S1_26724631	0.3228	0.4615	0.2637		Chr1	S1_26724631	0.0156	0	0.0721		Chr1	S1_26724631	0.1477	0.0004	0.1063		Chr1	S1_26724631	0.2599	0.0189	0.0026		Chr1	S1_26724631
Chr1	S1_26816312	0.0276	0.2607	0.0445		Chr1	S1_26816312	0.0404	0.2061	0.1722		Chr1	S1_26816312	0.0013	0.0434	0.2588		Chr1	S1_26816312	0.4759	0.1817	0.0001		Chr1	S1_26816312	0.3631	0.5035	0.1774		Chr1	S1_26816312	0.0057	0.0096	0.0152		Chr1	S1_26816312	0.1659	0.0002	0.1258		Chr1	S1_26816312	0.219	0.0048	0.0061		Chr1	S1_26816312
Chr1	S1_26861783	0.0765	0.2673	0.0112		Chr1	S1_26861783	0.2474	0.1542	0.0054		Chr1	S1_26861783	0.0038	0.0001	0.8592		Chr1	S1_26861783	1.0993	0.0499	0.0754		Chr1	S1_26861783	0.165	0.7539	0.5366		Chr1	S1_26861783	0.0029	0.0487	0.0307		Chr1	S1_26861783	0.2232	0.015	0.049		Chr1	S1_26861783	0.5892	0.0758	0.0838		Chr1	S1_26861783
Chr1	S1_26890214	0.0449	0.2184	0.0503		Chr1	S1_26890214	0.1514	0.2738	0.1068		Chr1	S1_26890214	0.0001	0.0317	0.2065		Chr1	S1_26890214	0.7251	0.0583	0.0017		Chr1	S1_26890214	0.618	0.7734	0.172		Chr1	S1_26890214	0.0039	0.0547	0.0008		Chr1	S1_26890214	0.1968	0.0476	0.0376		Chr1	S1_26890214	0.3296	0.0027	0.0068		Chr1	S1_26890214
Chr1	S1_26931012	0.0937	0.3692	0.012		Chr1	S1_26931012	0.1793	0.2268	0.0814		Chr1	S1_26931012	0.0015	0.0245	0.266		Chr1	S1_26931012	0.7551	0.077	0.0024		Chr1	S1_26931012	0.6549	0.8711	0.1884		Chr1	S1_26931012	0.0008	0.0503	0.0003		Chr1	S1_26931012	0.1618	0.027	0.026		Chr1	S1_26931012	0.2562	0.0056	0.0011		Chr1	S1_26931012
Chr1	S1_26973607	0.054	0.2871	0.0836		Chr1	S1_26973607	0.2615	0.2216	0.0026		Chr1	S1_26973607	0.0002	0.0026	0.4589		Chr1	S1_26973607	0.8941	0.0241	0.0167		Chr1	S1_26973607	0.5104	0.9162	0.2882		Chr1	S1_26973607	0.0009	0.0263	0.0239		Chr1	S1_26973607	0.0663	0.0401	0.0294		Chr1	S1_26973607	0.3542	0.041	0.0107		Chr1	S1_26973607
Chr1	S1_27047854	0.052	0.1437	0.1138		Chr1	S1_27047854	0.1411	0.2622	0.029		Chr1	S1_27047854	0.0034	0.0409	0.2379		Chr1	S1_27047854	0.9842	0.0297	0.0211		Chr1	S1_27047854	0.5938	1.0358	0.3726		Chr1	S1_27047854	0.003	0.0498	0.0017		Chr1	S1_27047854	0.133	0.0288	0.0776		Chr1	S1_27047854	0.4256	0.0197	0.0293		Chr1	S1_27047854
Chr1	S1_27275784	0.0078	0.4292	0.1516		Chr1	S1_27275784	0.3797	0.4466	0.0004		Chr1	S1_27275784	0	0.001	0.3562		Chr1	S1_27275784	1.1152	0.0505	0.0388		Chr1	S1_27275784	0.5244	0.7552	0.3146		Chr1	S1_27275784	0.0096	0.0321	0.001		Chr1	S1_27275784	0.0156	0.0148	0.0366		Chr1	S1_27275784	0.1876	0.0235	0.022		Chr1	S1_27275784
Chr1	S1_27292136	0.004	0.4275	0.11		Chr1	S1_27292136	0.1481	0.2976	0.2054		Chr1	S1_27292136	0.0036	0.0469	0.2693		Chr1	S1_27292136	0.973	0.0812	0.0009		Chr1	S1_27292136	0.3586	0.4826	0.2927		Chr1	S1_27292136	0.0001	0.0023	0.0001		Chr1	S1_27292136	0.0449	0.0438	0.0341		Chr1	S1_27292136	0.2368	0.0032	0		Chr1	S1_27292136
Chr1	S1_27353137	0.0069	0.3204	0.1722		Chr1	S1_27353137	0.2688	0.3707	0.0073		Chr1	S1_27353137	0.0095	0	0.4448		Chr1	S1_27353137	0.9022	0.0057	0.0452		Chr1	S1_27353137	0.3431	0.7497	0.5869		Chr1	S1_27353137	0.0237	0.0761	0.0096		Chr1	S1_27353137	0.0703	0.0134	0.0576		Chr1	S1_27353137	0.4264	0.001	0.088		Chr1	S1_27353137
Chr1	S1_27370276	0.0862	0.3668	0.0457		Chr1	S1_27370276	0.1694	0.5876	0.0567		Chr1	S1_27370276	0.0932	0.007	0.3868		Chr1	S1_27370276	0.7884	0.1064	0.0457		Chr1	S1_27370276	0.4346	0.7851	0.3921		Chr1	S1_27370276	0.0273	0.0297	0.0035		Chr1	S1_27370276	0.2386	0.0085	0.0182		Chr1	S1_27370276	0.1404	0.0146	0.1771		Chr1	S1_27370276
Chr1	S1_27420255	0.0012	0.3637	0.0454		Chr1	S1_27420255	0.1764	0.5056	0.1353		Chr1	S1_27420255	0.0299	0.007	0.3681		Chr1	S1_27420255	0.8411	0.0655	0.0197		Chr1	S1_27420255	0.4724	0.7059	0.3908		Chr1	S1_27420255	0.005	0.0681	0.0001		Chr1	S1_27420255	0.21	0.0082	0.0209		Chr1	S1_27420255	0.2157	0.0058	0.0184		Chr1	S1_27420255
Chr1	S1_27494737	0	0.3878	0.1106		Chr1	S1_27494737	0.3002	0.4881	0.004		Chr1	S1_27494737	0.016	0.0001	0.5817		Chr1	S1_27494737	1.3742	0.0276	0.0619		Chr1	S1_27494737	0.3643	0.4884	0.7448		Chr1	S1_27494737	0.0576	0.0122	0.0423		Chr1	S1_27494737	0.0474	0.0123	0.0419		Chr1	S1_27494737	0.3701	0.0295	0.0449		Chr1	S1_27494737
Chr1	S1_27693733	0.038	0.934	0.0059		Chr1	S1_27693733	0.1856	0.4301	0.0507		Chr1	S1_27693733	0.0021	0.0161	0.2753		Chr1	S1_27693733	1.3583	0.1263	0.0122		Chr1	S1_27693733	0.7233	0.6287	0.6194		Chr1	S1_27693733	0.0187	0.0027	0.0005		Chr1	S1_27693733	0.0732	0.0138	0.0024		Chr1	S1_27693733	0.1761	0.0145	0.0002		Chr1	S1_27693733
Chr1	S1_27747070	0.0185	0.8161	0.0571		Chr1	S1_27747070	0.3274	0.5656	0.0039		Chr1	S1_27747070	0.0005	0.0002	0.6277		Chr1	S1_27747070	1.5116	0.1323	0.1151		Chr1	S1_27747070	0.4568	0.7933	1.023		Chr1	S1_27747070	0.0157	0.0254	0.0222		Chr1	S1_27747070	0.0349	0.0225	0.0152		Chr1	S1_27747070	0.3453	0.0859	0.063		Chr1	S1_27747070
Chr1	S1_27905920	0.0004	0.6309	0.0218		Chr1	S1_27905920	0.5086	0.5751	0.0357		Chr1	S1_27905920	0.0279	0.0019	0.1867		Chr1	S1_27905920	1.1848	0.0257	0.0274		Chr1	S1_27905920	0.734	0.49	1.0767		Chr1	S1_27905920	0.0033	0.1539	0.0125		Chr1	S1_27905920	0.0548	0.0184	0.101		Chr1	S1_27905920	0.2587	0.053	0.0674		Chr1	S1_27905920
Chr1	S1_27910842	0.0024	0.5361	0.0024		Chr1	S1_27910842	0.2257	0.6417	0.1103		Chr1	S1_27910842	0.0008	0.0145	0.0834		Chr1	S1_27910842	1.0247	0.048	0.0265		Chr1	S1_27910842	0.6615	0.4942	0.6797		Chr1	S1_27910842	0.0011	0.2131	0		Chr1	S1_27910842	0.1413	0.0299	0.0447		Chr1	S1_27910842	0.049	0.0013	0.0098		Chr1	S1_27910842
Chr1	S1_27923652	0.0192	0.6126	0.0005		Chr1	S1_27923652	0.2036	0.6125	0.3294		Chr1	S1_27923652	0.0206	0.0294	0.0335		Chr1	S1_27923652	0.9117	0.084	0.0005		Chr1	S1_27923652	0.8992	0.4547	0.8071		Chr1	S1_27923652	0	0.1732	0.0072		Chr1	S1_27923652	0.069	0.0543	0.0248		Chr1	S1_27923652	0.1056	0.0005	0.003		Chr1	S1_27923652
Chr1	S1_27931384	0.0052	0.7028	0.0244		Chr1	S1_27931384	0.324	0.479	0.0036		Chr1	S1_27931384	0.0001	0.0033	0.4621		Chr1	S1_27931384	1.6404	0.0984	0.097		Chr1	S1_27931384	0.5214	0.7119	1.0484		Chr1	S1_27931384	0	0.0379	0.0163		Chr1	S1_27931384	0.0881	0.0164	0.0457		Chr1	S1_27931384	0.3153	0.0758	0.0926		Chr1	S1_27931384
Chr1	S1_27942936	0.0049	0.7832	0.0114		Chr1	S1_27942936	0.3972	0.3205	0.0201		Chr1	S1_27942936	0.0194	0.0229	0.2266		Chr1	S1_27942936	0.9152	0.0133	0.0311		Chr1	S1_27942936	0.5319	0.5281	0.8731		Chr1	S1_27942936	0.0017	0.226	0.0139		Chr1	S1_27942936	0.0493	0.05	0.0382		Chr1	S1_27942936	0.1444	0.0528	0.0318		Chr1	S1_27942936
Chr1	S1_28017623	0.0021	0.5913	0.0405		Chr1	S1_28017623	0.5465	0.4476	0.0324		Chr1	S1_28017623	0.0036	0.0098	0.2229		Chr1	S1_28017623	0.8843	0.0103	0.006		Chr1	S1_28017623	0.4488	0.2452	0.9705		Chr1	S1_28017623	0.0038	0.1584	0.0053		Chr1	S1_28017623	0.0303	0.0516	0.0548		Chr1	S1_28017623	0.2114	0.0296	0.072		Chr1	S1_28017623
Chr1	S1_28075891	0.4287	0.0037	0.0376		Chr1	S1_28075891	0.0046	0.2238	0.1918		Chr1	S1_28075891	0.1178	0.0087	0.0417		Chr1	S1_28075891	0.2721	0.0258	0.3782		Chr1	S1_28075891	0.0474	0.0128	0.1331		Chr1	S1_28075891	0.0275	0.0455	0.0012		Chr1	S1_28075891	0.0008	0.0095	0.3073		Chr1	S1_28075891	0.0408	0.0008	0.2762		Chr1	S1_28075891
Chr1	S1_28115850	0.2002	0.8062	0.0065		Chr1	S1_28115850	0.2132	0.1907	0.001		Chr1	S1_28115850	0.1014	0.1028	0.0002		Chr1	S1_28115850	0.243	0.0913	0.1707		Chr1	S1_28115850	0.6172	0.4041	0.1213		Chr1	S1_28115850	0.0186	0.5592	0.0311		Chr1	S1_28115850	0.2381	0.258	0.1652		Chr1	S1_28115850	0.0255	0.0168	0.0562		Chr1	S1_28115850
Chr1	S1_28142020	0.0351	0.8807	0.0036		Chr1	S1_28142020	0.1939	0.1852	0.0278		Chr1	S1_28142020	0.0362	0.1945	0.0009		Chr1	S1_28142020	0.2482	0.1387	0.087		Chr1	S1_28142020	0.6847	0.3532	0.141		Chr1	S1_28142020	0.0747	0.3626	0.0027		Chr1	S1_28142020	0.1121	0.2886	0.2074		Chr1	S1_28142020	0.0104	0.01	0.0016		Chr1	S1_28142020
Chr1	S1_28163004	0.0125	0.6872	0.0495		Chr1	S1_28163004	0.3524	0.495	0.1081		Chr1	S1_28163004	0.0141	0.0428	0.0118		Chr1	S1_28163004	0.6988	0.0302	0.001		Chr1	S1_28163004	0.5732	0.236	0.5834		Chr1	S1_28163004	0.0044	0.284	0.0001		Chr1	S1_28163004	0.0249	0.0391	0.017		Chr1	S1_28163004	0.1522	0.0018	0.0372		Chr1	S1_28163004
Chr1	S1_28165811	0.0008	0.5371	0.104		Chr1	S1_28165811	0.5638	0.4704	0.0195		Chr1	S1_28165811	0.0028	0.0075	0.1101		Chr1	S1_28165811	0.7801	0.0023	0.0326		Chr1	S1_28165811	0.3083	0.3001	0.8425		Chr1	S1_28165811	0.0011	0.3126	0.0221		Chr1	S1_28165811	0.0196	0.0224	0.0848		Chr1	S1_28165811	0.2841	0.0509	0.0062		Chr1	S1_28165811
Chr1	S1_28191405	0.0213	0.6309	0.1607		Chr1	S1_28191405	0.3904	0.3079	0.0062		Chr1	S1_28191405	0.0078	0.0018	0.2715		Chr1	S1_28191405	0.7639	0.0007	0.1081		Chr1	S1_28191405	0.1253	0.4802	0.89		Chr1	S1_28191405	0.0083	0.2312	0.0477		Chr1	S1_28191405	0.0403	0.0223	0.0331		Chr1	S1_28191405	0.3225	0.0543	0		Chr1	S1_28191405
Chr1	S1_28275950	0.0698	0.5701	0.005		Chr1	S1_28275950	0.4905	0.1944	0.0011		Chr1	S1_28275950	0.0093	0.1525	0.0002		Chr1	S1_28275950	0.2327	0.0143	0.0793		Chr1	S1_28275950	0.6892	0.2039	0.3777		Chr1	S1_28275950	0.0039	0.613	0.0034		Chr1	S1_28275950	0.0951	0.2445	0.0036		Chr1	S1_28275950	0.0563	0.0137	0.1228		Chr1	S1_28275950
Chr1	S1_28299818	0.0635	0.9311	0.0173		Chr1	S1_28299818	0.2396	0.5301	0.0171		Chr1	S1_28299818	0.0294	0.0698	0.0262		Chr1	S1_28299818	0.7306	0.015	0.028		Chr1	S1_28299818	0.8829	0.4119	0.5198		Chr1	S1_28299818	0.049	0.3341	0.005		Chr1	S1_28299818	0.0395	0.0162	0.0076		Chr1	S1_28299818	0.0473	0.0034	0.0192		Chr1	S1_28299818
Chr1	S1_28310782	0.0012	0.7486	0.0649		Chr1	S1_28310782	0.41	0.4955	0		Chr1	S1_28310782	0.0042	0.0067	0.1856		Chr1	S1_28310782	0.7197	0.0001	0.0515		Chr1	S1_28310782	0.4777	0.3212	0.7391		Chr1	S1_28310782	0.0107	0.3086	0.0134		Chr1	S1_28310782	0.0224	0.0058	0.0473		Chr1	S1_28310782	0.1344	0.0632	0.0158		Chr1	S1_28310782
Chr1	S1_28320472	0.004	1.0063	0.1256		Chr1	S1_28320472	0.2323	0.388	0.008		Chr1	S1_28320472	0.0025	0.0054	0.3907		Chr1	S1_28320472	0.6869	0.0033	0.1724		Chr1	S1_28320472	0.2406	0.5347	0.7571		Chr1	S1_28320472	0.026	0.2267	0.0192		Chr1	S1_28320472	0.0167	0.0054	0.0001		Chr1	S1_28320472	0.1621	0.0862	0.002		Chr1	S1_28320472
Chr1	S1_28331892	0.0086	0.7555	0.0835		Chr1	S1_28331892	0.2102	0.4196	0.0315		Chr1	S1_28331892	0.0012	0.0686	0.0593		Chr1	S1_28331892	0.8798	0.0703	0.0507		Chr1	S1_28331892	0.5276	0.465	0.6794		Chr1	S1_28331892	0.0108	0.1464	0.0084		Chr1	S1_28331892	0.0571	0.0295	0.0087		Chr1	S1_28331892	0.1957	0.0052	0.0414		Chr1	S1_28331892
Chr1	S1_28333341	0.0012	0.6231	0.0615		Chr1	S1_28333341	0.1999	0.3638	0.0697		Chr1	S1_28333341	0.0014	0.0086	0.1216		Chr1	S1_28333341	0.7862	0.0608	0.0612		Chr1	S1_28333341	0.3364	0.5632	0.6293		Chr1	S1_28333341	0.0174	0.2229	0.0035		Chr1	S1_28333341	0.0857	0.0234	0.0153		Chr1	S1_28333341	0.0907	0.0089	0.1042		Chr1	S1_28333341
Chr1	S1_28414157	0.4716	1.0235	0.0319		Chr1	S1_28414157	0.0864	0.0624	0.007		Chr1	S1_28414157	0.0551	0.0109	0.1718		Chr1	S1_28414157	0.1358	0.096	0.1751		Chr1	S1_28414157	0.2301	0.9777	1.1393		Chr1	S1_28414157	0.0479	0.056	0.0034		Chr1	S1_28414157	0.0001	0.062	0.0006		Chr1	S1_28414157	0.3187	0.174	0.107		Chr1	S1_28414157
Chr1	S1_28464162	9.2279	1.2208	0.0719		Chr1	S1_28464162	0.1688	0.3101	0		Chr1	S1_28464162	0.0207	0.0534	0.2404		Chr1	S1_28464162	0.8009	0.0011	0.1537		Chr1	S1_28464162	0.4358	0.6948	1.1342		Chr1	S1_28464162	0.1394	0.3856	3.7525		Chr1	S1_28464162	0.0205	0.021	0.0055		Chr1	S1_28464162	0.1569	0.0754	0.001		Chr1	S1_28464162
Chr1	S1_28519652	0.0022	1.3043	0.13		Chr1	S1_28519652	0.2956	0.3361	0.001		Chr1	S1_28519652	0.0006	0.0705	0.3091		Chr1	S1_28519652	0.8731	0.0251	0.1098		Chr1	S1_28519652	0.3187	0.6168	0.973		Chr1	S1_28519652	0.0179	0.1922	0.0013		Chr1	S1_28519652	0.0155	0.0602	0.0149		Chr1	S1_28519652	0.2603	0.1069	0.018		Chr1	S1_28519652
Chr1	S1_28549569	0.0144	1.2419	0.1603		Chr1	S1_28549569	0.3161	0.3104	0.0006		Chr1	S1_28549569	0.0048	0.0353	0.3886		Chr1	S1_28549569	0.97	0.0319	0.0854		Chr1	S1_28549569	0.4752	0.6187	1.2936		Chr1	S1_28549569	0.03	0.1868	0.0316		Chr1	S1_28549569	0.0001	0.0859	0.0004		Chr1	S1_28549569	0.355	0.0722	0.0161		Chr1	S1_28549569
Chr1	S1_28585248	0.0372	1.1041	0.1493		Chr1	S1_28585248	0.1183	0.252	0.0103		Chr1	S1_28585248	0.0076	0.0893	0.2504		Chr1	S1_28585248	0.5856	0	0.0842		Chr1	S1_28585248	0.2397	0.4997	1.0563		Chr1	S1_28585248	0.0118	0.2301	0.0183		Chr1	S1_28585248	0.0073	0.0467	0.0101		Chr1	S1_28585248	0.2107	0.0918	0.0037		Chr1	S1_28585248
Chr1	S1_28615619	0.0133	0.8333	0.1178		Chr1	S1_28615619	0.2183	0.3459	0.1453		Chr1	S1_28615619	0.0546	0.0341	0.0019		Chr1	S1_28615619	0.4423	0	0.0142		Chr1	S1_28615619	0.7012	0.1223	0.6021		Chr1	S1_28615619	0.0263	0.3208	0.0003		Chr1	S1_28615619	0.0098	0.1396	0.0193		Chr1	S1_28615619	0.0732	0.0359	0.0596		Chr1	S1_28615619
Chr1	S1_28749532	0.0257	0.6577	0.0817		Chr1	S1_28749532	0.2606	0.3485	0.0057		Chr1	S1_28749532	0.0117	0.0562	0.1475		Chr1	S1_28749532	0.5773	0.0007	0.0122		Chr1	S1_28749532	0.5207	0.2466	0.9186		Chr1	S1_28749532	0.058	0.3242	0.0694		Chr1	S1_28749532	0.0174	0.0497	0.0631		Chr1	S1_28749532	0.0811	0.0552	0.0011		Chr1	S1_28749532
Chr1	S1_28856164	0.0016	0.5552	0.2909		Chr1	S1_28856164	0.2139	0.1854	0		Chr1	S1_28856164	0.0009	0.088	0.3916		Chr1	S1_28856164	0.3088	0.0119	0.0002		Chr1	S1_28856164	0.2299	0.1612	1.149		Chr1	S1_28856164	0.0057	0.2604	0.1839		Chr1	S1_28856164	0.0251	0.0382	0.0782		Chr1	S1_28856164	0.3715	0.112	0.0295		Chr1	S1_28856164
Chr1	S1_28865579	0.0003	0.9642	0.0529		Chr1	S1_28865579	0.3235	0.2587	0.1438		Chr1	S1_28865579	0.019	0.0762	0.1042		Chr1	S1_28865579	0.8481	0.0008	0.0048		Chr1	S1_28865579	0.2574	0.1978	1.0592		Chr1	S1_28865579	0.0119	0.3663	0.0348		Chr1	S1_28865579	0.0037	0.0665	0.1068		Chr1	S1_28865579	0.1424	0.0993	0.0144		Chr1	S1_28865579
Chr1	S1_28922788	0.006	0.7805	0.0525		Chr1	S1_28922788	0.3442	0.5089	0.1883		Chr1	S1_28922788	0.0287	0.0577	0.0044		Chr1	S1_28922788	0.6569	0.0109	0.0064		Chr1	S1_28922788	0.5994	0.2853	0.4696		Chr1	S1_28922788	0.0103	0.2332	0.0073		Chr1	S1_28922788	0.0259	0.0556	0.0382		Chr1	S1_28922788	0.0871	0.0254	0.0348		Chr1	S1_28922788
Chr1	S1_28947139	0.1196	0.0943	0.0649		Chr1	S1_28947139	0.0383	0.5558	0.0219		Chr1	S1_28947139	0.0014	0.0686	0.0696		Chr1	S1_28947139	0.0105	0.4793	0.0102		Chr1	S1_28947139	0.0515	0.7407	0.001		Chr1	S1_28947139	0.0064	0.2791	0.1235		Chr1	S1_28947139	0.0614	0.0042	0.0081		Chr1	S1_28947139	0.0116	0.0846	0.0001		Chr1	S1_28947139
Chr1	S1_28980255	0.0098	0.7645	0.0751		Chr1	S1_28980255	0.2137	0.1625	0.0813		Chr1	S1_28980255	0.0301	0.0912	0.1945		Chr1	S1_28980255	0.6895	0.0193	0		Chr1	S1_28980255	0.1946	0.2379	0.7235		Chr1	S1_28980255	0.0036	0.3209	0.0545		Chr1	S1_28980255	0.0675	0.0277	0.094		Chr1	S1_28980255	0.1341	0.116	0.0052		Chr1	S1_28980255
Chr1	S1_29072866	0.0152	0.5239	0.0025		Chr1	S1_29072866	0.1763	0.594	0.0031		Chr1	S1_29072866	0.0005	0.0046	0.0018		Chr1	S1_29072866	0.5149	0.025	0.0189		Chr1	S1_29072866	0.2033	0.1403	0.2469		Chr1	S1_29072866	0.0004	0.2815	0.0397		Chr1	S1_29072866	0.1689	0.0135	0.0441		Chr1	S1_29072866	0.0004	0.0925	0.0116		Chr1	S1_29072866
Chr1	S1_29076192	0.0051	0.6515	0.0077		Chr1	S1_29076192	0.2518	0.3676	0.2654		Chr1	S1_29076192	0.0163	0.0859	0.0083		Chr1	S1_29076192	0.6263	0.0016	0		Chr1	S1_29076192	0.4514	0.056	0.5094		Chr1	S1_29076192	0.0003	0.3068	0.0056		Chr1	S1_29076192	0.1517	0.0134	0.0883		Chr1	S1_29076192	0.1246	0.0791	0.0002		Chr1	S1_29076192
Chr1	S1_29106368	0.1194	0.0001	0.2013		Chr1	S1_29106368	0.1111	0.0333	0.1012		Chr1	S1_29106368	0.0516	0.0038	0.7017		Chr1	S1_29106368	0.0038	0.3106	0.1214		Chr1	S1_29106368	0.5156	0.0401	0.2373		Chr1	S1_29106368	0.0694	0.0208	0.4125		Chr1	S1_29106368	0.0282	0.0109	0.3484		Chr1	S1_29106368	0.0334	0.1873	0.5631		Chr1	S1_29106368
Chr1	S1_29107616	0.2629	0.0956	0.0577		Chr1	S1_29107616	0.1277	0.2884	0.5678		Chr1	S1_29107616	0.1231	0.0169	0.3265		Chr1	S1_29107616	0.0053	0.0641	0.2521		Chr1	S1_29107616	0.1486	1.2333	0.0584		Chr1	S1_29107616	0.0309	0.3269	0.5998		Chr1	S1_29107616	0.0293	0.0041	0.1566		Chr1	S1_29107616	0.0242	0.0211	0.018		Chr1	S1_29107616
Chr1	S1_29113650	0.0039	0.8115	0.0212		Chr1	S1_29113650	0.2158	0.2366	0.0955		Chr1	S1_29113650	0.0187	0.1101	0.1152		Chr1	S1_29113650	0.7565	0.0088	0.0158		Chr1	S1_29113650	0.2807	0.1487	0.7848		Chr1	S1_29113650	0.0002	0.341	0.0547		Chr1	S1_29113650	0.0673	0.035	0.0828		Chr1	S1_29113650	0.1125	0.1042	0.0018		Chr1	S1_29113650
Chr1	S1_29137590	0.0017	1.2294	0.0091		Chr1	S1_29137590	0.2828	0.2983	0.0748		Chr1	S1_29137590	0.0229	0.1063	0.0989		Chr1	S1_29137590	0.8702	0	0.0188		Chr1	S1_29137590	0.3566	0.1214	0.723		Chr1	S1_29137590	0.0021	0.3099	0.0273		Chr1	S1_29137590	0.0168	0.0071	0.0267		Chr1	S1_29137590	0.0705	0.181	0.0076		Chr1	S1_29137590
Chr1	S1_29158277	0.0048	0.582	0		Chr1	S1_29158277	0.3892	0.3349	0.0894		Chr1	S1_29158277	0.0246	0.009	0.0004		Chr1	S1_29158277	0.7626	0.0212	0.0057		Chr1	S1_29158277	0.3496	0.2755	0.4133		Chr1	S1_29158277	0.0017	0.3953	0.0267		Chr1	S1_29158277	0.2878	0	0.2808		Chr1	S1_29158277	0.0002	0.0247	0.0075		Chr1	S1_29158277
Chr1	S1_29188922	0.1854	1.3038	9.0063		Chr1	S1_29188922	0.3131	0.1635	0.044		Chr1	S1_29188922	0.1555	0.0748	0.0365		Chr1	S1_29188922	0.9819	0.0216	0.0016		Chr1	S1_29188922	0.3636	0.2805	0.7447		Chr1	S1_29188922	0.0021	0.2197	0.0003		Chr1	S1_29188922	0.0262	0.0067	0.1275		Chr1	S1_29188922	0.0075	0.1093	0.0007		Chr1	S1_29188922
Chr1	S1_29462395	0.1124	0.8926	0.0075		Chr1	S1_29462395	0.6779	0.2495	0.0036		Chr1	S1_29462395	0.2256	0.0504	0.0226		Chr1	S1_29462395	1.2022	0.0469	0.0106		Chr1	S1_29462395	0.226	0.4052	0.5901		Chr1	S1_29462395	0.0011	0.2695	0.0007		Chr1	S1_29462395	0.001	0.0567	0.3689		Chr1	S1_29462395	0.0323	0.0076	0.0118		Chr1	S1_29462395
Chr1	S1_29572856	0.0905	0.4613	0.0032		Chr1	S1_29572856	0.6915	0.3852	0.0359		Chr1	S1_29572856	0.2045	0.0305	0.0783		Chr1	S1_29572856	1.113	0.0232	0.0343		Chr1	S1_29572856	0.3303	0.2235	0.5484		Chr1	S1_29572856	0.0003	0.2912	0.0133		Chr1	S1_29572856	0.0661	0.1209	0.4501		Chr1	S1_29572856	0.0773	0.0141	0.0433		Chr1	S1_29572856
Chr1	S1_29659376	0.2365	0.847	0.0103		Chr1	S1_29659376	0.9184	0.3328	0.0003		Chr1	S1_29659376	0.2073	0.03	0.0108		Chr1	S1_29659376	1.3741	0.021	0.0039		Chr1	S1_29659376	0.2437	0.2898	0.7448		Chr1	S1_29659376	0	0.3271	0.0004		Chr1	S1_29659376	0.0009	0.0522	0.3649		Chr1	S1_29659376	0.0576	0.004	0.0081		Chr1	S1_29659376
Chr1	S1_29751026	0.0642	0.4579	0.0377		Chr1	S1_29751026	0.8393	0.253	0.014		Chr1	S1_29751026	0.1593	0.021	0.0305		Chr1	S1_29751026	1.159	0.0954	0.0082		Chr1	S1_29751026	0.1413	0.2252	0.7896		Chr1	S1_29751026	0.0085	0.3354	0.0077		Chr1	S1_29751026	0.0079	0.0655	0.6211		Chr1	S1_29751026	0.0644	0.0013	0.0009		Chr1	S1_29751026
Chr1	S1_29929464	0.1168	0.3782	0.0183		Chr1	S1_29929464	0.7218	0.3074	0.0056		Chr1	S1_29929464	0.122	0.0232	0.0061		Chr1	S1_29929464	1.3653	0.0014	0.0001		Chr1	S1_29929464	0.2385	0.347	0.3703		Chr1	S1_29929464	0.0021	0.1398	0.0281		Chr1	S1_29929464	0.0826	0.0069	0.4552		Chr1	S1_29929464	0.1137	0.0025	0.0587		Chr1	S1_29929464
Chr1	S1_29983437	0.1757	0.7744	0.0519		Chr1	S1_29983437	0.7041	0.2241	0.0225		Chr1	S1_29983437	0.1322	0.0327	0.0239		Chr1	S1_29983437	1.5331	0.0085	0.0086		Chr1	S1_29983437	0.0937	0.4558	0.4719		Chr1	S1_29983437	0.0014	0.1267	0.0017		Chr1	S1_29983437	0.0067	0.0057	0.2844		Chr1	S1_29983437	0.0871	0.0163	0.0268		Chr1	S1_29983437
Chr1	S1_30105830	0.1754	0.941	0.0183		Chr1	S1_30105830	1.0354	0.3351	0.0276		Chr1	S1_30105830	0.0344	0.1397	0.0092		Chr1	S1_30105830	1.5289	0.003	0.0213		Chr1	S1_30105830	0.1449	0.7308	0.319		Chr1	S1_30105830	0.2695	0.3369	0.0266		Chr1	S1_30105830	0.0716	0.0181	0.1188		Chr1	S1_30105830	0.0116	0.0276	0.0297		Chr1	S1_30105830
Chr1	S1_30170531	0.3057	1.0483	0.0017		Chr1	S1_30170531	1.0167	0.4268	6.1072		Chr1	S1_30170531	0.0882	0.0414	0.0081		Chr1	S1_30170531	1.4512	8.2768	11.5712		Chr1	S1_30170531	0.0905	0.4135	0.0892		Chr1	S1_30170531	0.3014	0.1797	0.0107		Chr1	S1_30170531	0.0619	0.0061	0.1519		Chr1	S1_30170531	0.0031	0.0002	0.1982		Chr1	S1_30170531
Chr1	S1_30184066	0.2706	1.1444	0.0018		Chr1	S1_30184066	0.742	0.1852	0		Chr1	S1_30184066	0.1349	0.1054	0.0022		Chr1	S1_30184066	1.5302	0.0099	0.0035		Chr1	S1_30184066	0.0178	0.5758	0.211		Chr1	S1_30184066	0.2522	0.104	0.015		Chr1	S1_30184066	0.0108	0.0144	0.1856		Chr1	S1_30184066	0.0047	0.0352	0.1413		Chr1	S1_30184066
Chr1	S1_30275874	0.3178	0.9656	0.0032		Chr1	S1_30275874	0.7779	0.0759	0.0002		Chr1	S1_30275874	0.1203	0.0709	0.0066		Chr1	S1_30275874	1.6789	0.0158	0.0134		Chr1	S1_30275874	0.0078	0.5704	0.2232		Chr1	S1_30275874	0.2442	0.1819	0.0002		Chr1	S1_30275874	0.0263	0.0002	0.2821		Chr1	S1_30275874	0.0005	0.0146	0.2399		Chr1	S1_30275874
Chr1	S1_30294152	0.3332	1.1088	0.0024		Chr1	S1_30294152	0.7811	0.1381	0		Chr1	S1_30294152	0.1419	0.1199	0.0092		Chr1	S1_30294152	1.4844	0.0133	0.0034		Chr1	S1_30294152	0.03	0.5612	0.2529		Chr1	S1_30294152	0.2101	0.094	0.0005		Chr1	S1_30294152	0.0173	0.005	0.2022		Chr1	S1_30294152	0.0051	0.0574	0.1939		Chr1	S1_30294152
Chr1	S1_30299099	0.2513	0.7764	0.0094		Chr1	S1_30299099	0.6203	0.1894	0.0242		Chr1	S1_30299099	0.1734	0.1864	0.0288		Chr1	S1_30299099	1.3942	0.0013	0.0126		Chr1	S1_30299099	0.0701	0.2991	0.0644		Chr1	S1_30299099	0.1906	0.0724	0.0008		Chr1	S1_30299099	0.1186	0.0005	0.2642		Chr1	S1_30299099	0.0081	0.0001	0.1521		Chr1	S1_30299099
Chr1	S1_30462465	0.2549	0.5991	0.0029		Chr1	S1_30462465	0.8164	0.4303	0.1534		Chr1	S1_30462465	0.0607	0.058	0.0518		Chr1	S1_30462465	1.2749	0.0019	0.0149		Chr1	S1_30462465	0.1427	0.3918	0.1562		Chr1	S1_30462465	0.2485	0.1358	0.0336		Chr1	S1_30462465	0.1642	0.0123	0.1939		Chr1	S1_30462465	0.0276	0.0009	0.541		Chr1	S1_30462465
Chr1	S1_30582979	0.2967	0.5888	0.0398		Chr1	S1_30582979	0.62	0.1113	0.1673		Chr1	S1_30582979	0.1653	0.0612	0.0883		Chr1	S1_30582979	1.0659	0.0109	0.0537		Chr1	S1_30582979	0.0452	0.11	0.0795		Chr1	S1_30582979	0.2519	0.1174	0.0217		Chr1	S1_30582979	0.1396	0.0057	0.2551		Chr1	S1_30582979	0.0314	0.0169	0.1992		Chr1	S1_30582979
Chr1	S1_30590044	0.439	0.8995	0.0264		Chr1	S1_30590044	0.6472	0.1834	0.0785		Chr1	S1_30590044	0.1747	0.0257	0.0399		Chr1	S1_30590044	1.0761	0.0036	0.0336		Chr1	S1_30590044	0.0536	0.1111	0.0509		Chr1	S1_30590044	0.2841	0.1478	0.022		Chr1	S1_30590044	0.0909	0.0076	0.1099		Chr1	S1_30590044	0.0038	0.0331	0.2254		Chr1	S1_30590044
Chr1	S1_30605025	0.2859	0.6182	0.017		Chr1	S1_30605025	0.7292	0.3057	0.1628		Chr1	S1_30605025	0.1079	0.007	0.0396		Chr1	S1_30605025	1.2809	0.0097	0.005		Chr1	S1_30605025	0.0543	0.2527	0.0839		Chr1	S1_30605025	0.3935	0.1716	0.0659		Chr1	S1_30605025	0.2526	0.0078	0.3093		Chr1	S1_30605025	0.003	0.0063	0.5736		Chr1	S1_30605025
Chr1	S1_30694166	0.467	1.059	0.0554		Chr1	S1_30694166	0.6884	0.1274	0.0165		Chr1	S1_30694166	0.1258	0.0297	0.0103		Chr1	S1_30694166	1.3261	0.0096	0.0052		Chr1	S1_30694166	0.0117	0.1703	0.171		Chr1	S1_30694166	0.2504	0.0948	0.0021		Chr1	S1_30694166	0.0101	0.0005	0.1116		Chr1	S1_30694166	0.0222	0.0914	0.1455		Chr1	S1_30694166
Chr1	S1_30835647	0.2462	0.7893	0.0004		Chr1	S1_30835647	0.818	0.1976	0.0682		Chr1	S1_30835647	0.0321	0.263	0.1443		Chr1	S1_30835647	0.8509	0.0396	0.0011		Chr1	S1_30835647	0.0117	0.1262	0.0154		Chr1	S1_30835647	0.3979	0.5357	0.0444		Chr1	S1_30835647	0.0486	0.1965	0.0007		Chr1	S1_30835647	0.0252	0.005	0.0003		Chr1	S1_30835647
Chr1	S1_30870133	0.3343	0.5995	0.0001		Chr1	S1_30870133	0.8787	0.1903	0.0645		Chr1	S1_30870133	0.0217	0.2667	0.1794		Chr1	S1_30870133	0.8444	0.0294	0.0029		Chr1	S1_30870133	0.0287	0.1809	0.0005		Chr1	S1_30870133	0.4901	0.5835	0.0097		Chr1	S1_30870133	0.0621	0.2964	0.0043		Chr1	S1_30870133	0.0217	0.0028	0.0155		Chr1	S1_30870133
Chr1	S1_30895818	0.1831	0.3072	0.0022		Chr1	S1_30895818	0.8004	0.1128	0.1416		Chr1	S1_30895818	0.0158	0.3013	0.2138		Chr1	S1_30895818	0.7419	0.0039	0.0021		Chr1	S1_30895818	0.0081	0.1353	0.0045		Chr1	S1_30895818	0.3677	0.4827	0.0231		Chr1	S1_30895818	0.1118	0.3541	0.0497		Chr1	S1_30895818	0.0698	0.0002	0.0155		Chr1	S1_30895818
Chr1	S1_31012785	0.2666	0.7305	0.0987		Chr1	S1_31012785	0.6082	0.0684	0.0525		Chr1	S1_31012785	0.1097	0.061	0.0085		Chr1	S1_31012785	1.1371	0.0401	0.0343		Chr1	S1_31012785	0	0.1368	0.2245		Chr1	S1_31012785	0.1282	0.0915	0.0032		Chr1	S1_31012785	0.0402	0.002	0.2291		Chr1	S1_31012785	0.055	0.0752	0.1043		Chr1	S1_31012785
Chr1	S1_31225112	0.0929	0.6792	0.0218		Chr1	S1_31225112	0.7415	0.4246	0.0606		Chr1	S1_31225112	0.0459	0.0154	0.05		Chr1	S1_31225112	1.1562	0.0103	0.0027		Chr1	S1_31225112	0.0283	0.2653	0.0763		Chr1	S1_31225112	0.2928	0.2105	0.0932		Chr1	S1_31225112	0.2998	0.0185	0.3284		Chr1	S1_31225112	0.0118	0.0072	0.2675		Chr1	S1_31225112
Chr1	S1_31325602	0.3816	0.8765	0.0737		Chr1	S1_31325602	0.4445	0.0579	0.0253		Chr1	S1_31325602	0.1183	0.0225	0.0031		Chr1	S1_31325602	0.8355	0.0167	0.0585		Chr1	S1_31325602	0.019	0.0697	0.1441		Chr1	S1_31325602	0.4017	0.0322	0.0017		Chr1	S1_31325602	0.0882	0.0481	0.1998		Chr1	S1_31325602	0.0151	0.3047	0.3494		Chr1	S1_31325602
Chr1	S1_31360298	0.2406	0.5793	0.102		Chr1	S1_31360298	0.4082	0.0214	0.0698		Chr1	S1_31360298	0.1028	0.0403	0.0004		Chr1	S1_31360298	0.7652	0.0435	0.1038		Chr1	S1_31360298	0.0045	0.0521	0.1684		Chr1	S1_31360298	0.3089	0.0164	0.0079		Chr1	S1_31360298	0.1349	0.0279	0.3403		Chr1	S1_31360298	0.0569	0.2409	0.3494		Chr1	S1_31360298
Chr1	S1_31367820	0.2306	0.4879	0.0464		Chr1	S1_31367820	0.3975	0.0626	0.1648		Chr1	S1_31367820	0.1259	0.0343	0.0136		Chr1	S1_31367820	0.6664	0.013	0.1482		Chr1	S1_31367820	0.0478	0.0223	0.0381		Chr1	S1_31367820	0.3941	0.0305	0.0127		Chr1	S1_31367820	0.2946	0.0561	0.3225		Chr1	S1_31367820	0.0358	0.1249	0.5205		Chr1	S1_31367820
Chr1	S1_31410878	0.0563	0.5664	0.0269		Chr1	S1_31410878	0.3399	0.2129	0.0787		Chr1	S1_31410878	0.028	0.0022	0.0716		Chr1	S1_31410878	0.7436	0.0075	0.0028		Chr1	S1_31410878	0.0005	0.2405	0.0444		Chr1	S1_31410878	0.8393	0.0534	0.1896		Chr1	S1_31410878	0.586	0.3021	0.4202		Chr1	S1_31410878	0.0006	0.1316	0.8814		Chr1	S1_31410878
Chr1	S1_31424327	0.1492	0.5066	0.0033		Chr1	S1_31424327	0.2916	0.0743	0.1326		Chr1	S1_31424327	0.1078	0.0171	0.0597		Chr1	S1_31424327	0.6767	0.0045	0.0791		Chr1	S1_31424327	0.0001	0.0773	0.0387		Chr1	S1_31424327	0.6108	0.0027	0.0788		Chr1	S1_31424327	0.3951	0.2155	0.3012		Chr1	S1_31424327	0.0837	0.1844	0.9127		Chr1	S1_31424327
Chr1	S1_31425880	0.4109	0.8664	0.0638		Chr1	S1_31425880	0.4258	0.0529	0.0519		Chr1	S1_31425880	0.1078	0.0169	0.0002		Chr1	S1_31425880	0.8252	0.021	0.0706		Chr1	S1_31425880	0.0126	0.0957	0.1289		Chr1	S1_31425880	0.711	0.0445	0.0002		Chr1	S1_31425880	0.0867	0.0618	0.1982		Chr1	S1_31425880	0.0119	0.2359	0.4434		Chr1	S1_31425880
Chr1	S1_31685600	0.325	0.4066	0.0001		Chr1	S1_31685600	0.5801	0.0763	0.1151		Chr1	S1_31685600	0.0179	0.2154	0.0746		Chr1	S1_31685600	0.5306	0.0262	0.02		Chr1	S1_31685600	0.0827	0.0668	0.0002		Chr1	S1_31685600	0.9838	0.2421	0.0219		Chr1	S1_31685600	0.2014	0.0671	0.0514		Chr1	S1_31685600	0.0262	0.1004	0.1866		Chr1	S1_31685600
Chr1	S1_31695440	0.4058	1.1799	0.0495		Chr1	S1_31695440	0.3429	0.0723	0.1666		Chr1	S1_31695440	0.04	0.0491	0.0173		Chr1	S1_31695440	0.9538	0.0001	0.3305		Chr1	S1_31695440	0.0229	0.032	0.0226		Chr1	S1_31695440	0.7124	0.0148	0.0087		Chr1	S1_31695440	0.1386	0.0217	0.1461		Chr1	S1_31695440	0	0.3549	0.2609		Chr1	S1_31695440
Chr1	S1_31761401	0.0099	0.0384	0.0399		Chr1	S1_31761401	0.1188	0.2788	0.1212		Chr1	S1_31761401	0.037	0.0278	0.0074		Chr1	S1_31761401	0.7422	1.1241	0.9835		Chr1	S1_31761401	0.0344	0.4583	0.0158		Chr1	S1_31761401	0.0819	0.0279	0.0065		Chr1	S1_31761401	0.0287	0.0001	0.031		Chr1	S1_31761401	0.214	0.0074	0.0057		Chr1	S1_31761401
Chr1	S1_31769575	0.3058	0.4341	0.0002		Chr1	S1_31769575	0.3108	0.0699	0.0803		Chr1	S1_31769575	0.0324	0.3732	0.1203		Chr1	S1_31769575	0.4279	0.0139	0.0092		Chr1	S1_31769575	0.1247	0.0806	0.0091		Chr1	S1_31769575	0.7691	0.32	0.0063		Chr1	S1_31769575	0.2169	0.0334	0.0666		Chr1	S1_31769575	0.0336	0.1476	0.1852		Chr1	S1_31769575
Chr1	S1_31809499	0.3375	0.834	0.0002		Chr1	S1_31809499	0.246	0.193	0.0859		Chr1	S1_31809499	0.1276	0.0177	0.0375		Chr1	S1_31809499	0.5052	0.0145	0.1225		Chr1	S1_31809499	0.2037	0.0716	0.0158		Chr1	S1_31809499	0.609	0.1718	0.0592		Chr1	S1_31809499	0.1217	0.0704	0.2772		Chr1	S1_31809499	0.0005	0.2194	0.492		Chr1	S1_31809499
Chr1	S1_31815787	0.3037	0.4083	0.0042		Chr1	S1_31815787	0.2875	0.167	0.0169		Chr1	S1_31815787	0.0253	0.1801	0.0417		Chr1	S1_31815787	0.4186	0.0226	0.0044		Chr1	S1_31815787	0.1505	0.1167	0.0118		Chr1	S1_31815787	0.6723	0.2153	0.0058		Chr1	S1_31815787	0.1838	0.0513	0.0956		Chr1	S1_31815787	0.0345	0.1083	0.1378		Chr1	S1_31815787
Chr1	S1_31915159	0.0677	0.5776	0.119		Chr1	S1_31915159	0.1737	0.2072	0.0025		Chr1	S1_31915159	0.0455	0.022	0.0556		Chr1	S1_31915159	0.2309	0.0095	0.066		Chr1	S1_31915159	0.0305	0.0584	0.0031		Chr1	S1_31915159	0.6554	0.6243	0.0776		Chr1	S1_31915159	0.3681	0.0381	0.2501		Chr1	S1_31915159	0.0638	0.1089	0.21		Chr1	S1_31915159
Chr1	S1_31943840	0.3056	0.3967	0.0374		Chr1	S1_31943840	0.4138	0.1849	0.1217		Chr1	S1_31943840	0.0993	0.233	0.2434		Chr1	S1_31943840	0.2974	0.0023	0.0577		Chr1	S1_31943840	0.3041	0.0085	0.0016		Chr1	S1_31943840	0.558	0.4157	0.0069		Chr1	S1_31943840	0.0859	0.033	0.1685		Chr1	S1_31943840	0.0192	0.1192	0.0877		Chr1	S1_31943840
Chr1	S1_32009048	0.1746	0.2026	0.0181		Chr1	S1_32009048	0.2998	0.0902	0.2158		Chr1	S1_32009048	0.0739	0.2713	0.2783		Chr1	S1_32009048	0.348	0.0003	0.1092		Chr1	S1_32009048	0.2208	0.0045	0		Chr1	S1_32009048	0.4638	0.4403	0.0026		Chr1	S1_32009048	0.1644	0.0539	0.2546		Chr1	S1_32009048	0.0914	0.0449	0.1129		Chr1	S1_32009048
Chr1	S1_32060188	0.2555	0.4709	0.0383		Chr1	S1_32060188	0.2512	0.1597	0.087		Chr1	S1_32060188	0.0723	0.229	0.206		Chr1	S1_32060188	0.3451	0.0122	0.0566		Chr1	S1_32060188	0.2878	0.0169	0.0431		Chr1	S1_32060188	0.5912	0.4101	0.0076		Chr1	S1_32060188	0.0893	0.0196	0.0957		Chr1	S1_32060188	0.0312	0.0748	0.0981		Chr1	S1_32060188
Chr1	S1_32100140	0.2379	1.1274	0.0014		Chr1	S1_32100140	0.2141	0.0993	0.1318		Chr1	S1_32100140	0.2948	0.0723	0.0648		Chr1	S1_32100140	0.3796	0.0159	0.0707		Chr1	S1_32100140	0.2001	0.033	0.1073		Chr1	S1_32100140	0.3668	0.0384	0.0039		Chr1	S1_32100140	0.0087	0.1066	0.3641		Chr1	S1_32100140	0.0043	0.504	0.1426		Chr1	S1_32100140
Chr1	S1_32124487	0.3492	0.3934	0.0099		Chr1	S1_32124487	0.3495	0.1085	0.2218		Chr1	S1_32124487	0.1543	0.285	0.3965		Chr1	S1_32124487	0.3893	0.0153	0.139		Chr1	S1_32124487	0.3413	0.0003	0.0202		Chr1	S1_32124487	0.566	0.4204	0.0014		Chr1	S1_32124487	0.1403	0.0197	0.1868		Chr1	S1_32124487	0.047	0.1716	0.1375		Chr1	S1_32124487
Chr1	S1_32179202	0.0969	0.12	0.0007		Chr1	S1_32179202	0.1908	0.0519	0.4511		Chr1	S1_32179202	0.0825	0.2174	0.2923		Chr1	S1_32179202	0.2397	0.0259	0.2153		Chr1	S1_32179202	0.2334	0.0119	0.0083		Chr1	S1_32179202	0.4614	0.3757	0.0183		Chr1	S1_32179202	0.2429	0.0452	0.3026		Chr1	S1_32179202	0.0989	0.0805	0.1539		Chr1	S1_32179202
Chr1	S1_32221872	0.0237	0.0166	0.7222		Chr1	S1_32221872	0.0034	0.0508	0.2248		Chr1	S1_32221872	0.0076	0.0001	0.4398		Chr1	S1_32221872	0	0.4061	0.0003		Chr1	S1_32221872	0.1003	0.0012	0.2646		Chr1	S1_32221872	0.0707	0.0815	0.721		Chr1	S1_32221872	0.1507	0.0536	0.0002		Chr1	S1_32221872	0.0096	0.0717	0.116		Chr1	S1_32221872
Chr1	S1_32222889	0.0789	0.5506	0.1879		Chr1	S1_32222889	0.0146	0.0003	0.5054		Chr1	S1_32222889	0	0.0014	0.3545		Chr1	S1_32222889	0.0108	0.0296	0.0744		Chr1	S1_32222889	0.0038	0.0595	0.069		Chr1	S1_32222889	0.017	0.0034	0.333		Chr1	S1_32222889	0.404	0.0002	0.205		Chr1	S1_32222889	0.1884	0.1748	0.1144		Chr1	S1_32222889
Chr1	S1_32233255	0.2246	0.9429	0.0048		Chr1	S1_32233255	0.1101	0.089	0.369		Chr1	S1_32233255	0.2678	0.025	0.0388		Chr1	S1_32233255	0.2618	0.0046	0.0608		Chr1	S1_32233255	0.1471	0.0005	0.0652		Chr1	S1_32233255	0.3573	0.0759	0.0018		Chr1	S1_32233255	0.1059	0.064	0.2799		Chr1	S1_32233255	0.0143	0.5901	0.5553		Chr1	S1_32233255
Chr1	S1_32359998	0.1202	0.4846	0.0055		Chr1	S1_32359998	0.0755	0.0967	0.3231		Chr1	S1_32359998	0.1312	0.0308	0.0279		Chr1	S1_32359998	0.2511	0.0406	0.0258		Chr1	S1_32359998	0.0952	0.0224	0.0335		Chr1	S1_32359998	0.3662	0.037	0.1003		Chr1	S1_32359998	0.4112	0.11	0.3848		Chr1	S1_32359998	0	0.1917	0.607		Chr1	S1_32359998
Chr1	S1_32419102	0.1451	0.6336	0.0231		Chr1	S1_32419102	0.0232	0.033	0.2785		Chr1	S1_32419102	0.1471	0.0122	0.0001		Chr1	S1_32419102	0.2261	0.0152	0.0194		Chr1	S1_32419102	0.0188	0.0073	0.0717		Chr1	S1_32419102	0.2616	0.0129	0.021		Chr1	S1_32419102	0.2781	0.0691	0.3627		Chr1	S1_32419102	0	0.3841	0.5982		Chr1	S1_32419102
Chr1	S1_32462756	0.1265	0.2836	0.0516		Chr1	S1_32462756	0.0852	0.3713	0.3635		Chr1	S1_32462756	0.2741	0.0377	0.0933		Chr1	S1_32462756	0.1663	0.0001	0.0278		Chr1	S1_32462756	0.1441	0.0184	0.2042		Chr1	S1_32462756	0.4058	0.1022	0.1725		Chr1	S1_32462756	0.5996	0.2031	0.5337		Chr1	S1_32462756	0.0318	0.1187	1.1965		Chr1	S1_32462756
Chr1	S1_32465037	0.0448	0.1303	0.5542		Chr1	S1_32465037	0.1721	0.1776	0.0246		Chr1	S1_32465037	0.0024	0.0489	0.4023		Chr1	S1_32465037	0.0016	0.1338	0.0397		Chr1	S1_32465037	0.0992	0.0551	0.1154		Chr1	S1_32465037	0.072	0.0916	0.4431		Chr1	S1_32465037	0.1447	0.056	0		Chr1	S1_32465037	0.0088	0.6154	0.0001		Chr1	S1_32465037
Chr1	S1_32524172	0.097	0.4834	0.0068		Chr1	S1_32524172	0.0793	0.142	0.4331		Chr1	S1_32524172	0.2542	0.0595	0.0531		Chr1	S1_32524172	0.1324	0.0038	0.1052		Chr1	S1_32524172	0.164	0.002	0.0215		Chr1	S1_32524172	0.3571	0.1464	0.0202		Chr1	S1_32524172	0.4015	0.0564	0.3653		Chr1	S1_32524172	0.0086	0.182	0.6352		Chr1	S1_32524172
Chr1	S1_32544827	0.0768	0.4007	0.0011		Chr1	S1_32544827	0.1404	0.2795	0.5891		Chr1	S1_32544827	0.1304	0.0221	0.0718		Chr1	S1_32544827	0.0977	0.0157	0.0864		Chr1	S1_32544827	0.1919	0.0008	0.0172		Chr1	S1_32544827	0.3934	0.0977	0.0455		Chr1	S1_32544827	0.4218	0.0747	0.3816		Chr1	S1_32544827	0.0154	0.2066	0.702		Chr1	S1_32544827
Chr1	S1_32630592	0.0974	0.4577	0.0353		Chr1	S1_32630592	0.0449	0.0792	0.2225		Chr1	S1_32630592	0.0986	0.022	0.0042		Chr1	S1_32630592	0.3092	0.0337	0.0279		Chr1	S1_32630592	0.0201	0.0139	0.0306		Chr1	S1_32630592	0.2791	0.047	0.0197		Chr1	S1_32630592	0.3026	0.074	0.2918		Chr1	S1_32630592	0	0.2465	0.5575		Chr1	S1_32630592
Chr1	S1_32690469	0.1191	0.4207	0		Chr1	S1_32690469	0.121	0.0944	0.2326		Chr1	S1_32690469	0.154	0.02	0.0864		Chr1	S1_32690469	0.3227	0.036	0.0242		Chr1	S1_32690469	0.0165	0.0257	0.001		Chr1	S1_32690469	0.3828	0.0048	0.0213		Chr1	S1_32690469	0.3845	0.048	0.3223		Chr1	S1_32690469	0.0224	0.4701	0.4419		Chr1	S1_32690469
Chr1	S1_32704796	0.2883	0.7232	0.0027		Chr1	S1_32704796	0.13	0.1817	0.2121		Chr1	S1_32704796	0.1515	0.0129	0.0508		Chr1	S1_32704796	0.3863	0.0533	0.0032		Chr1	S1_32704796	0.1094	0.0265	0.0002		Chr1	S1_32704796	0.4103	0.0278	0.0634		Chr1	S1_32704796	0.325	0.0632	0.1559		Chr1	S1_32704796	0.013	0.3044	0.6389		Chr1	S1_32704796
Chr1	S1_32759089	0.3023	0.3936	0.0328		Chr1	S1_32759089	0.0314	0.0089	0.0001		Chr1	S1_32759089	0.0173	0.1348	0.149		Chr1	S1_32759089	0.0325	0.2338	0.026		Chr1	S1_32759089	0.0919	0.0503	0.0623		Chr1	S1_32759089	0.1678	0.0815	0.0022		Chr1	S1_32759089	0.0165	0.1018	0.0837		Chr1	S1_32759089	0.214	0.2903	0.0017		Chr1	S1_32759089
Chr1	S1_32770307	0.3474	0.1273	0		Chr1	S1_32770307	0.4126	0.3566	0.034		Chr1	S1_32770307	0.0009	0.0576	0.001		Chr1	S1_32770307	0.0277	0.0513	0.0655		Chr1	S1_32770307	0.0209	0.1507	0.0045		Chr1	S1_32770307	0.2643	0.0361	0.0461		Chr1	S1_32770307	0.0031	0.2214	0.1162		Chr1	S1_32770307	0.0862	0.1089	0.0628		Chr1	S1_32770307
Chr1	S1_32848495	0.1222	0.5204	0.0091		Chr1	S1_32848495	0.0333	0.1634	0.6251		Chr1	S1_32848495	0.0747	0.0183	0.1008		Chr1	S1_32848495	0.2463	0.0395	0.0392		Chr1	S1_32848495	0.0129	0.0262	0.0088		Chr1	S1_32848495	0.3445	0.0125	0.0462		Chr1	S1_32848495	0.5402	0.0217	0.2839		Chr1	S1_32848495	0.0066	0.285	0.729		Chr1	S1_32848495
Chr1	S1_32849555	0.124	0.5557	0.0163		Chr1	S1_32849555	0.0279	0.0541	0.5973		Chr1	S1_32849555	0.1494	0.0434	0.1097		Chr1	S1_32849555	0.3247	0.0138	0.0924		Chr1	S1_32849555	0.0045	0.0072	0.0105		Chr1	S1_32849555	0.2524	0.0102	0.0352		Chr1	S1_32849555	0.4312	0.0322	0.3148		Chr1	S1_32849555	0.0012	0.3166	0.5773		Chr1	S1_32849555
Chr1	S1_32893731	0.1634	0.4235	0.016		Chr1	S1_32893731	0.0929	0.1402	0.5885		Chr1	S1_32893731	0.1673	0.01	0.1119		Chr1	S1_32893731	0.6206	0.0693	0.0174		Chr1	S1_32893731	0.0133	0.0794	0.0171		Chr1	S1_32893731	0.5115	0.0415	0.0602		Chr1	S1_32893731	0.7162	0.085	0.5238		Chr1	S1_32893731	0.0214	0.0663	1.3407		Chr1	S1_32893731
Chr1	S1_32898148	0.0032	0.2528	0.0033		Chr1	S1_32898148	0.0007	0.0066	0.4359		Chr1	S1_32898148	0.106	0.0019	0.026		Chr1	S1_32898148	0.2128	0.0016	0.0913		Chr1	S1_32898148	0.074	0.0023	0.0255		Chr1	S1_32898148	0.1943	0.0001	0.0245		Chr1	S1_32898148	0.5333	0.0817	0.1743		Chr1	S1_32898148	0.0035	0.1237	0.4836		Chr1	S1_32898148
Chr1	S1_32913109	0.0054	0.2348	0.0184		Chr1	S1_32913109	0.0152	0.0012	0.4134		Chr1	S1_32913109	0.092	0.0003	0.0028		Chr1	S1_32913109	0.2228	0.0011	0.0642		Chr1	S1_32913109	0.0244	0.0228	0.0332		Chr1	S1_32913109	0.1503	0.0017	0.0065		Chr1	S1_32913109	0.4238	0.0865	0.1789		Chr1	S1_32913109	0.0038	0.1417	0.4369		Chr1	S1_32913109
Chr1	S1_32979869	0.1381	0.4879	0.0349		Chr1	S1_32979869	0.0103	0.0472	0.5178		Chr1	S1_32979869	0.1195	0.0197	0.055		Chr1	S1_32979869	0.3671	0.0106	0.0576		Chr1	S1_32979869	0.0013	0.0001	0.0282		Chr1	S1_32979869	0.1806	0.0263	0.0134		Chr1	S1_32979869	0.3091	0.0227	0.3056		Chr1	S1_32979869	0.0012	0.3528	0.4991		Chr1	S1_32979869
Chr1	S1_33000054	1.08	0.4091	0.007		Chr1	S1_33000054	0.2139	0.2579	0.1		Chr1	S1_33000054	0.0107	0.1369	0.0236		Chr1	S1_33000054	0.2865	0.2091	0.0097		Chr1	S1_33000054	0.2068	0.0275	0.0093		Chr1	S1_33000054	0.0536	0.0079	0.0014		Chr1	S1_33000054	0.0316	0.0794	0.0641		Chr1	S1_33000054	0.0093	0.3482	0.0067		Chr1	S1_33000054
Chr1	S1_33102027	0.1662	0.0533	0.1936		Chr1	S1_33102027	0.1672	0.4601	0.0001		Chr1	S1_33102027	0.0019	0.0001	0.0667		Chr1	S1_33102027	0	0.0217	0.0062		Chr1	S1_33102027	0.9324	0.016	0.0503		Chr1	S1_33102027	0.0351	0.0339	0.0967		Chr1	S1_33102027	0.025	0.3007	0.2024		Chr1	S1_33102027	0.1172	0.2448	0.011		Chr1	S1_33102027
Chr1	S1_33224535	0.8103	0.0886	0.0722		Chr1	S1_33224535	0.013	0.0004	0.187		Chr1	S1_33224535	0.0877	0.1756	0.014		Chr1	S1_33224535	0.1529	0.0101	0.0094		Chr1	S1_33224535	0.2211	0.2354	0.1384		Chr1	S1_33224535	0.0046	0.052	0.056		Chr1	S1_33224535	0.0933	0.0134	0.0716		Chr1	S1_33224535	0.0002	0.2505	0.0006		Chr1	S1_33224535
Chr1	S1_33229261	0.4625	0.239	0.0001		Chr1	S1_33229261	0.2682	0.36	0.3115		Chr1	S1_33229261	0.0127	0.0359	0.0057		Chr1	S1_33229261	0.046	0.0794	0.0197		Chr1	S1_33229261	0.1369	0.3388	0.1374		Chr1	S1_33229261	0.0042	0.0436	0.029		Chr1	S1_33229261	0.0114	0.1608	0.0566		Chr1	S1_33229261	0.0402	0.186	0.0336		Chr1	S1_33229261
Chr1	S1_33308470	0.4319	0.4796	0.0115		Chr1	S1_33308470	0.2166	0.3736	0.1398		Chr1	S1_33308470	0.1148	0.0008	0.0583		Chr1	S1_33308470	0.1633	0.0521	0.0282		Chr1	S1_33308470	8.5649	0.1932	0.0822		Chr1	S1_33308470	0.1785	0.0893	0.1024		Chr1	S1_33308470	0.1278	0.0733	0.7843		Chr1	S1_33308470	0.5134	12.7452	0.6014		Chr1	S1_33308470
Chr1	S1_33315030	0.4008	0.2248	0.0246		Chr1	S1_33315030	0.6495	0.4348	0.0611		Chr1	S1_33315030	0.0849	0.2349	0.4275		Chr1	S1_33315030	0.0141	0.3698	0.0009		Chr1	S1_33315030	0.0428	0.4933	0.0223		Chr1	S1_33315030	0.3999	0.004	0.0261		Chr1	S1_33315030	0.0118	0.0096	0.0284		Chr1	S1_33315030	0.0011	0.2417	0.6152		Chr1	S1_33315030
Chr1	S1_33320595	0.6036	0.3447	0.0055		Chr1	S1_33320595	0.4316	0.0982	0.0177		Chr1	S1_33320595	0.0052	0.4737	0.2212		Chr1	S1_33320595	0.0744	0.2982	0.0238		Chr1	S1_33320595	0.0047	0.0669	0.0082		Chr1	S1_33320595	0.1434	0.017	0.0139		Chr1	S1_33320595	0.0777	0.0111	0.0582		Chr1	S1_33320595	0.0286	0.4746	0.289		Chr1	S1_33320595
Chr1	S1_33330967	0.5785	0.3899	0.0421		Chr1	S1_33330967	0.6374	0.1032	0.033		Chr1	S1_33330967	0.0009	0.5528	0.4689		Chr1	S1_33330967	0.0546	0.332	0.0507		Chr1	S1_33330967	0.0056	0.2715	0.0042		Chr1	S1_33330967	0.2073	0.0744	0.0083		Chr1	S1_33330967	0.0179	0.0093	0.061		Chr1	S1_33330967	0.0358	0.4179	0.2978		Chr1	S1_33330967
Chr1	S1_33505693	0.0261	0.0743	0.0468		Chr1	S1_33505693	0.0021	0.008	1.3128		Chr1	S1_33505693	0.3804	0.117	0.0167		Chr1	S1_33505693	0.1181	0.0212	0.23		Chr1	S1_33505693	1.2032	0.5253	0.0881		Chr1	S1_33505693	0.2522	0.1111	0.2352		Chr1	S1_33505693	0.6388	0.1923	0.1683		Chr1	S1_33505693	0.6348	0.1901	0.1118		Chr1	S1_33505693
Chr1	S1_33659918	0.5908	0.7223	0.0032		Chr1	S1_33659918	0.0639	0.0711	0.2825		Chr1	S1_33659918	0.1577	0.0535	0.0491		Chr1	S1_33659918	0.122	0.0322	0.1836		Chr1	S1_33659918	0.0062	0.0534	0.0679		Chr1	S1_33659918	0.0094	0.0523	0.0483		Chr1	S1_33659918	0.0065	0.0393	0.4688		Chr1	S1_33659918	0.1609	0.1035	0.2977		Chr1	S1_33659918
Chr1	S1_33671661	0.4602	0.6273	0.0032		Chr1	S1_33671661	0.1679	0.3956	0.02		Chr1	S1_33671661	0.0422	0.0034	0.0005		Chr1	S1_33671661	0.2367	0.046	0.0237		Chr1	S1_33671661	0.0629	0.1675	0.0338		Chr1	S1_33671661	0.1525	0.001	0.0913		Chr1	S1_33671661	0.0865	0.2386	0.5798		Chr1	S1_33671661	0.7151	0.0292	0.5625		Chr1	S1_33671661
Chr1	S1_33689966	0.3141	0.5716	0.0022		Chr1	S1_33689966	0.0217	0.0488	0.1437		Chr1	S1_33689966	0.0938	0.0795	0.0782		Chr1	S1_33689966	0.0895	0.053	0.1569		Chr1	S1_33689966	0.0355	0.1227	0.0057		Chr1	S1_33689966	0.0243	0.0103	0.0471		Chr1	S1_33689966	0.0292	0.045	0.4579		Chr1	S1_33689966	0.2068	0.1327	0.0143		Chr1	S1_33689966
Chr1	S1_33767565	0.4498	0.4687	0.0428		Chr1	S1_33767565	0.026	0.0535	0.1774		Chr1	S1_33767565	0.1109	0.0019	0.0023		Chr1	S1_33767565	0.1335	0.0292	0.1236		Chr1	S1_33767565	0.0068	0.0053	0.0932		Chr1	S1_33767565	0.0321	0.0412	0.0009		Chr1	S1_33767565	0.0071	0.0486	0.58		Chr1	S1_33767565	0.1011	0.0543	0.2739		Chr1	S1_33767565
Chr1	S1_34290278	0.3062	0.1833	0.2948		Chr1	S1_34290278	0.0013	0.0107	0.315		Chr1	S1_34290278	0.3915	0.5231	0.3242		Chr1	S1_34290278	0.0187	0.0113	0.0887		Chr1	S1_34290278	0.04	0.0256	0.0049		Chr1	S1_34290278	0.0121	0.602	0.173		Chr1	S1_34290278	0.1932	0.0288	0.0565		Chr1	S1_34290278	0.0105	0.3554	0.0803		Chr1	S1_34290278
Chr1	S1_34319107	0.3238	0.1942	0.0656		Chr1	S1_34319107	0.0198	0.0523	0.2271		Chr1	S1_34319107	0.0136	0.0107	0.0392		Chr1	S1_34319107	0.2106	0.045	0.2467		Chr1	S1_34319107	0.173	0	0.2003		Chr1	S1_34319107	0.0363	0.0001	0.0755		Chr1	S1_34319107	0.0305	0.0432	0.5789		Chr1	S1_34319107	0.0699	0	0.4818		Chr1	S1_34319107
Chr1	S1_34380380	0.3053	0.3438	0.0043		Chr1	S1_34380380	0.0578	0.0479	0.0685		Chr1	S1_34380380	0.0246	0.0108	0.0687		Chr1	S1_34380380	0.14	0	0.1307		Chr1	S1_34380380	0.1221	0.0757	0.0598		Chr1	S1_34380380	0.0101	0.0003	0.2004		Chr1	S1_34380380	0.0408	0.0359	0.499		Chr1	S1_34380380	0.0082	0.0014	0.494		Chr1	S1_34380380
Chr1	S1_34381725	0.1073	0.3455	0.0076		Chr1	S1_34381725	0.1106	0.1888	0.0555		Chr1	S1_34381725	0.02	0.0009	0.003		Chr1	S1_34381725	0.1574	0.0009	0.044		Chr1	S1_34381725	0.1051	0.1817	0.1001		Chr1	S1_34381725	0.0001	0.0022	0.2045		Chr1	S1_34381725	0.1249	0.0816	0.4789		Chr1	S1_34381725	0.0586	0.026	0.2972		Chr1	S1_34381725
Chr1	S1_34422730	0.7283	0.3793	0.0035		Chr1	S1_34422730	0.1666	0.0628	0.0091		Chr1	S1_34422730	0.1481	0.0342	0.0504		Chr1	S1_34422730	0.67	0.0563	0.0359		Chr1	S1_34422730	0.0652	0.2383	0.144		Chr1	S1_34422730	0.0632	11.0093	0.3074		Chr1	S1_34422730	0.0791	0.0998	0.6809		Chr1	S1_34422730	0.0543	0.0732	0.9736		Chr1	S1_34422730
Chr1	S1_34481088	0.0727	0.2331	0.0135		Chr1	S1_34481088	0.1823	0.1784	0.0238		Chr1	S1_34481088	0.0001	0.0008	0.0732		Chr1	S1_34481088	0.1756	0	0.0224		Chr1	S1_34481088	0.1162	0.0897	0.0183		Chr1	S1_34481088	0.0055	0.0039	0.283		Chr1	S1_34481088	0.0622	0.0729	0.4848		Chr1	S1_34481088	0.0057	0.0536	0.1383		Chr1	S1_34481088
Chr1	S1_34510367	0.0623	0.1061	0.0646		Chr1	S1_34510367	0.1115	0.286	0.032		Chr1	S1_34510367	0.0016	0.057	0.1709		Chr1	S1_34510367	0.18	0.0217	0.0151		Chr1	S1_34510367	0.1583	0.0002	0.0312		Chr1	S1_34510367	0.0232	0.0189	0.1849		Chr1	S1_34510367	0.0514	0.0623	0.4936		Chr1	S1_34510367	0.0617	0.0415	0.1262		Chr1	S1_34510367
Chr1	S1_34512427	0.0796	0.1346	0.0287		Chr1	S1_34512427	0.3017	0.4	0.0975		Chr1	S1_34512427	0.0072	0.009	0.0115		Chr1	S1_34512427	0.0523	0.0145	0.1909		Chr1	S1_34512427	0.0116	0.0205	0.0505		Chr1	S1_34512427	0.0009	0.0411	0.2602		Chr1	S1_34512427	0.1017	0.0501	0.5657		Chr1	S1_34512427	0.0494	0.0228	0.2509		Chr1	S1_34512427
Chr1	S1_34554852	0.0274	0.1158	0.141		Chr1	S1_34554852	0.0336	0.1201	0.0069		Chr1	S1_34554852	0.0112	0.0674	0.4907		Chr1	S1_34554852	0.1087	0.0084	0.0775		Chr1	S1_34554852	0.2697	0.0366	0.0233		Chr1	S1_34554852	0.0332	0.006	0.0778		Chr1	S1_34554852	0.0187	0.0392	0.3902		Chr1	S1_34554852	0.0101	0.0999	0.1002		Chr1	S1_34554852
Chr1	S1_34634898	0.0329	0.0389	0.149		Chr1	S1_34634898	0.0009	0.0917	0.108		Chr1	S1_34634898	0.0083	0.042	0.1431		Chr1	S1_34634898	0.0633	0.0231	0.0321		Chr1	S1_34634898	0.3033	0.0193	0.0356		Chr1	S1_34634898	0.0172	0.0255	0.1256		Chr1	S1_34634898	0.0449	0.0281	0.5638		Chr1	S1_34634898	0.0023	0.0067	0.0127		Chr1	S1_34634898
Chr1	S1_34725203	0.0042	0.0724	0.2413		Chr1	S1_34725203	0.0088	0.0142	0.0014		Chr1	S1_34725203	0.0022	0.0225	0.6623		Chr1	S1_34725203	0.0093	0.0722	0.1837		Chr1	S1_34725203	0.3089	0.0071	0.006		Chr1	S1_34725203	0.0044	0.0002	0.0729		Chr1	S1_34725203	0.0034	0.1711	0.4045		Chr1	S1_34725203	0.0012	0.0374	0.0362		Chr1	S1_34725203
Chr1	S1_34729942	0.8678	0.2348	0.0626		Chr1	S1_34729942	0.0794	0.0118	0.0034		Chr1	S1_34729942	0.0956	0.1033	0.0309		Chr1	S1_34729942	0.6661	0.4741	0.0388		Chr1	S1_34729942	0.68	0.2345	0.008		Chr1	S1_34729942	0.0104	0.0028	0.0219		Chr1	S1_34729942	0.0654	0.0027	0.1219		Chr1	S1_34729942	0.8373	0.0992	0.0061		Chr1	S1_34729942
Chr1	S1_34785376	0.8075	0.2854	0.0056		Chr1	S1_34785376	0.2081	0.0056	0.0129		Chr1	S1_34785376	0.1488	0.1691	0.0126		Chr1	S1_34785376	0.5331	0.5101	0.0105		Chr1	S1_34785376	0.4071	0.565	0.0035		Chr1	S1_34785376	0.0002	0.0415	0.0071		Chr1	S1_34785376	0.011	0.0019	0.122		Chr1	S1_34785376	0.7767	0.0913	0.0052		Chr1	S1_34785376
Chr1	S1_34964519	0.0322	0.1032	0.0951		Chr1	S1_34964519	0.0256	0.1068	0.2202		Chr1	S1_34964519	0.0089	0.0012	0.5383		Chr1	S1_34964519	0.165	0	0.1636		Chr1	S1_34964519	0.1891	0.0154	0.0139		Chr1	S1_34964519	0.0177	0.0247	0.0461		Chr1	S1_34964519	0.0258	0.0297	0.6174		Chr1	S1_34964519	0.202	0.1875	0.09		Chr1	S1_34964519
Chr1	S1_35155879	0.0116	0.0339	0.2291		Chr1	S1_35155879	0.157	0.0124	0.0002		Chr1	S1_35155879	0.0083	0.0001	0.7654		Chr1	S1_35155879	0.0435	0.1249	0.1327		Chr1	S1_35155879	0.2964	0.0049	0.0004		Chr1	S1_35155879	0.0841	0.0077	0.0256		Chr1	S1_35155879	0.0018	0.1279	0.5374		Chr1	S1_35155879	0.002	0.0214	0.0004		Chr1	S1_35155879
Chr1	S1_35332759	0.2183	0.1318	0.7307		Chr1	S1_35332759	0.0223	0.0139	0.2246		Chr1	S1_35332759	0.1154	0.0002	0.437		Chr1	S1_35332759	0.0004	0.313	0.0006		Chr1	S1_35332759	0.0932	0.0749	0.0552		Chr1	S1_35332759	0.0678	0.067	0.5335		Chr1	S1_35332759	0.0906	0.0041	0.0007		Chr1	S1_35332759	0.0101	0.2269	0.2327		Chr1	S1_35332759
Chr1	S1_35408799	0.0058	0.0094	0.1814		Chr1	S1_35408799	0.1021	0.0014	0.0171		Chr1	S1_35408799	0.0029	0.0075	0.7235		Chr1	S1_35408799	0.1094	0.186	0.1279		Chr1	S1_35408799	0.4449	0.0016	0.0421		Chr1	S1_35408799	0.1232	0.0244	0.0004		Chr1	S1_35408799	0.0058	0.1261	0.5534		Chr1	S1_35408799	0.0343	0.109	0.0569		Chr1	S1_35408799
Chr1	S1_35503474	0.0219	0.2104	0.0706		Chr1	S1_35503474	0.0116	0.0259	0.2352		Chr1	S1_35503474	0.0939	0.0549	0.002		Chr1	S1_35503474	0.0004	0.0062	0.0045		Chr1	S1_35503474	0.0078	0.0312	0.2303		Chr1	S1_35503474	0.0155	0.0387	0.1049		Chr1	S1_35503474	0.6928	0.0887	0.7623		Chr1	S1_35503474	0.0001	0.0646	0.7025		Chr1	S1_35503474
Chr1	S1_35505032	0.1831	0.0672	0.1823		Chr1	S1_35505032	0.1804	0.0716	0.5726		Chr1	S1_35505032	0.0127	0.0595	0.0593		Chr1	S1_35505032	0.1162	0.1249	0.1341		Chr1	S1_35505032	0.0233	0.0226	0.3974		Chr1	S1_35505032	0.0349	0.0514	0.0054		Chr1	S1_35505032	0.295	0.049	0.3859		Chr1	S1_35505032	0.1441	0.9467	0.3887		Chr1	S1_35505032
Chr1	S1_35544389	0.885	0.1132	0		Chr1	S1_35544389	0.0038	0.09	0.1026		Chr1	S1_35544389	0.0726	0.005	0.0022		Chr1	S1_35544389	0.5451	0.402	0.0228		Chr1	S1_35544389	0.6673	0.0575	0.0318		Chr1	S1_35544389	0.0131	0.0006	0.0029		Chr1	S1_35544389	0.0026	0.0008	0.3018		Chr1	S1_35544389	0.8485	0.1734	0.0167		Chr1	S1_35544389
Chr1	S1_35583242	0.2211	0.0488	0.3269		Chr1	S1_35583242	0.2428	0.122	0.3027		Chr1	S1_35583242	0.0195	0.0574	0.2168		Chr1	S1_35583242	0.0909	0.18	0.0983		Chr1	S1_35583242	0.0496	0.1266	0.249		Chr1	S1_35583242	0.0886	0.0088	0.0002		Chr1	S1_35583242	0.1987	0.0528	0.3727		Chr1	S1_35583242	0.1781	1.0475	0.3033		Chr1	S1_35583242
Chr1	S1_35589426	0.6235	0.1042	0.1567		Chr1	S1_35589426	0.0508	0.0144	0.3265		Chr1	S1_35589426	0.0567	0.0019	0.0289		Chr1	S1_35589426	0.1844	0.5104	0.0068		Chr1	S1_35589426	0.3716	0.4775	0.0036		Chr1	S1_35589426	0.0107	0.0477	0.0219		Chr1	S1_35589426	0.0461	0.0001	0.2498		Chr1	S1_35589426	0.5166	0.075	0.0556		Chr1	S1_35589426
Chr1	S1_35598251	0.0253	0.1582	0.002		Chr1	S1_35598251	0.0845	0.0635	0.1637		Chr1	S1_35598251	0.1839	0.0712	0.0134		Chr1	S1_35598251	0.0915	0.0421	0.0366		Chr1	S1_35598251	0.0011	0.0285	0.1396		Chr1	S1_35598251	0.0287	0.0646	0.1918		Chr1	S1_35598251	0.7806	0.2579	0.8509		Chr1	S1_35598251	0.0532	0.1416	0.7064		Chr1	S1_35598251
Chr1	S1_35827138	0.0891	0.0844	0.0879		Chr1	S1_35827138	0.0001	0.2249	0.1249		Chr1	S1_35827138	0.0693	0.1613	0.0665		Chr1	S1_35827138	0.022	0.1831	0.0433		Chr1	S1_35827138	0.0387	0.0183	0		Chr1	S1_35827138	0.1857	0.0932	0.0039		Chr1	S1_35827138	0.7809	0.0203	0.6415		Chr1	S1_35827138	0.0393	0.0551	0.642		Chr1	S1_35827138
Chr1	S1_35917728	0.3437	0.0106	0.1865		Chr1	S1_35917728	0.0862	0.0101	0.2432		Chr1	S1_35917728	0.0074	0.1811	0.3745		Chr1	S1_35917728	0.3344	0.0009	0.0001		Chr1	S1_35917728	0.0017	0.0549	0.0051		Chr1	S1_35917728	0.0161	0.0011	0.0259		Chr1	S1_35917728	0.3818	0.0016	0.3077		Chr1	S1_35917728	0.0125	0.9263	0.3222		Chr1	S1_35917728
Chr1	S1_35984153	0.458	0.001	0.4317		Chr1	S1_35984153	0.1106	0.0118	0.2159		Chr1	S1_35984153	0.0186	0.178	0.4052		Chr1	S1_35984153	0.1791	0.0232	0.0249		Chr1	S1_35984153	0.008	0.1443	0.0003		Chr1	S1_35984153	0.0019	0.022	0.0485		Chr1	S1_35984153	0.2667	0.0288	0.356		Chr1	S1_35984153	0.0264	0.963	0.2634		Chr1	S1_35984153
Chr1	S1_36084125	0.2841	0.0154	0.1059		Chr1	S1_36084125	0.0586	0.0474	0.2231		Chr1	S1_36084125	0.0256	0.1978	0.2467		Chr1	S1_36084125	0.2565	0.0252	0.0082		Chr1	S1_36084125	0.0002	0.0417	0.0168		Chr1	S1_36084125	0.0199	0	0.0161		Chr1	S1_36084125	0.3945	0.0006	0.3089		Chr1	S1_36084125	0.0562	0.9661	0.2028		Chr1	S1_36084125
Chr1	S1_36167427	0.0539	0.1352	0.026		Chr1	S1_36167427	0.0058	0.4803	0.0483		Chr1	S1_36167427	0.1075	0.2576	0.1123		Chr1	S1_36167427	0.0155	0.2727	0.1241		Chr1	S1_36167427	0.0247	0.0006	0.0132		Chr1	S1_36167427	0.1535	0.163	0.0018		Chr1	S1_36167427	0.8289	0.0022	0.5703		Chr1	S1_36167427	0.0097	0.0853	0.4752		Chr1	S1_36167427
Chr1	S1_36168671	0.2448	0.0366	0.1003		Chr1	S1_36168671	0.0422	0.1071	0.2077		Chr1	S1_36168671	0.0227	0.3047	0.3168		Chr1	S1_36168671	0.2015	0.0229	0.006		Chr1	S1_36168671	0.0038	0.1016	0.0017		Chr1	S1_36168671	0.0103	7.1833	0.0504		Chr1	S1_36168671	0.406	0.0009	0.2521		Chr1	S1_36168671	0.0562	1.0298	0.2089		Chr1	S1_36168671
Chr1	S1_36235524	0.4041	0.0589	0.0479		Chr1	S1_36235524	0.0247	0.1315	0.1512		Chr1	S1_36235524	0.0269	0.2937	0.2073		Chr1	S1_36235524	0.3666	0.0487	0.0222		Chr1	S1_36235524	0.0031	0.0905	0.0063		Chr1	S1_36235524	0.0005	0.0008	0.0752		Chr1	S1_36235524	0.4246	0.0131	0.3209		Chr1	S1_36235524	0.1257	0.8597	0.2089		Chr1	S1_36235524
Chr1	S1_36354981	0.1497	0.1459	0.0122		Chr1	S1_36354981	0.0713	0.6063	0.0043		Chr1	S1_36354981	0.0659	0.3372	0.0338		Chr1	S1_36354981	0.0683	0.259	0.3501		Chr1	S1_36354981	0.0431	0.0254	0		Chr1	S1_36354981	0.0739	0.2255	0.0144		Chr1	S1_36354981	0.8433	0.0318	0.6811		Chr1	S1_36354981	0.0571	0.0262	0.3363		Chr1	S1_36354981
Chr1	S1_36358025	0.4324	0.0431	0.0011		Chr1	S1_36358025	0	0.1754	0.0236		Chr1	S1_36358025	0.005	0.4048	0.169		Chr1	S1_36358025	0.3523	0.0194	0.1077		Chr1	S1_36358025	0.0002	0.036	0.0239		Chr1	S1_36358025	0.0005	0.0073	0.1574		Chr1	S1_36358025	0.4165	0.0703	0.3284		Chr1	S1_36358025	0.3572	0.7799	0.1148		Chr1	S1_36358025
Chr1	S1_36404822	0.739	0.0663	0.0553		Chr1	S1_36404822	0.0055	0.3121	0.0041		Chr1	S1_36404822	0.0002	0.37	0.1196		Chr1	S1_36404822	0.3956	0.0136	0.1467		Chr1	S1_36404822	0.1148	0.0499	0.0375		Chr1	S1_36404822	0.0108	0.0067	0.0627		Chr1	S1_36404822	0.4814	0.0431	0.1042		Chr1	S1_36404822	0.0664	0.5868	0.0913		Chr1	S1_36404822
Chr1	S1_36414240	0.5921	0.0606	0.0329		Chr1	S1_36414240	0.1301	0.0558	0.017		Chr1	S1_36414240	0.0354	0.036	0.0271		Chr1	S1_36414240	0.6031	0.2101	0.0061		Chr1	S1_36414240	0.642	0.1628	0.0016		Chr1	S1_36414240	0.013	0.0033	0.0736		Chr1	S1_36414240	0	0.0025	0.3556		Chr1	S1_36414240	0.8545	0.0423	0.0058		Chr1	S1_36414240
Chr1	S1_36418565	0.2783	0.1189	0.0217		Chr1	S1_36418565	0.0053	0.1786	0.0242		Chr1	S1_36418565	0.0099	0.1747	0.0818		Chr1	S1_36418565	0.1428	0.0687	0.1675		Chr1	S1_36418565	0.0083	0.0002	0.0312		Chr1	S1_36418565	0.0064	0.0117	0.0836		Chr1	S1_36418565	0.427	0.0416	0.3925		Chr1	S1_36418565	0.3031	0.6606	0.0759		Chr1	S1_36418565
Chr1	S1_36485978	0.2419	0.2347	0.0585		Chr1	S1_36485978	0.0422	0.0626	0.2345		Chr1	S1_36485978	0.0219	0.1635	0.0988		Chr1	S1_36485978	0.2076	0.0939	0.0039		Chr1	S1_36485978	0.0303	0.0342	0.0648		Chr1	S1_36485978	0.0006	0.0332	0.1081		Chr1	S1_36485978	0.5181	0.0563	0.2404		Chr1	S1_36485978	0.4328	0.9032	0.0367		Chr1	S1_36485978
Chr1	S1_36490393	0.1753	0.0065	0.1364		Chr1	S1_36490393	0.0209	0.0807	0.0302		Chr1	S1_36490393	0.0547	0.1319	0.0588		Chr1	S1_36490393	0.2616	0.1064	0.003		Chr1	S1_36490393	0.9219	0.1572	0.0521		Chr1	S1_36490393	0.0308	0.1076	0.1098		Chr1	S1_36490393	0.0001	0.0159	0.3724		Chr1	S1_36490393	0.9758	0.0002	0.0615		Chr1	S1_36490393
Chr1	S1_36748873	0.2254	0.24	0.0038		Chr1	S1_36748873	0.0563	0.1425	0.4241		Chr1	S1_36748873	0.1122	0.3749	0.062		Chr1	S1_36748873	0.3934	0.0229	0.0407		Chr1	S1_36748873	0.0253	0.0583	0.112		Chr1	S1_36748873	0.0025	0.107	0.1167		Chr1	S1_36748873	0.4799	0.1309	0.0101		Chr1	S1_36748873	0.2071	0.5464	0.0589		Chr1	S1_36748873
Chr1	S1_36954042	0.0015	0.0017	0.0572		Chr1	S1_36954042	0.0855	0.0037	0.0447		Chr1	S1_36954042	0.0023	0.1299	0.005		Chr1	S1_36954042	0.3939	0.1486	0.0647		Chr1	S1_36954042	0.8063	0.0964	0.0002		Chr1	S1_36954042	0.0732	0.006	0.0108		Chr1	S1_36954042	0.0054	0.0001	0.3929		Chr1	S1_36954042	0.6251	0.1306	0.3464		Chr1	S1_36954042
Chr1	S1_36998678	0.0816	0.1928	0.0116		Chr1	S1_36998678	0.0092	0.1035	0.1843		Chr1	S1_36998678	0.1353	0.0977	0.0262		Chr1	S1_36998678	0.099	0.1277	0.005		Chr1	S1_36998678	0.029	0.0022	0.219		Chr1	S1_36998678	0.0001	0.1964	0.1129		Chr1	S1_36998678	0.4017	0.2201	0.2747		Chr1	S1_36998678	0.509	0.6156	0.0037		Chr1	S1_36998678
Chr1	S1_37175088	0.3194	0.0459	0.5751		Chr1	S1_37175088	0.0011	0.1418	0.0007		Chr1	S1_37175088	0.45	0.0307	0.0143		Chr1	S1_37175088	0.0364	0.0312	0.0304		Chr1	S1_37175088	0.0011	0	0.1325		Chr1	S1_37175088	0.0062	0.0247	0.3552		Chr1	S1_37175088	0.0022	0.0721	0.0002		Chr1	S1_37175088	0.0319	1.2345	0.006		Chr1	S1_37175088
Chr1	S1_37306248	0.2563	0.0392	0.6487		Chr1	S1_37306248	0.0054	0.1062	0.0042		Chr1	S1_37306248	0.3855	0.0464	0.01		Chr1	S1_37306248	0.0354	0.0441	0.0343		Chr1	S1_37306248	0.0002	0.0005	0.1569		Chr1	S1_37306248	0.0131	0.014	0.4187		Chr1	S1_37306248	0.0019	0.0998	0.0022		Chr1	S1_37306248	0.0515	1.3449	0.0194		Chr1	S1_37306248
Chr1	S1_37454796	0.2964	0.0497	0.6487		Chr1	S1_37454796	0.0148	0.0891	0.0005		Chr1	S1_37454796	0.2524	0.003	0.0083		Chr1	S1_37454796	0.0171	0.0139	0.0987		Chr1	S1_37454796	0.0266	0.0222	0.1848		Chr1	S1_37454796	0.0077	0.0226	0.6499		Chr1	S1_37454796	0.0071	0.0784	0.0064		Chr1	S1_37454796	0.0256	0.7963	0.0414		Chr1	S1_37454796
Chr1	S1_37700806	0.3403	0.0548	0.6907		Chr1	S1_37700806	0.0418	0.0896	0.0005		Chr1	S1_37700806	0.0663	0.0455	0.0119		Chr1	S1_37700806	0.0099	0.0423	0.0941		Chr1	S1_37700806	0.0066	0.012	0.1581		Chr1	S1_37700806	0.0628	0.026	0.7674		Chr1	S1_37700806	0.0001	0.0814	0.0323		Chr1	S1_37700806	0.0575	0.7608	0.1047		Chr1	S1_37700806
Chr1	S1_37749387	0.0866	0.0838	0.5476		Chr1	S1_37749387	0.0033	0.0634	0.1316		Chr1	S1_37749387	0.0008	0.0026	0.0031		Chr1	S1_37749387	0.0041	0.1304	0.0121		Chr1	S1_37749387	0.0211	0.1187	0.0044		Chr1	S1_37749387	0.0001	0.1394	0.0541		Chr1	S1_37749387	0.1436	0.0011	0.0444		Chr1	S1_37749387	0.1176	0.0471	0.2012		Chr1	S1_37749387
Chr1	S1_37781949	0.2438	0.0092	0.6442		Chr1	S1_37781949	0	0.1195	0.0025		Chr1	S1_37781949	0.0179	0.111	0.0098		Chr1	S1_37781949	0.0297	0.0969	0.069		Chr1	S1_37781949	0.0005	0.0019	0.0786		Chr1	S1_37781949	0.099	0.0376	0.8383		Chr1	S1_37781949	0.0007	0.118	0.0301		Chr1	S1_37781949	0.1223	1.0602	0.1841		Chr1	S1_37781949
Chr1	S1_37830044	0.0632	0.0702	0.6185		Chr1	S1_37830044	0.0034	0.0399	0.168		Chr1	S1_37830044	0.0032	0.0211	0.0059		Chr1	S1_37830044	0.0032	0.0777	0.0039		Chr1	S1_37830044	0.0208	0.2594	0.0177		Chr1	S1_37830044	0.0051	0.0627	0.1103		Chr1	S1_37830044	0.1001	0	0.006		Chr1	S1_37830044	0.1099	0.0245	0.2658		Chr1	S1_37830044
Chr1	S1_37919661	0.1976	0.1481	0.6815		Chr1	S1_37919661	0.0004	0.1523	0.2112		Chr1	S1_37919661	0.0005	0.0011	0.0213		Chr1	S1_37919661	0.0019	0.1406	0.0573		Chr1	S1_37919661	0.1098	0.0887	0.0042		Chr1	S1_37919661	0.0517	0.2402	0.0279		Chr1	S1_37919661	0.0659	0.0007	0.0772		Chr1	S1_37919661	0.0949	0.045	0.1099		Chr1	S1_37919661
Chr1	S1_38018935	0.1437	0.0096	0.7433		Chr1	S1_38018935	0.0001	0.1195	0.0001		Chr1	S1_38018935	0.0226	0.1338	0.0423		Chr1	S1_38018935	0.014	0.1662	0.1535		Chr1	S1_38018935	0.0228	0.0005	0.0186		Chr1	S1_38018935	0.1332	0.0134	0.8389		Chr1	S1_38018935	0.0217	0.2104	0.0016		Chr1	S1_38018935	0.0049	0.6513	0.0338		Chr1	S1_38018935
Chr1	S1_38020009	0.1669	0.0087	0.6871		Chr1	S1_38020009	0.0209	0.1483	0.0082		Chr1	S1_38020009	0.0325	0.0525	0.0255		Chr1	S1_38020009	0.0008	0.1237	0.1755		Chr1	S1_38020009	0.0609	0.0602	0.1556		Chr1	S1_38020009	0.0374	0.0001	0.7181		Chr1	S1_38020009	0.0093	0.1841	0.0179		Chr1	S1_38020009	0.0064	0.4947	0.009		Chr1	S1_38020009
Chr1	S1_38105260	0.1517	0.2093	0.6254		Chr1	S1_38105260	0.0037	0.0028	0.0595		Chr1	S1_38105260	6.3055	0.001	0.0001		Chr1	S1_38105260	0.0182	0.0113	0.1455		Chr1	S1_38105260	0.1323	0.2399	0.0028		Chr1	S1_38105260	0.0236	0.0154	0.022		Chr1	S1_38105260	0.1237	0.0006	0.0428		Chr1	S1_38105260	0.2508	0.0023	0.1192		Chr1	S1_38105260
Chr1	S1_38136998	0.3151	0.0851	0.2074		Chr1	S1_38136998	0.4958	0.046	0.2707		Chr1	S1_38136998	0.0541	0.0942	0.0916		Chr1	S1_38136998	0.0038	0.342	0.0522		Chr1	S1_38136998		0.1479	0.1665		Chr1	S1_38136998		0.0042	0.2751		Chr1	S1_38136998	0.0178	0.0055	0.0003		Chr1	S1_38136998		0.414	0.231		Chr1	S1_38136998
Chr1	S1_38250568	0.0401	0.2286	0.5414		Chr1	S1_38250568	0.0032	0.0061	0.0295		Chr1	S1_38250568	0.0041	0.0492	0.0012		Chr1	S1_38250568	0.1093	0.0281	0.0578		Chr1	S1_38250568	0.1345	0.2665	0.045		Chr1	S1_38250568	0.0726	0.0006	0.0392		Chr1	S1_38250568	0.1623	0.0378	0.0349		Chr1	S1_38250568	0.0087	0.0008	0.0632		Chr1	S1_38250568
Chr1	S1_38264384	0.1478	0.0029	0.4708		Chr1	S1_38264384	0.1318	0.3365	0.0031		Chr1	S1_38264384	0.1456	0.6865	0.0437		Chr1	S1_38264384	0.1279	0.0792	0.007		Chr1	S1_38264384	0.7564	0.2972	0.0005		Chr1	S1_38264384	0.1062	0.0468	0.0498		Chr1	S1_38264384	0.0336	0.0292	0.1515		Chr1	S1_38264384	0.301	0.0002	1.2628		Chr1	S1_38264384
Chr1	S1_38321463	0.1717	0.015	0.375		Chr1	S1_38321463	0.103	0.2933	0.0275		Chr1	S1_38321463	0.2449	0.7508	0.0539		Chr1	S1_38321463	0.1233	0.08	0.0021		Chr1	S1_38321463	0.7304	0.2799	28.3541		Chr1	S1_38321463	0.1023	0.0407	0.0055		Chr1	S1_38321463	0.0568	0.0031	0.1527		Chr1	S1_38321463	0.3455	0	1.0885		Chr1	S1_38321463
Chr1	S1_38323149	0.2028	0.0018	0.513		Chr1	S1_38323149	0.0137	0.0187	0.1693		Chr1	S1_38323149	0.1718	0.3651	0.095		Chr1	S1_38323149	0.0319	0.1269	0.1201		Chr1	S1_38323149	0.0928	0.0277	0.0569		Chr1	S1_38323149	0.0019	0.0118	0.5404		Chr1	S1_38323149	0.0078	0.0417	0.0027		Chr1	S1_38323149	0.0018	0.3051	0.1713		Chr1	S1_38323149
Chr1	S1_38334327	0.0605	0.166	0.6169		Chr1	S1_38334327	0.0003	0.0079	0.0023		Chr1	S1_38334327	0.0024	0.0172	0.0047		Chr1	S1_38334327	0.0701	0.0444	0.0821		Chr1	S1_38334327	0.0767	0.2111	0.0005		Chr1	S1_38334327	0.0163	0.0138	0.0182		Chr1	S1_38334327	0.1613	0.0007	0.008		Chr1	S1_38334327	0.1046	0.0034	0.0523		Chr1	S1_38334327
Chr1	S1_38398521	0.5569	0.0062	0.6587		Chr1	S1_38398521	0.1007	0.0096	0.2314		Chr1	S1_38398521	0.1084	0.4157	0.0899		Chr1	S1_38398521	0.02	0.0641	0.1309		Chr1	S1_38398521	0.0994	0.0103	0.0028		Chr1	S1_38398521	0.0014	0.0621	0.6757		Chr1	S1_38398521	0.0059	0.0656	0.0091		Chr1	S1_38398521	0.0518	0.5599	0.3306		Chr1	S1_38398521
Chr1	S1_38434999	0.0631	0.0745	0.7016		Chr1	S1_38434999	0.0009	0.0099	0.0012		Chr1	S1_38434999	0.0055	0.0128	0.0001		Chr1	S1_38434999	0.0498	0.0774	0.0473		Chr1	S1_38434999	0.0393	0.2592	0.0006		Chr1	S1_38434999	0.0251	0.029	0.0037		Chr1	S1_38434999	0.2518	0.0013	0.1239		Chr1	S1_38434999	0.0756	0.0069	0.1684		Chr1	S1_38434999
Chr1	S1_38502586	0.2685	0.159	0.1331		Chr1	S1_38502586	0.4899	0.0316	0.2863		Chr1	S1_38502586	0.0397	0.137	0.0603		Chr1	S1_38502586	0.1291	0.2212	0.0091		Chr1	S1_38502586	30.7829	27.0862	52.8433		Chr1	S1_38502586	5.1971	0.2965	1.088		Chr1	S1_38502586	0.0099	0.2576	0.1249		Chr1	S1_38502586	0.6187	0.9044	0.0389		Chr1	S1_38502586
Chr1	S1_38504095	0.3132	0.0382	0.5059		Chr1	S1_38504095	0.2373	0.2325	0.0677		Chr1	S1_38504095	0.0894	0.7232	0.0388		Chr1	S1_38504095	0.1032	0.0363	0.0011		Chr1	S1_38504095	0.733	0.1897	0.0019		Chr1	S1_38504095	0.1515	0.0658	0.0184		Chr1	S1_38504095	0.0173	0.0007	0.0382		Chr1	S1_38504095	0.2288	0.0001	1.5423		Chr1	S1_38504095
Chr1	S1_38544625	0.0149	0.1879	0.1629		Chr1	S1_38544625	0.1131	0	0.6498		Chr1	S1_38544625	0.0719	0.3003	0.006		Chr1	S1_38544625	0.2884	0.1541	0.0162		Chr1	S1_38544625	0.0008	0.0523	0.0591		Chr1	S1_38544625	0.0736	0.0751	0.3751		Chr1	S1_38544625	0.03	0.1239	0.0783		Chr1	S1_38544625	0.3483	0.7339	0.0361		Chr1	S1_38544625
Chr1	S1_38546023	0.0419	0.1653	0.2055		Chr1	S1_38546023	0.2273	0.0005	0.5414		Chr1	S1_38546023	0.045	0.2331	0.016		Chr1	S1_38546023	0.3228	0.0861	0.0232		Chr1	S1_38546023	0.0004	0.0221	0.0267		Chr1	S1_38546023	0.0935	0.063	0.4799		Chr1	S1_38546023	0.0174	0.118	0.0848		Chr1	S1_38546023	0.2928	0.5326	0.0076		Chr1	S1_38546023
Chr1	S1_38629681	0.4831	0.0613	0.3595		Chr1	S1_38629681	0.036	0.1507	0.0814		Chr1	S1_38629681	0.0574	1.0487	0.0062		Chr1	S1_38629681	0.0122	0.0072	0.0008		Chr1	S1_38629681	0.6771	0.0073	0.0124		Chr1	S1_38629681	0.2839	0.0979	0.1027		Chr1	S1_38629681	0.0022	0.0088	0.0471		Chr1	S1_38629681	0.2373	0.0524	1.7694		Chr1	S1_38629681
Chr1	S1_38676902	0.4418	0.1108	0.5512		Chr1	S1_38676902	0.1414	0.0941	0.2921		Chr1	S1_38676902	0.0058	0.6907	0.0101		Chr1	S1_38676902	0.0863	0.0002	0.022		Chr1	S1_38676902	0.5384	0.0924	0.0498		Chr1	S1_38676902	0.1774	0.0408	0.1086		Chr1	S1_38676902	0.0063	0.0076	0.0008		Chr1	S1_38676902	0.0319	0.0322	0.5121		Chr1	S1_38676902
Chr1	S1_38738230	0.0384	0.0017	0.1233		Chr1	S1_38738230	0.1505	0.0234	0.0007		Chr1	S1_38738230	0.0369	0.163	0.0001		Chr1	S1_38738230	0.3687	0.416	0.0013		Chr1	S1_38738230	0.0682	0.1288	0.0012		Chr1	S1_38738230	0.4	0.1097	0.0001		Chr1	S1_38738230	0.0004	0.1305	0.5003		Chr1	S1_38738230	0.2608	0.1118	0.4347		Chr1	S1_38738230
Chr1	S1_38809118	0.0001	0.0034	0.3622		Chr1	S1_38809118	0.046	0.0641	0.0001		Chr1	S1_38809118	0.0292	0.1418	0.0353		Chr1	S1_38809118	0.2417	0.7494	0.0476		Chr1	S1_38809118	0.0684	0.2353	0.0612		Chr1	S1_38809118	0.0962	0.0014	0.0087		Chr1	S1_38809118	0.0351	0.0872	0.1842		Chr1	S1_38809118	0.1291	0.1552	0.3546		Chr1	S1_38809118
Chr1	S1_38853281	0.7877	0.0275	0.2234		Chr1	S1_38853281	0.3248	0.0166	0.5181		Chr1	S1_38853281	0.038	0.7972	0.0349		Chr1	S1_38853281	0.0344	0.0336	0.0007		Chr1	S1_38853281	0.0831	0.0391	0.484		Chr1	S1_38853281	0.018	0.0443	0.2826		Chr1	S1_38853281	0.0634	0.0957	0.0426		Chr1	S1_38853281	0.0017	0.1788	0.4662		Chr1	S1_38853281
Chr1	S1_38885165	0.2755	0	0.368		Chr1	S1_38885165	0.3435	0.2388	0.3042		Chr1	S1_38885165	0.107	0.4994	0.0014		Chr1	S1_38885165	0.1561	0.0341	0.0237		Chr1	S1_38885165	0.5674	0.1104	0.0735		Chr1	S1_38885165	0.0457	0.0118	0.0802		Chr1	S1_38885165	0	0.0013	0.0006		Chr1	S1_38885165	0.0235	0.0937	0.4125		Chr1	S1_38885165
Chr1	S1_38974297	0.3572	0.011	0.4145		Chr1	S1_38974297	0.2192	0.1836	0.332		Chr1	S1_38974297	0.0849	0.4885	0.0075		Chr1	S1_38974297	0.0969	0.0101	0.0008		Chr1	S1_38974297	0.5526	0.1956	0.1595		Chr1	S1_38974297	0.1159	0.0992	0.0796		Chr1	S1_38974297	0.002	0.0002	0.0016		Chr1	S1_38974297	0.0697	0.0938	0.3555		Chr1	S1_38974297
Chr1	S1_38981391	0.2666	0.0061	0.3357		Chr1	S1_38981391	0.2522	0.1933	0.306		Chr1	S1_38981391	0.0989	0.4412	0.0001		Chr1	S1_38981391	0.1145	0.0054	0.0097		Chr1	S1_38981391	0.554	0.1545	0.1107		Chr1	S1_38981391	0.0447	0.0384	0.0751		Chr1	S1_38981391	0.0023	0.0003	0.0033		Chr1	S1_38981391	0.0484	0.0902	0.3537		Chr1	S1_38981391
Chr1	S1_39006088	0.2351	0.0091	0.3763		Chr1	S1_39006088	0.1612	0.1798	0.4116		Chr1	S1_39006088	0.0785	0.4774	0.0233		Chr1	S1_39006088	0.1178	0.0152	0.0257		Chr1	S1_39006088	0.5301	0.1314	0.2003		Chr1	S1_39006088	0.1355	0.0479	0.145		Chr1	S1_39006088	0.0004	0.0078	0.0004		Chr1	S1_39006088	0.1266	0.0658	0.3182		Chr1	S1_39006088
Chr1	S1_39010154	0.1581	0.0076	0.3054		Chr1	S1_39010154	0.2147	0.1944	0.4008		Chr1	S1_39010154	0.1116	0.384	0.0037		Chr1	S1_39010154	0.1417	0.012	0.0272		Chr1	S1_39010154	0.6144	0.1771	0.1238		Chr1	S1_39010154	0.0852	0.0384	0.0803		Chr1	S1_39010154	0	0.0043	0.0099		Chr1	S1_39010154	0.0973	0.0643	0.3113		Chr1	S1_39010154
Chr1	S1_39014751	0.3708	0.0398	0.2152		Chr1	S1_39014751	0.057	0.0055	0.024		Chr1	S1_39014751	0.0299	0.0745	0.3158		Chr1	S1_39014751	0.0349	0.0418	0.2419		Chr1	S1_39014751	0.0003	0.1033	0.2336		Chr1	S1_39014751	0.8077	0.7721	0.0041		Chr1	S1_39014751	0	0.0655	0.0213		Chr1	S1_39014751	0.0937	0.0033	0		Chr1	S1_39014751
Chr1	S1_39032129	0.334	0.26	0.0737		Chr1	S1_39032129	0.2554	0.1107	0.0731		Chr1	S1_39032129	0.0269	0.181	0.0137		Chr1	S1_39032129	0.6296	1.0146	0.0327		Chr1	S1_39032129	0.0208	0.3395	0.032		Chr1	S1_39032129	0.2704	0.0569	0.015		Chr1	S1_39032129	0.0479	0.0661	0.1613		Chr1	S1_39032129	0.122	0.3083	0.4352		Chr1	S1_39032129
Chr1	S1_39058511	0.1534	0.0002	0.3576		Chr1	S1_39058511	0.1631	0.3648	0.0306		Chr1	S1_39058511	0.0881	0.6441	0.0085		Chr1	S1_39058511	0.1101	0.0228	0.0103		Chr1	S1_39058511	0.4961	0.0924	0.0048		Chr1	S1_39058511	0.0603	0.1062	0.0539		Chr1	S1_39058511	0.006	0.0008	0.0251		Chr1	S1_39058511	0.2629	0.0175	1.035		Chr1	S1_39058511
Chr1	S1_39069938	0.0656	0.205	0.9641		Chr1	S1_39069938	0.0036	0.0001	0.122		Chr1	S1_39069938	0	0.0261	0.0963		Chr1	S1_39069938	0.0593	0.0022	0.199		Chr1	S1_39069938	0.0001	0	0.0144		Chr1	S1_39069938	0.4405	0	0.0934		Chr1	S1_39069938	0.3135	0.0005	0.1198		Chr1	S1_39069938	0.005	0.0313	0.0725		Chr1	S1_39069938
Chr1	S1_39244233	0.0222	0.0989	0.0624		Chr1	S1_39244233	0.5251	0.4722	0.1121		Chr1	S1_39244233	0.9597	0.4844	0.0001		Chr1	S1_39244233	0.2848	0.0501	0.0079		Chr1	S1_39244233	0.9095	0.0802	0.0062		Chr1	S1_39244233	0.0798	0.0631	0.0375		Chr1	S1_39244233	0.068	0.0619	0.0147		Chr1	S1_39244233	0.0227	0.1376	0.0759		Chr1	S1_39244233
Chr1	S1_39294829	0.0017	0.3047	0.2136		Chr1	S1_39294829	0.0612	0.0156	0.2423		Chr1	S1_39294829	0.0519	0.1433	0.0524		Chr1	S1_39294829	0.4345	0.0565	0.0051		Chr1	S1_39294829	0.1498	0.0258	0.0015		Chr1	S1_39294829	0.1018	0.2885	0.0322		Chr1	S1_39294829	0.317	0.0149	0.0404		Chr1	S1_39294829	0.0007	0.0005	0.0545		Chr1	S1_39294829
Chr1	S1_39387286	0.0292	0.285	0.1468		Chr1	S1_39387286	0.0763	0.0234	0.2775		Chr1	S1_39387286	0.0884	0.1122	0.0175		Chr1	S1_39387286	0.5068	0.0428	0.0002		Chr1	S1_39387286	0.1637	0.0106	0.0024		Chr1	S1_39387286	0.2192	0.1541	0.0291		Chr1	S1_39387286	0.346	0.0042	0.0322		Chr1	S1_39387286	0.007	0.0011	0.057		Chr1	S1_39387286
Chr1	S1_39390762	0.0905	0.025	0.0076		Chr1	S1_39390762	0.3909	0.3915	1.0139		Chr1	S1_39390762	0.6334	0.6149	0.0234		Chr1	S1_39390762	0.0042	0.0316	0.001		Chr1	S1_39390762	0.2988	0.0004	0.1157		Chr1	S1_39390762	0.9112	0.0233	0.0281		Chr1	S1_39390762	0.3092	0.1106	0.0212		Chr1	S1_39390762	0.0003	0.3095	0.3366		Chr1	S1_39390762
Chr1	S1_39429421	0.0697	0.1387	0.1272		Chr1	S1_39429421	0.0554	0.0061	0.2363		Chr1	S1_39429421	0.0491	0.0269	0.011		Chr1	S1_39429421	0.5538	0.0602	0.0035		Chr1	S1_39429421	0.1417	0.0014	0		Chr1	S1_39429421	0.2335	0.1322	0.0672		Chr1	S1_39429421	0.1993	0.0002	5.8		Chr1	S1_39429421	0.002	0.0055	0.092		Chr1	S1_39429421
Chr1	S1_39485113	0.0155	0.1831	0.2057		Chr1	S1_39485113	0.1309	0.0191	0.2571		Chr1	S1_39485113	0.0691	0.037	0.02		Chr1	S1_39485113	0.3168	0.0106	0.0218		Chr1	S1_39485113	0.2149	0.0463	0.0026		Chr1	S1_39485113	0.2881	0.3332	0.0053		Chr1	S1_39485113	0.1314	0.0029	0.0094		Chr1	S1_39485113	0.0002	0	0.0208		Chr1	S1_39485113
Chr1	S1_39494658	0.0113	0.0412	0.047		Chr1	S1_39494658	0.7566	0.3354	0.3039		Chr1	S1_39494658	0.9242	0.3533	0.0669		Chr1	S1_39494658	0.1117	0.005	0.0008		Chr1	S1_39494658	1.0223	0.0192	0.0938		Chr1	S1_39494658	0.1447	0.5576	0.0396		Chr1	S1_39494658	0.0451	0.057	0.0929		Chr1	S1_39494658	0.0047	0.1331	0.0917		Chr1	S1_39494658
Chr1	S1_39510861	0.0137	0.151	0.2502		Chr1	S1_39510861	0.0422	0.0025	0.3003		Chr1	S1_39510861	0.0483	0.0974	0.0368		Chr1	S1_39510861	0.1912	0.0044	0.0185		Chr1	S1_39510861	0.0425	0.0286	0.0264		Chr1	S1_39510861	0.1977	0.5098	0.0691		Chr1	S1_39510861	0.1674	0.0001	0.0164		Chr1	S1_39510861	0.0014	0.0007	0.018		Chr1	S1_39510861
Chr1	S1_39544223	0.0065	0.1398	0		Chr1	S1_39544223	0.8586	0.579	0.929		Chr1	S1_39544223	0.6002	0.1365	0.0799		Chr1	S1_39544223	0.0281	0.0273	0.034		Chr1	S1_39544223	0.521	0.0313	0.0775		Chr1	S1_39544223	0.2954	0.0921	0.0002		Chr1	S1_39544223	0.1648	0.1983	0.2495		Chr1	S1_39544223	0.009	0.1233	0.1012		Chr1	S1_39544223
Chr1	S1_39548414	0	0.1122	0.0044		Chr1	S1_39548414	0.7981	0.5556	1.0012		Chr1	S1_39548414	0.5667	0.1421	0.0565		Chr1	S1_39548414	0.0278	0.0482	0.0064		Chr1	S1_39548414	0.5645	0.063	0.1113		Chr1	S1_39548414	0.5144	0.195	0.0002		Chr1	S1_39548414	0.1644	0.1406	0.2536		Chr1	S1_39548414	0.0021	0.1249	0.0865		Chr1	S1_39548414
Chr1	S1_39565749	0.0078	0.1111	0.0041		Chr1	S1_39565749	0.9229	0.5676	0.776		Chr1	S1_39565749	0.0197	0.4144	0.0102		Chr1	S1_39565749	0.0153	0.0227	0.0002		Chr1	S1_39565749	0.6596	0.151	0.1086		Chr1	S1_39565749	0.2785	0.2246	0.0206		Chr1	S1_39565749	0.1823	0.2241	0.2747		Chr1	S1_39565749	0.0022	0.1051	0.2754		Chr1	S1_39565749
Chr1	S1_39575713	0.0437	0.2591	0.0041		Chr1	S1_39575713	0.9462	0.6311	0.595		Chr1	S1_39575713	0.6013	0.183	0.0224		Chr1	S1_39575713	0.0316	0.0409	0.0022		Chr1	S1_39575713	0.6044	0.1425	0.0937		Chr1	S1_39575713	0.4245	0.2209	0.0005		Chr1	S1_39575713	0.2239	0.2112	0.2045		Chr1	S1_39575713	0.0003	0.1258	0.1469		Chr1	S1_39575713
Chr1	S1_39588714	0.0024	0.049	0.0568		Chr1	S1_39588714	0.6897	0.344	0.2955		Chr1	S1_39588714	0.8074	0.3101	0.0501		Chr1	S1_39588714	0.1123	0.0025	0.0318		Chr1	S1_39588714	1.1835	0.0116	0.0502		Chr1	S1_39588714	0.108	0.4181	0.1052		Chr1	S1_39588714	0.0392	0.0853	0.0757		Chr1	S1_39588714	0.0028	0.0846	0.126		Chr1	S1_39588714
Chr1	S1_39620806	0.0315	0.2981	0.0071		Chr1	S1_39620806	0.9894	0.5248	0.7498		Chr1	S1_39620806	0.5652	0.1513	0.0767		Chr1	S1_39620806	0.0836	0.0479	0.0281		Chr1	S1_39620806	0.5837	0.0867	0.0883		Chr1	S1_39620806	0.3872	0.1865	0.0072		Chr1	S1_39620806	0.1812	0.1422	0.1638		Chr1	S1_39620806	0.0046	0.1201	0.1166		Chr1	S1_39620806
Chr1	S1_39724103	0.0163	0.0035	0.0009		Chr1	S1_39724103	0.627	0.4926	0.0909		Chr1	S1_39724103	0.6974	0.4002	0.1146		Chr1	S1_39724103	0.3201	0.0056	0.0002		Chr1	S1_39724103	0.9926	0.0018	0.0012		Chr1	S1_39724103	0.072	0.4289	0.0315		Chr1	S1_39724103	0.0416	0.1085	0.0633		Chr1	S1_39724103	0	0.1013	0.4965		Chr1	S1_39724103
Chr1	S1_39739743	0.0034	0.005	0.0103		Chr1	S1_39739743	0.6751	0.313	0.3228		Chr1	S1_39739743	0.9254	0.2255	0.1705		Chr1	S1_39739743	0.1942	0.0014	0.0358		Chr1	S1_39739743	1.1856	0.0295	0.0143		Chr1	S1_39739743	0.0794	0.4033	0.0095		Chr1	S1_39739743	0.0177	0.0923	0.0341		Chr1	S1_39739743	0.0035	0.1248	0.1809		Chr1	S1_39739743
Chr1	S1_39784436	0.0718	0.0963	0.1861		Chr1	S1_39784436	0.0607	0.019	0.3225		Chr1	S1_39784436	0.1033	0.0246	0.0069		Chr1	S1_39784436	0.3544	0.0439	0.0353		Chr1	S1_39784436	0.1338	0.05	0.001		Chr1	S1_39784436	0.2341	0.3684	0.0039		Chr1	S1_39784436	0.2705	0.0038	0.0162		Chr1	S1_39784436	0.0015	0.0066	0.0377		Chr1	S1_39784436
Chr1	S1_39886303	0.0024	0.2954	0.0375		Chr1	S1_39886303	0.6713	0.1705	0.9661		Chr1	S1_39886303	0.5187	0.0195	0.1783		Chr1	S1_39886303	0.0555	0.0024	0.0338		Chr1	S1_39886303	0.6221	0.0342	0.0492		Chr1	S1_39886303	0.2157	0.2217	0.0084		Chr1	S1_39886303	0.1619	0.2657	0.3942		Chr1	S1_39886303	0.0627	0.0688	0.1083		Chr1	S1_39886303
Chr1	S1_39924025	0	0.011	0.0088		Chr1	S1_39924025	0.4012	0.0563	0.1584		Chr1	S1_39924025	0.7089	0.1062	0.0364		Chr1	S1_39924025	0.3017	0.0017	0.0001		Chr1	S1_39924025	0.9696	0.0227	0.0967		Chr1	S1_39924025	0.1128	0.3876	0.0234		Chr1	S1_39924025	0.0301	0.0883	0.039		Chr1	S1_39924025	0.0353	0.0331	0.1931		Chr1	S1_39924025
Chr1	S1_39950738	0.0001	0.0015	0.0006		Chr1	S1_39950738	0.5175	0.1784	0.3734		Chr1	S1_39950738	0.8682	0.0684	0.2026		Chr1	S1_39950738	0.3198	0.026	0.0324		Chr1	S1_39950738	1.6019	0.0028	0.0404		Chr1	S1_39950738	0.0708	0.7453	0.0272		Chr1	S1_39950738	0.0225	0.0551	0.2003		Chr1	S1_39950738	0.0523	0.0383	0.1458		Chr1	S1_39950738
Chr1	S1_40016839	0.0055	0.001	0.0001		Chr1	S1_40016839	0.4143	0.3816	0.0824		Chr1	S1_40016839	0.7748	0.2458	0.1595		Chr1	S1_40016839	0.3668	0.0033	0.0002		Chr1	S1_40016839	1.3957	0.0629	0.0043		Chr1	S1_40016839	0.0014	0.5658	0.0411		Chr1	S1_40016839	0.016	0.0941	0.1999		Chr1	S1_40016839	0.06	0.0009	0.4006		Chr1	S1_40016839
Chr1	S1_40020010	0.0006	0.0017	0.0133		Chr1	S1_40020010	0.3653	0.1301	0.4245		Chr1	S1_40020010	0.8747	0.1543	0.1492		Chr1	S1_40020010	0.1826	0.0553	0.0437		Chr1	S1_40020010	1.3465	0.0052	0.0465		Chr1	S1_40020010	0.0726	0.804	0.0473		Chr1	S1_40020010	0.0105	0.0698	0.1519		Chr1	S1_40020010	0.0577	0.0188	0.1424		Chr1	S1_40020010
Chr1	S1_40095272	0.004	0.0032	0.0279		Chr1	S1_40095272	0.3643	0.1531	0.4067		Chr1	S1_40095272	0.8221	0.1644	0.0925		Chr1	S1_40095272	0.1971	0.0664	0.0235		Chr1	S1_40095272	1.5959	0.0007	0.0293		Chr1	S1_40095272	0.0293	0.7762	0.0341		Chr1	S1_40095272	0.0406	0.0858	0.2204		Chr1	S1_40095272	0.0399	0.0331	0.2055		Chr1	S1_40095272
Chr1	S1_40224029	0.0018	0.0334	0.0816		Chr1	S1_40224029	0.2513	0.1821	0.3663		Chr1	S1_40224029	0.4143	0.1886	0.0572		Chr1	S1_40224029	0.2188	0.1095	0.0617		Chr1	S1_40224029	1.4403	0.0188	0.1565		Chr1	S1_40224029	0.0532	0.8675	0.156		Chr1	S1_40224029	0.043	0.0029	0.1419		Chr1	S1_40224029	0.0359	0.0489	0.2093		Chr1	S1_40224029
Chr1	S1_40364410	0.0016	0.0283	0.0279		Chr1	S1_40364410	0.207	0.246	0.2998		Chr1	S1_40364410	0.2734	0.244	0.2474		Chr1	S1_40364410	0.3573	0.0511	0.0715		Chr1	S1_40364410	1.2542	0.0081	0.0795		Chr1	S1_40364410	0.0307	0.6328	0.0949		Chr1	S1_40364410	0.0208	0.0049	0.2193		Chr1	S1_40364410	0.0096	0.019	0.5589		Chr1	S1_40364410
Chr1	S1_40407548	0.0018	0.0099	0.0079		Chr1	S1_40407548	0.3378	0.4925	0.1929		Chr1	S1_40407548	0.3782	0.0534	0.3637		Chr1	S1_40407548	0.766	0.0001	0.0008		Chr1	S1_40407548	1.5713	6.8303	0.0023		Chr1	S1_40407548	0.0007	0.3942	0.0336		Chr1	S1_40407548	0.0325	0.0004	0.3844		Chr1	S1_40407548	0.0031	0.009	0.5459		Chr1	S1_40407548
Chr1	S1_40425807	0.1084	0.0509	0.0046		Chr1	S1_40425807	0.0444	0.2515	0.2042		Chr1	S1_40425807	0.1819	0.5489	0.09		Chr1	S1_40425807	0.2766	0.1105	0.0292		Chr1	S1_40425807	1.026	0.1463	0.1259		Chr1	S1_40425807	0.0916	0.645	0.2607		Chr1	S1_40425807	0.0624	0.0095	0.02		Chr1	S1_40425807	0.0379	0.0534	0.5593		Chr1	S1_40425807
Chr1	S1_40490637	0.0058	0.8754	0.791		Chr1	S1_40490637	0.1039	0.2277	0.0888		Chr1	S1_40490637	0.0193	0.5421	0.1596		Chr1	S1_40490637	0.2649	0.0897	0.0114		Chr1	S1_40490637	0.2299	0.0176	0.1288		Chr1	S1_40490637	0.0292	0.1492	0.2173		Chr1	S1_40490637	0.0974	0.0041	0.0459		Chr1	S1_40490637	0.213	0.0189	0.6241		Chr1	S1_40490637
Chr1	S1_40580613	0.0217	1.1539	0.9802		Chr1	S1_40580613	0.0953	0.2709	0.1182		Chr1	S1_40580613	0.022	0.6569	0.2109		Chr1	S1_40580613	0.2332	0.0812	0.0174		Chr1	S1_40580613	0.308	0.0997	0.0255		Chr1	S1_40580613	0.0013	0.1933	0.2244		Chr1	S1_40580613	0.0614	0.0045	0.038		Chr1	S1_40580613	0.3943	0.0369	0.5107		Chr1	S1_40580613
Chr1	S1_40634484	0.0006	0.0125	0.0018		Chr1	S1_40634484	0.0124	0.3561	0.7543		Chr1	S1_40634484	0.1744	0.0767	0.0968		Chr1	S1_40634484	0.1701	0.0009	0.0006		Chr1	S1_40634484	0.5891	0.0867	0.0001		Chr1	S1_40634484	0.0874	0.3203	0.0967		Chr1	S1_40634484	0.0791	0.0088	0.3009		Chr1	S1_40634484	0.0379	0.0693	0.491		Chr1	S1_40634484
Chr1	S1_40635996	0.0121	0.0042	0.0002		Chr1	S1_40635996	0.0214	0.3538	0.7344		Chr1	S1_40635996	0.1581	0.0458	0.1186		Chr1	S1_40635996	0.2069	0.0031	0.0018		Chr1	S1_40635996	0.5891	0.1318	0.0016		Chr1	S1_40635996	0.1646	0.3158	0.1622		Chr1	S1_40635996	0.0477	0.0082	0.3449		Chr1	S1_40635996	0.0219	0.0204	0.5567		Chr1	S1_40635996
Chr1	S1_40657917	0.0215	0.0163	0.0202		Chr1	S1_40657917	0.0583	0.3934	0.6893		Chr1	S1_40657917	0.1499	0.0731	0.1028		Chr1	S1_40657917	0.1223	0.0004	0.0026		Chr1	S1_40657917	0.5859	0.1225	0.0011		Chr1	S1_40657917	0.1604	0.2276	0.1387		Chr1	S1_40657917	0.0701	0.0376	0.3232		Chr1	S1_40657917	0.0334	0.1047	0.5361		Chr1	S1_40657917
Chr1	S1_40715598	0.0003	0.0022	0.0044		Chr1	S1_40715598	0.055	0.3264	0.7177		Chr1	S1_40715598	0.082	0.0272	0.1601		Chr1	S1_40715598	0.1607	0.0002	0.0001		Chr1	S1_40715598	0.6465	0.1884	0.0357		Chr1	S1_40715598	0.0818	0.2211	0.1698		Chr1	S1_40715598	0.0465	0.0471	0.3267		Chr1	S1_40715598	0.0226	0.1069	0.6637		Chr1	S1_40715598
Chr1	S1_40775079	0.0052	0.0017	0.0002		Chr1	S1_40775079	0.0533	0.3335	0.4941		Chr1	S1_40775079	0.0337	0.0407	0.1496		Chr1	S1_40775079	0.1597	0.0035	0.011		Chr1	S1_40775079	0.4954	0.3156	0.0181		Chr1	S1_40775079	0.1877	0.2289	0.1621		Chr1	S1_40775079	0.0325	0.0565	0.3012		Chr1	S1_40775079	0.0162	0.073	0.7074		Chr1	S1_40775079
Chr1	S1_40794243	0.0111	0.0017	0.0002		Chr1	S1_40794243	0.0331	0.3335	0.4971		Chr1	S1_40794243	0.0367	0.0407	0.159		Chr1	S1_40794243	0.126	0.0035	0.0105		Chr1	S1_40794243	0.4894	0.1204	0.0053		Chr1	S1_40794243	0.167	0.36	0.2419		Chr1	S1_40794243	0.0717	0.114	0.3907		Chr1	S1_40794243	0.0174	0.1567	0.8885		Chr1	S1_40794243
Chr1	S1_40815000	0.0045	0.056	0.1056		Chr1	S1_40815000	0.0024	0.074	0.0651		Chr1	S1_40815000	0.4095	0.057	0.1644		Chr1	S1_40815000	0.0156	0.0751	0.0031		Chr1	S1_40815000	0.2874	0.045	0.1752		Chr1	S1_40815000	0.1849	0.0832	0.0002		Chr1	S1_40815000	0.042	0.0006	0.0631		Chr1	S1_40815000	0.0676	0.0119	0.0759		Chr1	S1_40815000
Chr1	S1_40826364	0.0011	0.0004	0.0028		Chr1	S1_40826364	0.1219	0.4433	0.3764		Chr1	S1_40826364	0.0132	0.0422	0.1774		Chr1	S1_40826364	0.2321	0.0123	0.0174		Chr1	S1_40826364	0.5447	0.0829	0.0171		Chr1	S1_40826364	0.2352	0.2593	0.2191		Chr1	S1_40826364	0.0706	0.0986	0.4191		Chr1	S1_40826364	0.011	0.1826	1.093		Chr1	S1_40826364
Chr1	S1_40870744	0.0022	0	0		Chr1	S1_40870744	0.1032	0.4397	0.3649		Chr1	S1_40870744	0.0611	0.0603	0.1028		Chr1	S1_40870744	0.1691	0.0332	0.0061		Chr1	S1_40870744	0.3055	0.1496	0.0287		Chr1	S1_40870744	0.2539	0.2399	0.1529		Chr1	S1_40870744	0.0737	0.0887	0.3345		Chr1	S1_40870744	0.0094	0.1848	0.8696		Chr1	S1_40870744
Chr1	S1_40960765	0.0059	0.0003	0.0001		Chr1	S1_40960765	0.1701	0.2066	0.7074		Chr1	S1_40960765	0.0625	0.058	0.216		Chr1	S1_40960765	0.0276	0.0385	0.0038		Chr1	S1_40960765	0.2867	0.1964	0.0181		Chr1	S1_40960765	0.3257	0.1013	0.0438		Chr1	S1_40960765	0.0943	0.0478	0.1334		Chr1	S1_40960765	0.0001	0.2896	1.328		Chr1	S1_40960765
Chr1	S1_40985634	0.0131	0.353	0.3002		Chr1	S1_40985634	0.0105	0.0254	0.2569		Chr1	S1_40985634	0.0107	0.1726	0.0479		Chr1	S1_40985634	0.2521	0.012	0.0171		Chr1	S1_40985634	0.0229	0.0005	0.2203		Chr1	S1_40985634	0.0508	0.0247	0.0301		Chr1	S1_40985634	0.0559	0.0005	0.0322		Chr1	S1_40985634	0.2863	0.0843	0.9485		Chr1	S1_40985634
Chr1	S1_41008904	0.0573	0.6571	0.467		Chr1	S1_41008904	0.0395	0.4704	2.2609		Chr1	S1_41008904	0.4762	0.0031	0.357		Chr1	S1_41008904	0.0634	0.3377	0.0447		Chr1	S1_41008904	0.0984	0.3363	0.0891		Chr1	S1_41008904	0.0741	0.4261	0.011		Chr1	S1_41008904	0.6059	0.0215	0.1438		Chr1	S1_41008904	0.3263	0.1135	0.0136		Chr1	S1_41008904
Chr1	S1_41046212	0.0592	0.2138	0.1772		Chr1	S1_41046212	0.0927	0.7229	0.8936		Chr1	S1_41046212	0.0511	0.0124	0.1495		Chr1	S1_41046212	0.2013	0.3244	0.1131		Chr1	S1_41046212	0.1619	0.0749	0.0024		Chr1	S1_41046212	0.0727	0.0948	0.0008		Chr1	S1_41046212	0.5001	0.0196	0.5518		Chr1	S1_41046212	0.0207	0.1428	0.2419		Chr1	S1_41046212
Chr1	S1_41096834	0.0133	0.0306	0.0031		Chr1	S1_41096834	0.0851	0.593	0.4637		Chr1	S1_41096834	0.1065	0.1687	0.1569		Chr1	S1_41096834	0.1717	0.0443	0.0128		Chr1	S1_41096834	0.2734	0.1586	0.0266		Chr1	S1_41096834	0.2697	0.1752	0.0314		Chr1	S1_41096834	0.0325	0.0022	0.5219		Chr1	S1_41096834	0.0082	0.1101	0.6653		Chr1	S1_41096834
Chr1	S1_41140662	0.0338	0.007	0.0015		Chr1	S1_41140662	0.2829	0.6112	0.0226		Chr1	S1_41140662	0.2616	0.1221	0.0148		Chr1	S1_41140662	0.362	0.1091	0.0894		Chr1	S1_41140662	0.0151	0.0816	0.0057		Chr1	S1_41140662	0.0599	0.006	0.0454		Chr1	S1_41140662	0.0504	0	0.2361		Chr1	S1_41140662	0.0002	0.0246	0.6002		Chr1	S1_41140662
Chr1	S1_41180514	0.0382	0	0.0195		Chr1	S1_41180514	0.2382	0.6577	0.0696		Chr1	S1_41180514	0.2763	0.1525	0.0412		Chr1	S1_41180514	0.2467	0.1184	0.0814		Chr1	S1_41180514	0.0096	0.1473	0.0734		Chr1	S1_41180514	0.0092	0.0003	0.0649		Chr1	S1_41180514	0.0351	0.0019	0.0682		Chr1	S1_41180514	0.016	0.0348	0.3264		Chr1	S1_41180514
Chr1	S1_41270695	0.0396	0.1168	0.0016		Chr1	S1_41270695	0.1109	0.4258	0.0099		Chr1	S1_41270695	0.0983	0.0625	0.0004		Chr1	S1_41270695	0.1664	0.0082	0.0017		Chr1	S1_41270695	0.0061	0.1085	8.8429		Chr1	S1_41270695	0.0061	0	0.0482		Chr1	S1_41270695	0.072	0.0003	0.3978		Chr1	S1_41270695	0.0005	0.2439	0.5758		Chr1	S1_41270695
Chr1	S1_41279712	0.1198	0.0099	0		Chr1	S1_41279712	0.1256	0.5592	0.0013		Chr1	S1_41279712	0.0889	0.0805	0.0103		Chr1	S1_41279712	0.1909	0.0443	0.0014		Chr1	S1_41279712	0.0143	0.1644	0.0352		Chr1	S1_41279712	0.0007	0.0045	0.0679		Chr1	S1_41279712	0.0252	0.0044	0.1983		Chr1	S1_41279712	0.0131	0.1827	0.6		Chr1	S1_41279712
Chr1	S1_41399938	0.0213	0.0128	0		Chr1	S1_41399938	0.0157	0.2952	0.1493		Chr1	S1_41399938	0.0871	0.0274	0.0026		Chr1	S1_41399938	0.101	0.0062	0.0019		Chr1	S1_41399938	8.5014	0.0759	0.019		Chr1	S1_41399938	0.0053	0.0139	0.018		Chr1	S1_41399938	0.0136	0.0056	0.208		Chr1	S1_41399938	0.0185	0.2912	0.781		Chr1	S1_41399938
Chr1	S1_41517618	0.0009	0.0003	0.4407		Chr1	S1_41517618	0.4224	0.1783	0.684		Chr1	S1_41517618	0.1393	0.0243	0.0178		Chr1	S1_41517618	0.2355	0.8871	0.7395		Chr1	S1_41517618	0.0714	0.0471	0.0657		Chr1	S1_41517618	0.0094	0.0127	0.0674		Chr1	S1_41517618	0.0494	0.0361	0.0097		Chr1	S1_41517618	0.0792	0.0013	1.394		Chr1	S1_41517618
Chr1	S1_41579766	0.1011	0.0503	0.0042		Chr1	S1_41579766	0.0337	0.1812	0.1694		Chr1	S1_41579766	0.1714	0.0512	0.001		Chr1	S1_41579766	0.1834	0	0.0018		Chr1	S1_41579766	0.0013	0.0007	0.002		Chr1	S1_41579766	0.0176	0.0066	0.0067		Chr1	S1_41579766	0.0124	0.0161	0.2817		Chr1	S1_41579766	0.0376	0.1244	0.8166		Chr1	S1_41579766
Chr1	S1_41603329	0.2504	0	0.0204		Chr1	S1_41603329	0.0061	0.4719	0		Chr1	S1_41603329	0.0369	0.0009	0.0663		Chr1	S1_41603329	0.3585	0.3699	0.0095		Chr1	S1_41603329	0.0353	0.0591	0.2718		Chr1	S1_41603329	0.0231	0.094	0.0001		Chr1	S1_41603329	0.0034	0.1796	0.0963		Chr1	S1_41603329	0.0126	0.2782	0.5133		Chr1	S1_41603329
Chr1	S1_41714311	0.0002	0.0069	0.0054		Chr1	S1_41714311	0.1075	0.0657	0.0051		Chr1	S1_41714311	0.1423	0.009	0.0927		Chr1	S1_41714311	0.6866	0.0008	0.0903		Chr1	S1_41714311	0.008	0.0416	0.0796		Chr1	S1_41714311	0.164	0.037	0.0092		Chr1	S1_41714311	0.0329	0.0273	0.097		Chr1	S1_41714311	0.0334	0.1304	0.9316		Chr1	S1_41714311
Chr1	S1_41719529	0.0232	7.4044	0.2319		Chr1	S1_41719529	0.0832	0.0058	0.3431		Chr1	S1_41719529	0.0889	0.0538	0.1214		Chr1	S1_41719529	0.0821	0.1196	0.1674		Chr1	S1_41719529	0.1488	0.3579	0.0044		Chr1	S1_41719529	0.0005	0.2051	0.3651		Chr1	S1_41719529	0.0725	0.0615	0.003		Chr1	S1_41719529	0.0078	0.3648	0.0055		Chr1	S1_41719529
Chr1	S1_41739288	0.0027	0.0007	0.1297		Chr1	S1_41739288	0.03	0.0125	0.0007		Chr1	S1_41739288	0.161	0.0091	0.0394		Chr1	S1_41739288	0.6779	0.0193	0.0603		Chr1	S1_41739288	0.0271	0.1754	0.1978		Chr1	S1_41739288	0.1652	0.0025	0		Chr1	S1_41739288	0.0255	0.0185	0.0706		Chr1	S1_41739288	0.0397	0.1	0.5552		Chr1	S1_41739288
Chr1	S1_41878591	0.0106	0.1485	0.1982		Chr1	S1_41878591	0.2288	7.6701	0.0061		Chr1	S1_41878591	0.0758	0.0091	0.0186		Chr1	S1_41878591	0.4534	0.0465	0.1691		Chr1	S1_41878591	0.2342	0.0328	0.0691		Chr1	S1_41878591	0.1477	0.1706	0.2544		Chr1	S1_41878591	0.0752	0.0262	0.0216		Chr1	S1_41878591	0.0532	1.0294	0.0252		Chr1	S1_41878591
Chr1	S1_41890965	0.0012	0.0655	0.0008		Chr1	S1_41890965	0.0038	0.1656	0.0221		Chr1	S1_41890965	0.2432	0.0567	0.0011		Chr1	S1_41890965	0.083	0.0006	0.0148		Chr1	S1_41890965	0.2333	0.0009	0.1461		Chr1	S1_41890965	0.0162	0.021	0.0166		Chr1	S1_41890965	0.0397	0.1152	0.2356		Chr1	S1_41890965	0.0134	0.2569	0.5309		Chr1	S1_41890965
Chr1	S1_41919385	0.052	0.1001	0.2875		Chr1	S1_41919385	0.3828	0.0072	0.0514		Chr1	S1_41919385	0.0858	0.0346	0.0967		Chr1	S1_41919385	0.2757	0.0006	0.272		Chr1	S1_41919385	0.1378	0.1311	0.0882		Chr1	S1_41919385	0.0791	0.0111	0.3015		Chr1	S1_41919385	0.062	0.0317	0.0065		Chr1	S1_41919385	0.1465	0.7674	0.0787		Chr1	S1_41919385
Chr1	S1_41924991	0.168	0.1348	0.0019		Chr1	S1_41924991	0.3534	0.1872	0.0194		Chr1	S1_41924991	0.0009	0.0433	0.4372		Chr1	S1_41924991	0.0017	0.0768	0.0987		Chr1	S1_41924991	0.0841	0.0519	0.149		Chr1	S1_41924991	0.0813	0.2215	0.0002		Chr1	S1_41924991	0.0185	0.0202	0.4867		Chr1	S1_41924991	0.0023	0.0469	1.1953		Chr1	S1_41924991
Chr1	S1_41948992	0.1986	0.7858	0.3639		Chr1	S1_41948992	0.1063	0.1112	3.4762		Chr1	S1_41948992	0.0727	0.0036	0.5963		Chr1	S1_41948992	0.2078	0.374	2.2694		Chr1	S1_41948992	0.0029	0.3898	0.0101		Chr1	S1_41948992	0	0.3701	0.0168		Chr1	S1_41948992	0.2169	0.0624	0.0946		Chr1	S1_41948992	0.5186	0.2715	0.0636		Chr1	S1_41948992
Chr1	S1_41973337	0.0556	0.0001	0.5245		Chr1	S1_41973337	0.2003	0.1051	0.0599		Chr1	S1_41973337	0.1034	0.0082	0.1397		Chr1	S1_41973337	0.2877	0.0087	0.3315		Chr1	S1_41973337	0.1849	0.1362	0.0322		Chr1	S1_41973337	0.1737	0.0595	0.1726		Chr1	S1_41973337	0.2262	0.0069	0.0058		Chr1	S1_41973337	0.0719	0.7494	0.0534		Chr1	S1_41973337
Chr1	S1_42020399	0.0203	0.0119	0.3526		Chr1	S1_42020399	0.1592	0.0667	0.0157		Chr1	S1_42020399	0.0458	0.0032	0.1469		Chr1	S1_42020399	0.3347	0.0006	0.3376		Chr1	S1_42020399	0.1821	0.1429	0.0157		Chr1	S1_42020399	0.2182	0.0541	0.2676		Chr1	S1_42020399	0.1237	0.0008	0.0008		Chr1	S1_42020399	0.156	0.8241	0.2097		Chr1	S1_42020399
Chr1	S1_42074738	0.0094	0.01	0.1269		Chr1	S1_42074738	0.1367	0.012	0.0012		Chr1	S1_42074738	0.3795	0.0042	0.0415		Chr1	S1_42074738	0.6193	0.0258	0.0919		Chr1	S1_42074738	0.0526	0.0062	0.3004		Chr1	S1_42074738	0.236	0.1983	0.1732		Chr1	S1_42074738	0.2447	0.1095	0.0669		Chr1	S1_42074738	0.1163	0.3742	0.6461		Chr1	S1_42074738
Chr1	S1_42109301	0.2271	0.0255	0.5418		Chr1	S1_42109301	0.1159	0.0171	0.0067		Chr1	S1_42109301	0.7752	0.1593	0.0072		Chr1	S1_42109301	0.2937	0.0145	0.0194		Chr1	S1_42109301	0.1202	0.1426	0.6787		Chr1	S1_42109301	0.1425	0.0013	0.0006		Chr1	S1_42109301	0.1119	0.0642	0.0006		Chr1	S1_42109301	0.0093	0.29	0.3317		Chr1	S1_42109301
Chr1	S1_42125012	0.2122	0.0152	0.4774		Chr1	S1_42125012	0.0868	0.0311	0.0621		Chr1	S1_42125012	0.1194	0.0013	0.3603		Chr1	S1_42125012	0.3182	0.0546	0.2682		Chr1	S1_42125012	0.0195	0.0676	0.0296		Chr1	S1_42125012	0.1784	0.0233	0.0092		Chr1	S1_42125012	0.1876	0.0354	0.0039		Chr1	S1_42125012	0.2941	0.3919	0.4666		Chr1	S1_42125012
Chr1	S1_42208479	0.0008	0.0063	0.242		Chr1	S1_42208479	0.0543	0.0001	0.0199		Chr1	S1_42208479	0.5584	0.0024	0.0004		Chr1	S1_42208479	0.5835	0.0136	0.0048		Chr1	S1_42208479	0.1216	0.0474	0.2006		Chr1	S1_42208479	0.0934	0.0921	0.0221		Chr1	S1_42208479	0.2968	0.0989	0.0555		Chr1	S1_42208479	0.1894	0.1551	0.1844		Chr1	S1_42208479
Chr1	S1_42270473	0.4408	0.5225	0.235		Chr1	S1_42270473	0.1775	0.1479	0.2229		Chr1	S1_42270473	0.2279	0.0105	0.2947		Chr1	S1_42270473	0	0.0005	0.2735		Chr1	S1_42270473	0.0005	1.4075	0.0015		Chr1	S1_42270473	0.0357	0.1449	0.3168		Chr1	S1_42270473	0.3828	0.3823	0.1259		Chr1	S1_42270473	0.2645	0.041	0.0013		Chr1	S1_42270473
Chr1	S1_42300226	0.0235	0.4497	0.0338		Chr1	S1_42300226	0.8161	1.183	0.6503		Chr1	S1_42300226	0.1393	0.1187	0.1745		Chr1	S1_42300226	0.9238	0.2553	0.0679		Chr1	S1_42300226	0.001	0.4351	0.0099		Chr1	S1_42300226	0.1687	0.0293	0.0937		Chr1	S1_42300226	0.2257	0.0002	0.1037		Chr1	S1_42300226	0.0378	0.1407	0.008		Chr1	S1_42300226
Chr1	S1_42336093	0.2183	0.3701	0.0517		Chr1	S1_42336093	0.6492	0.9779	0.5663		Chr1	S1_42336093	0.3538	0.2707	0.1857		Chr1	S1_42336093	0.7804	0.1167	0.2157		Chr1	S1_42336093	0.079	0.4727	0.0016		Chr1	S1_42336093	0.1263	0.1497	0.1723		Chr1	S1_42336093	0.2692	0.0426	0.092		Chr1	S1_42336093	0.0002	0.402	0.0575		Chr1	S1_42336093
Chr1	S1_42399585	0.0447	1.2169	0.4336		Chr1	S1_42399585	0.3134	0.139	0.0225		Chr1	S1_42399585	0.1994	0.0573	0.3707		Chr1	S1_42399585	0.025	0.0232	0.0899		Chr1	S1_42399585	0.0506	0.6855	0.0061		Chr1	S1_42399585	0.1825	0.023	0.3168		Chr1	S1_42399585	0.3828	0.1174	0.2222		Chr1	S1_42399585	0.0151	0.0852	0.0013		Chr1	S1_42399585
Chr1	S1_42475288	0.0012	1.0209	0.0189		Chr1	S1_42475288	0.7859	1.0686	0.3288		Chr1	S1_42475288	0.4893	0.1699	0.0311		Chr1	S1_42475288	1.0922	0.5043	0.2992		Chr1	S1_42475288	0.0173	0.565	0.0962		Chr1	S1_42475288	0.0037	0.0003	0.0075		Chr1	S1_42475288	0.0195	0.0678	0.0175		Chr1	S1_42475288	0.1483	0.0791	0.0629		Chr1	S1_42475288
Chr1	S1_42484291	0.0724	0.0305	0.298		Chr1	S1_42484291	0.2201	0.0654	0.0479		Chr1	S1_42484291	0.7154	0.0269	0.0479		Chr1	S1_42484291	0.4188	0.0118	0.0004		Chr1	S1_42484291	0.1239	0.0366	0.0655		Chr1	S1_42484291	0.0466	0.0617	0.0553		Chr1	S1_42484291	0.026	0.0708	0.0094		Chr1	S1_42484291	0.0813	0.1118	0.2175		Chr1	S1_42484291
Chr1	S1_42550647	0.0558	0.0552	0.3366		Chr1	S1_42550647	0.1594	0.0981	0.005		Chr1	S1_42550647	0.786	0.0827	0.2346		Chr1	S1_42550647	0.1894	0.0086	0.032		Chr1	S1_42550647	0.4302	0.1361	0.1917		Chr1	S1_42550647	0.0838	0.0948	0.016		Chr1	S1_42550647	0.0194	0.0902	0.048		Chr1	S1_42550647	0.2585	0.1435	0.3062		Chr1	S1_42550647
Chr1	S1_42563216	0.0263	0.0069	0.5947		Chr1	S1_42563216	0.0485	0.0265	0.0011		Chr1	S1_42563216	0.5296	0.0354	0.0863		Chr1	S1_42563216	0.1148	0.0326	0.0099		Chr1	S1_42563216	0.5206	0.021	0.1685		Chr1	S1_42563216	0.1678	0.0634	0.0784		Chr1	S1_42563216	0.0932	0.15	0.0032		Chr1	S1_42563216	0.3084	0.0836	0.3002		Chr1	S1_42563216
Chr1	S1_42602885	0.1084	0.7591	0.3944		Chr1	S1_42602885	0.3857	0.0245	0.138		Chr1	S1_42602885	0.1056	0.0105	0.0417		Chr1	S1_42602885	0.2198	0.2602	0.0006		Chr1	S1_42602885	0.6131	0.1804	0.1072		Chr1	S1_42602885	0.0742	0.0009	0.3212		Chr1	S1_42602885	0.2413	0.4638	0.1033		Chr1	S1_42602885	0.6016	0.0085	0.0143		Chr1	S1_42602885
Chr1	S1_42714860	0.0021	0.0219	0.4757		Chr1	S1_42714860	0.0041	0.0013	0.1468		Chr1	S1_42714860	0.0493	0.013	0.0238		Chr1	S1_42714860	0.3124	0.0846	0.1871		Chr1	S1_42714860	0.4265	0.0421	0.1753		Chr1	S1_42714860	0.1749	0.0128	0.0251		Chr1	S1_42714860	0.0988	0.0003	0.0318		Chr1	S1_42714860	0.5904	0.336	0.0025		Chr1	S1_42714860
Chr1	S1_42814764	0.0259	0.0107	0.2128		Chr1	S1_42814764	0.0573	0.0077	0.1291		Chr1	S1_42814764	0.2611	0.032	0.0046		Chr1	S1_42814764	0.2356	0.079	0.0914		Chr1	S1_42814764	0.2828	0.5615	0.1625		Chr1	S1_42814764	0.1362	0.083	0.0001		Chr1	S1_42814764	0.0185	4.8563	0.1946		Chr1	S1_42814764	0.5191	0.8014	0.0838		Chr1	S1_42814764
Chr1	S1_42960993	0.0039	0.2024	0.3159		Chr1	S1_42960993	0	0.0057	0.2018		Chr1	S1_42960993	0.3902	0.0335	0.1987		Chr1	S1_42960993	0.0356	0.0108	0.1529		Chr1	S1_42960993	0.1363	0.0032	0.0175		Chr1	S1_42960993	0.0161	0.0628	0.037		Chr1	S1_42960993	0.0966	0.2528	0.0485		Chr1	S1_42960993	0.0019	0.0655	0.0316		Chr1	S1_42960993
Chr1	S1_42984563	0.078	0.0607	0.2231		Chr1	S1_42984563	0.0305	0.0354	0.3384		Chr1	S1_42984563	0.5398	0.0515	0.1783		Chr1	S1_42984563	0.0047	0.0278	0.2174		Chr1	S1_42984563	0.1523	0.0095	0.0173		Chr1	S1_42984563	0.006	0.0145	0.0173		Chr1	S1_42984563	0.0153	0.1324	0.035		Chr1	S1_42984563	0.015	0.0469	0.0705		Chr1	S1_42984563
Chr1	S1_43065536	0.1275	0.0015	0.27		Chr1	S1_43065536	0.053	0.0878	0.1171		Chr1	S1_43065536	0.6646	0.053	0.0271		Chr1	S1_43065536	0.2684	0.0007	0.0008		Chr1	S1_43065536	0.144	0.1504	0.0206		Chr1	S1_43065536	0.2733	0.0981	0.095		Chr1	S1_43065536	0.0039	0.0014	0.0439		Chr1	S1_43065536	0.0634	0.0583	0.1299		Chr1	S1_43065536
Chr1	S1_43170095	0.0283	0.037	0.3912		Chr1	S1_43170095	0.0051	0.0381	0.0776		Chr1	S1_43170095	0.5386	0.0281	0.0361		Chr1	S1_43170095	0.3802	0.0114	0.0001		Chr1	S1_43170095	0.1157	0.0494	0.0432		Chr1	S1_43170095	0.2901	0.1509	0.0971		Chr1	S1_43170095	0.0698	0.0196	0.0228		Chr1	S1_43170095	0.1651	0.0449	0.0718		Chr1	S1_43170095
Chr2	S2_5565	0.2655	0.3767	0.6704		Chr2	S2_5565	0.0457	0.3659	0		Chr2	S2_5565	0	0.0454	0.3028		Chr2	S2_5565	0.2676	0.1329	0		Chr2	S2_5565	1.192	0.001	0.2457		Chr2	S2_5565	0.0239	0.001	0.1239		Chr2	S2_5565	0.1981	0.3489	0.0001		Chr2	S2_5565	0.0535	0.1625	0.0344		Chr2	S2_5565
Chr2	S2_15048	0.049	0.6516	0.2233		Chr2	S2_15048	0.4525	1.3782	0.0658		Chr2	S2_15048	0.0117	0.0183	0.0272		Chr2	S2_15048	0.0056	0.3223	0.0081		Chr2	S2_15048	0.8867	0.0081	0.0013		Chr2	S2_15048	0.0856	0.0038	0.7244		Chr2	S2_15048	0.268	0.6617	0.3411		Chr2	S2_15048	0.0596	0.0026	0.2025		Chr2	S2_15048
Chr2	S2_115142	0.261	0.7441	0.0044		Chr2	S2_115142	0.2701	0.4521	0.0386		Chr2	S2_115142	0.0077	0.0849	0.2764		Chr2	S2_115142	1.4812	0.8716	0.1313		Chr2	S2_115142	0.0037	0.2699	0.0127		Chr2	S2_115142	0.0276	0.0251	0.0354		Chr2	S2_115142	0.0121	0.0208	0.1666		Chr2	S2_115142	0.0576	0.037	0.2702		Chr2	S2_115142
Chr2	S2_125078	0.1003	0.4642	0.0231		Chr2	S2_125078	0.3392	0.5555	0.0677		Chr2	S2_125078	0.0243	0.0342	0.145		Chr2	S2_125078	1.2768	0.815	0.1454		Chr2	S2_125078	0.002	0.1971	0.0023		Chr2	S2_125078	0.0742	0.0127	0.0976		Chr2	S2_125078	0.014	0.0075	0.1461		Chr2	S2_125078	0.0053	0.0361	0.3407		Chr2	S2_125078
Chr2	S2_126168	0.2505	0.3229	0.0011		Chr2	S2_126168	0.0585	0.2177	0.1818		Chr2	S2_126168	0	0.0289	0.0033		Chr2	S2_126168	0.6994	1.0274	0.1579		Chr2	S2_126168	0.008	0.0396	0.0241		Chr2	S2_126168	0.0975	0.0726	0.0943		Chr2	S2_126168	0.0017	0.0868	0.4364		Chr2	S2_126168	0	0.0068	0.1731		Chr2	S2_126168
Chr2	S2_164290	0.1883	0.4432	0.0372		Chr2	S2_164290	0.0992	0.3959	0.19		Chr2	S2_164290	0.0169	0.0117	0.0715		Chr2	S2_164290	1.2842	0.6871	0.0818		Chr2	S2_164290	0.0581	0.3493	0.0316		Chr2	S2_164290	0.0934	0.0733	0.0001		Chr2	S2_164290	0.0087	0.0442	0.29		Chr2	S2_164290	0.1094	0.1201	0.3616		Chr2	S2_164290
Chr2	S2_209212	0.1327	0.5606	0.001		Chr2	S2_209212	0.2579	0.4492	0.0678		Chr2	S2_209212	0.0077	0.0691	0.2329		Chr2	S2_209212	1.3739	0.7592	0.0706		Chr2	S2_209212	0.0007	0.2942	0.004		Chr2	S2_209212	0.086	0.0075	0.002		Chr2	S2_209212	0.0004	0.001	0.1596		Chr2	S2_209212	0.0952	0.062	0.4356		Chr2	S2_209212
Chr2	S2_262323	0.0991	0.4558	0.0004		Chr2	S2_262323	0.0505	0.4088	0.1706		Chr2	S2_262323	0.0162	0.0009	0.0646		Chr2	S2_262323	1.2043	0.8133	0.1038		Chr2	S2_262323	0.0666	0.2555	0.0232		Chr2	S2_262323	0.0526	0.0257	0.0239		Chr2	S2_262323	0.002	0.0137	0.1809		Chr2	S2_262323	0.0598	0.0789	0.532		Chr2	S2_262323
Chr2	S2_309945	0.3569	0.2666	0		Chr2	S2_309945	0.0244	0.191	0.2335		Chr2	S2_309945	0.0007	0.0272	0.0141		Chr2	S2_309945	0.9469	0.9166	0.0832		Chr2	S2_309945	0.0463	0.0482	0.0256		Chr2	S2_309945	0.1106	0.0867	0.0069		Chr2	S2_309945	0.0273	0.0992	0.3023		Chr2	S2_309945	0.0439	0.0025	0.2984		Chr2	S2_309945
Chr2	S2_345453	0.668	1.5613	0.0081		Chr2	S2_345453	0.0004	0.0502	0.0916		Chr2	S2_345453	0.2949	0.0001	0.3178		Chr2	S2_345453	0.1476	0.2241	0.2897		Chr2	S2_345453	0	0.0024	0.0375		Chr2	S2_345453	0.0092	0	0.2184		Chr2	S2_345453	0.0185	0.0479	0.1242		Chr2	S2_345453	0.002	0.0702	0.0713		Chr2	S2_345453
Chr2	S2_449189	0.1794	0.8991	0.027		Chr2	S2_449189	0.1746	0.6993	0.0615		Chr2	S2_449189	0.045	0.0598	0.1461		Chr2	S2_449189	1.536	0.9569	0.2065		Chr2	S2_449189	0.0438	0.2043	0.0282		Chr2	S2_449189	0.0056	0.1256	0.0078		Chr2	S2_449189	0.0273	0.009	0.0411		Chr2	S2_449189	0.0066	0.071	0.522		Chr2	S2_449189
Chr2	S2_494313	0.0024	0.1535	0.0696		Chr2	S2_494313	0.0023	0.0009	0.0002		Chr2	S2_494313	0.1825	0.1578	0.1678		Chr2	S2_494313	0.0864	0.0292	0.2961		Chr2	S2_494313	0.1077	0	0.4403		Chr2	S2_494313	0.1164	0.2217	0.1063		Chr2	S2_494313	0.8577	0.0086	0.0011		Chr2	S2_494313	0.0683	0.0477	0.1015		Chr2	S2_494313
Chr2	S2_544971	0.3874	0.0077	0.0465		Chr2	S2_544971	0.2512	0.407	0.006		Chr2	S2_544971	0.0004	0.1145	0.1158		Chr2	S2_544971	0.0765	0.0029	0.2469		Chr2	S2_544971	0.0385	0.5558	0.1926		Chr2	S2_544971	0.0239	0.2887	0.0027		Chr2	S2_544971	0.3177	0.417	0.1445		Chr2	S2_544971	0.1956	0.3269	0.076		Chr2	S2_544971
Chr2	S2_574018	0.0128	0.2087	0.0323		Chr2	S2_574018	0.1593	0.4797	0.0017		Chr2	S2_574018	0.6989	0.1649	0.3016		Chr2	S2_574018	1.0885	0.3939	0.0966		Chr2	S2_574018	0.0324	0.0458	0.0711		Chr2	S2_574018	0.0027	0.0005	0.3795		Chr2	S2_574018	0.9306	0.0376	0.2474		Chr2	S2_574018	0.0377	0.0076	0.0667		Chr2	S2_574018
Chr2	S2_625320	0.8811	0.2635	0.0221		Chr2	S2_625320	0.0023	0.1536	0.0659		Chr2	S2_625320	0.0915	0.2508	0.0456		Chr2	S2_625320	0	0.0239	0.1904		Chr2	S2_625320	0.5201	0.5703	0.0226		Chr2	S2_625320	0.112	0.4206	0.0468		Chr2	S2_625320	0.8593	0.6482	0.3787		Chr2	S2_625320	0.0042	0.7529	0.1261		Chr2	S2_625320
Chr2	S2_665533	0.0004	0.0245	0.1037		Chr2	S2_665533	0.1719	0.497	0.0012		Chr2	S2_665533	0.7186	0.1148	0.2387		Chr2	S2_665533	0.9323	0.2601	0.0138		Chr2	S2_665533	0.0087	0.013	0.1185		Chr2	S2_665533	0.0033	0.0004	0.4522		Chr2	S2_665533	0.7345	0.0606	0.0922		Chr2	S2_665533	0.0573	0.0158	0.0262		Chr2	S2_665533
Chr2	S2_668963	0.172	0.1447	0.0076		Chr2	S2_668963	0.3868	0.3719	4.412		Chr2	S2_668963	0.8468	0.1167	0.0251		Chr2	S2_668963	0.497	0.1318	0.3587		Chr2	S2_668963	0.2458	0.0695	0.0708		Chr2	S2_668963	0.0169	0.0295	0.3305		Chr2	S2_668963	0.1562	0.0017	0.1762		Chr2	S2_668963	0.042	0.0406	0.2285		Chr2	S2_668963
Chr2	S2_712683	0.2703	0.535	0.1334		Chr2	S2_712683	0.1901	0.0098	0.1774		Chr2	S2_712683	0.0057	0.0032	0.3171		Chr2	S2_712683	0.0137	0.0016	0.7812		Chr2	S2_712683	0.0375	0.0061	0.0125		Chr2	S2_712683	0.2073	0.0658	0.0871		Chr2	S2_712683	0.2531	0.005	0.0164		Chr2	S2_712683	0.0074	0.015	0.2641		Chr2	S2_712683
Chr2	S2_842651	1.0736	0.4398	0.0236		Chr2	S2_842651	0.2146	0.0367	0.2137		Chr2	S2_842651	0.159	0.1002	0.1295		Chr2	S2_842651	0.1539	0.2143	0.2935		Chr2	S2_842651	0.002	0.0757	0.0142		Chr2	S2_842651	0.1648	0.002	0.0111		Chr2	S2_842651	0.2095	0.0392	0.3225		Chr2	S2_842651	0.0469	0.0033	0.2264		Chr2	S2_842651
Chr2	S2_908725	0.0526	0.0576	0.0158		Chr2	S2_908725	0.2308	0.5378	0.0318		Chr2	S2_908725	0.4866	0.1562	0.3113		Chr2	S2_908725	1.2797	0.3782	0.003		Chr2	S2_908725	0.0578	0.0399	0.1961		Chr2	S2_908725	0.0019	0.002	0.3085		Chr2	S2_908725	0.655	0.0381	0.0536		Chr2	S2_908725	0.0832	0.0007	0.0991		Chr2	S2_908725
Chr2	S2_910478	0.0146	0.0511	0.0793		Chr2	S2_910478	0.1256	0.435	0.0019		Chr2	S2_910478	0.5947	0.1902	0.4151		Chr2	S2_910478	0.9276	0.2114	0.0005		Chr2	S2_910478	0.0346	0.0147	0.1601		Chr2	S2_910478	0.0004	0.0023	0.3555		Chr2	S2_910478	0.713	0.0758	0.0849		Chr2	S2_910478	0.1233	0.0236	0.0144		Chr2	S2_910478
Chr2	S2_939406	0.4732	0.3831	0.026		Chr2	S2_939406	0.2764	0.8329	0.0048		Chr2	S2_939406	0.0256	0.031	0.5489		Chr2	S2_939406	1.5925	0.7508	0.0219		Chr2	S2_939406	0.0256	0.0726	0.0458		Chr2	S2_939406	0.004	0.134	0.0249		Chr2	S2_939406	0.0576	0.0512	0.0042		Chr2	S2_939406	0.0047	0.2506	0.1707		Chr2	S2_939406
Chr2	S2_999714	0.8655	0.1501	0.234		Chr2	S2_999714	0.2034	0.8601	0.0323		Chr2	S2_999714	0.1469	0.0014	0.5208		Chr2	S2_999714	1.275	0.7262	0.2008		Chr2	S2_999714	0.0031	0.0047	0.0094		Chr2	S2_999714	0.0049	0.4928	0.0083		Chr2	S2_999714	0.0314	0.0178	0.0002		Chr2	S2_999714	0.0087	0.0387	0.0511		Chr2	S2_999714
Chr2	S2_1040902	1.127	0.2104	0.2441		Chr2	S2_1040902	0.1152	0.6911	0.0323		Chr2	S2_1040902	0.0646	0.0002	0.3898		Chr2	S2_1040902	1.4359	0.6689	0.084		Chr2	S2_1040902	0.0287	0.0012	0.0128		Chr2	S2_1040902	0.029	0.3251	0.0578		Chr2	S2_1040902	0.0911	0.0257	0.0014		Chr2	S2_1040902	0.0176	0.0707	0.0023		Chr2	S2_1040902
Chr2	S2_1132403	0.0542	0.0094	0.259		Chr2	S2_1132403	0.6505	1.1887	0.0236		Chr2	S2_1132403	0.3059	0.157	0.2407		Chr2	S2_1132403	1.1951	0.2611	0.755		Chr2	S2_1132403	0.0002	0.1224	0.0431		Chr2	S2_1132403	0.2165	0.5162	0.1058		Chr2	S2_1132403	0.0137	0.1057	0.2083		Chr2	S2_1132403	0.0665	0.174	0.1883		Chr2	S2_1132403
Chr2	S2_1209022	0.0003	0.1162	0.1773		Chr2	S2_1209022	1.2467	1.6611	0.0702		Chr2	S2_1209022	0.723	0.2631	0.2722		Chr2	S2_1209022	1.0392	0.3357	1.3157		Chr2	S2_1209022	0.0211	0.0716	0.0368		Chr2	S2_1209022	0.1069	0.9429	0.049		Chr2	S2_1209022	0.1511	0.0454	0.1225		Chr2	S2_1209022	0.0144	0.0982	0.6484		Chr2	S2_1209022
Chr2	S2_1210392	0.0088	0.087	0.2477		Chr2	S2_1210392	1.0027	1.5975	0.0806		Chr2	S2_1210392	0.6196	0.2336	0.166		Chr2	S2_1210392	1.0567	0.3243	0.9889		Chr2	S2_1210392	0.0002	0.0414	0.0415		Chr2	S2_1210392	0.1179	0.6567	0.0334		Chr2	S2_1210392	0.0364	0.1019	0.3114		Chr2	S2_1210392	0.0023	0.1435	0.3961		Chr2	S2_1210392
Chr2	S2_1328316	1.3393	1.1181	0.0242		Chr2	S2_1328316	0.4135	0.1273	0.1774		Chr2	S2_1328316	0.3423	0.047	0.1407		Chr2	S2_1328316	0.2774	0.2247	0.205		Chr2	S2_1328316	0.0389	0.071	0.0541		Chr2	S2_1328316	0.0309	0	0.1172		Chr2	S2_1328316	0.0508	0.0282	0.302		Chr2	S2_1328316	0	0.0861	0.1326		Chr2	S2_1328316
Chr2	S2_1388652	0.0194	0.0437	0.2594		Chr2	S2_1388652	1.074	1.9581	0.1237		Chr2	S2_1388652	0.6213	0.5295	0.365		Chr2	S2_1388652	1.243	0.1296	0.469		Chr2	S2_1388652	0.0278	0.2868	0.1424		Chr2	S2_1388652	0.1924	0.3554	0.0365		Chr2	S2_1388652	0.0022	0.2509	0.1751		Chr2	S2_1388652	0.1241	0.4124	0.3811		Chr2	S2_1388652
Chr2	S2_1393805	0.0483	0.0714	0.3185		Chr2	S2_1393805	1.1956	2.2929	0.1272		Chr2	S2_1393805	0.7816	0.4178	0.2896		Chr2	S2_1393805	1.1805	0.1795	0.6291		Chr2	S2_1393805	0.0471	0.2316	0.1191		Chr2	S2_1393805	0.1526	0.3875	0.0008		Chr2	S2_1393805	0.0001	0.2922	0.2795		Chr2	S2_1393805	0.0249	0.3951	0.499		Chr2	S2_1393805
Chr2	S2_1455607	0.0093	0.1119	0.4834		Chr2	S2_1455607	1.0851	2.1686	0.0728		Chr2	S2_1455607	0.7906	0.4456	0.4237		Chr2	S2_1455607	1.5413	0.1174	0.4887		Chr2	S2_1455607	0.0534	0.1893	0.1382		Chr2	S2_1455607	0.2283	0.4274	0.0084		Chr2	S2_1455607	0	0.1876	0.3238		Chr2	S2_1455607	0.0979	0.2726	0.4888		Chr2	S2_1455607
Chr2	S2_1660713	0.5523	0.2336	0.2253		Chr2	S2_1660713	0.6505	1.1785	0.0358		Chr2	S2_1660713	0.2406	0.1985	0.5727		Chr2	S2_1660713	1.1648	0.4602	0.1254		Chr2	S2_1660713	0.0005	0.0085	0.0022		Chr2	S2_1660713	0.0198	0.4768	0.0594		Chr2	S2_1660713	0.086	0.0047	0.0281		Chr2	S2_1660713	0.0031	0.0345	0.0521		Chr2	S2_1660713
Chr2	S2_1994215	0.0053	0.0046	0.4762		Chr2	S2_1994215	0.1963	0.2619	0.075		Chr2	S2_1994215	0.8992	0.4037	0.4895		Chr2	S2_1994215	0.4004	0.2625	0.0369		Chr2	S2_1994215	0.5257	0.0688	0.1059		Chr2	S2_1994215	0.0445	0.0028	0.1017		Chr2	S2_1994215	0.8333	0.006	0.027		Chr2	S2_1994215	0.0029	0.0697	0.0173		Chr2	S2_1994215
Chr2	S2_2020743	0.121	0.1086	0.0688		Chr2	S2_2020743	0.0289	0.01	0.0024		Chr2	S2_2020743	0.0471	0.0001	0.0342		Chr2	S2_2020743	0.1034	0.2285	0.3248		Chr2	S2_2020743	0.5022	0.2011	0.9342		Chr2	S2_2020743	0.1183	0.1572	0.1401		Chr2	S2_2020743	1.3629	0.0615	0.0011		Chr2	S2_2020743	0.0028	0.0768	0.1749		Chr2	S2_2020743
Chr2	S2_2075854	0.0028	0.0027	0.6447		Chr2	S2_2075854	0.2308	0.2969	0.0308		Chr2	S2_2075854	1.0035	0.3135	0.495		Chr2	S2_2075854	0.7272	0.4014	0		Chr2	S2_2075854	0.7704	0.0883	0.1708		Chr2	S2_2075854	0.0342	0.0034	0.152		Chr2	S2_2075854	0.8896	0.0092	0.0319		Chr2	S2_2075854	0.0021	0.0504	0.0173		Chr2	S2_2075854
Chr2	S2_2220891	0.7411	1.1476	0.0005		Chr2	S2_2220891	0.0512	0.3582	0.0015		Chr2	S2_2220891	0.0259	0.0003	0.0454		Chr2	S2_2220891	0.2889	0.3863	0.444		Chr2	S2_2220891	0.1066	0.2123	0.0344		Chr2	S2_2220891	0.0014	0.0004	0.0267		Chr2	S2_2220891	0.3106	0.0481	0.0836		Chr2	S2_2220891	0.0029	0.0049	0.2125		Chr2	S2_2220891
Chr2	S2_2399467	0.4546	1.0386	0.0252		Chr2	S2_2399467	0.1478	0.0984	0.0106		Chr2	S2_2399467	0.1207	0	0.0034		Chr2	S2_2399467	0.433	0.1437	0.6943		Chr2	S2_2399467	0.1281	0.0236	0.1143		Chr2	S2_2399467	0.0605	0	0.0006		Chr2	S2_2399467	0.4121	0.0007	0.014		Chr2	S2_2399467	0.6901	0.0006	0.0026		Chr2	S2_2399467
Chr2	S2_2444464	0.2283	0.0322	0.427		Chr2	S2_2444464	1.5934	0.0851	0.0004		Chr2	S2_2444464	0.4212	0.6474	0.1531		Chr2	S2_2444464	0.5301	0.0042	0.5828		Chr2	S2_2444464	0.4709	0.008	0.0021		Chr2	S2_2444464	0.0401	0.1253	0.0859		Chr2	S2_2444464	0.0001	0.0477	0.0694		Chr2	S2_2444464	0.0745	0.1242	0.2388		Chr2	S2_2444464
Chr2	S2_2558275	0.0011	0.2053	0.2793		Chr2	S2_2558275	1.6045	0.2266	0.0741		Chr2	S2_2558275	0.3245	0.5414	0.1706		Chr2	S2_2558275	1.0843	0.1003	0.0026		Chr2	S2_2558275	0.399	0.0001	0.003		Chr2	S2_2558275	0.0248	0.0943	0.1143		Chr2	S2_2558275	0.1935	0.0564	0.0084		Chr2	S2_2558275	0.0676	0.0775	9.2606		Chr2	S2_2558275
Chr2	S2_2561083	0.3705	0.1123	0.3309		Chr2	S2_2561083	0.128	0.0044	0.6607		Chr2	S2_2561083	0.0273	0.0414	0.3201		Chr2	S2_2561083	0.9799	0.6483	0.0212		Chr2	S2_2561083	0.0069	0.0052	0.0007		Chr2	S2_2561083	0.1107	0.0012	0.2637		Chr2	S2_2561083	0.0286	0.0112	0.0525		Chr2	S2_2561083	0.0025	0.1904	0.003		Chr2	S2_2561083
Chr2	S2_2607892	0.0002	0.1638	0.5361		Chr2	S2_2607892	1.5761	0.2218	0.0242		Chr2	S2_2607892	0.3317	0.4894	0.3048		Chr2	S2_2607892	1.016	0.2814	0.019		Chr2	S2_2607892	0.5404	0.0799	0.002		Chr2	S2_2607892	0.167	0.0726	0.0334		Chr2	S2_2607892	0.1081	0.0452	0.0022		Chr2	S2_2607892	0.0171	0.2046	0.0004		Chr2	S2_2607892
Chr2	S2_2645888	0.9601	1.007	0.0009		Chr2	S2_2645888	0.0153	0.1401	0.047		Chr2	S2_2645888	0.0545	0.013	0.0009		Chr2	S2_2645888	0.4841	0.6764	0.343		Chr2	S2_2645888	0.0452	0.1284	0.0004		Chr2	S2_2645888	0.0142	0.0002	0.0627		Chr2	S2_2645888	0.3022	0.0194	0.1594		Chr2	S2_2645888	0.3322	0.0068	0.1764		Chr2	S2_2645888
Chr2	S2_2765286	0.6533	1.0057	0		Chr2	S2_2765286	0.0689	0.2873	0.002		Chr2	S2_2765286	0.03	0.0001	0.0084		Chr2	S2_2765286	0.4692	0.5789	0.3139		Chr2	S2_2765286	0.004	0.1268	0.001		Chr2	S2_2765286	0.0009	0.0015	0.0252		Chr2	S2_2765286	0.3023	0.0033	0.1175		Chr2	S2_2765286	0.1396	0	0.1915		Chr2	S2_2765286
Chr2	S2_2845820	0.0103	0.0016	0.2823		Chr2	S2_2845820	1.4491	1.313	0.0907		Chr2	S2_2845820	0.4712	0.7785	0.1002		Chr2	S2_2845820	0.3727	0.095	0.8268		Chr2	S2_2845820	0.199	0.0062	0.0459		Chr2	S2_2845820	0.0052	0.1322	0.0538		Chr2	S2_2845820	0.0039	0.1428	0.189		Chr2	S2_2845820	0.0689	0.0002	0.246		Chr2	S2_2845820
Chr2	S2_2875306	0.0137	0.0739	0.2152		Chr2	S2_2875306	0.6209	0.3279	0.3293		Chr2	S2_2875306	0.2659	0.0038	0.0122		Chr2	S2_2875306	0.1927	0.2267	0.0018		Chr2	S2_2875306	0.3111	0.0067	0.48		Chr2	S2_2875306	0.079	0.0004	0.0003		Chr2	S2_2875306	0.0934	0.0309	0.0706		Chr2	S2_2875306	0.3039	0.3654	0.3395		Chr2	S2_2875306
Chr2	S2_2881463	0.0311	0.0332	0.6193		Chr2	S2_2881463	0.4185	0.935	0.036		Chr2	S2_2881463	0.4316	0.7468	0.1451		Chr2	S2_2881463	0.0766	0.0049	0.3331		Chr2	S2_2881463	0.0001	0.0084	0.0349		Chr2	S2_2881463	0.0027	0.2762	0.0361		Chr2	S2_2881463	0.0003	0.2916	0.1409		Chr2	S2_2881463	0.0503	0.2327	0.1512		Chr2	S2_2881463
Chr2	S2_2922400	0.1227	0.0881	0.0024		Chr2	S2_2922400	0.0718	0.4207	0.6342		Chr2	S2_2922400	0.0616	0	0.0421		Chr2	S2_2922400	0.0289	0.0311	0.0431		Chr2	S2_2922400	0.9013	0.0013	0.0877		Chr2	S2_2922400	0.2649	0.0134	0.0073		Chr2	S2_2922400	0.3965	0.1205	0.4077		Chr2	S2_2922400	0.8091	0.5426	0.0779		Chr2	S2_2922400
Chr2	S2_2924934	0.0001	0.0055	0.3664		Chr2	S2_2924934	0.7435	0.9158	0.0045		Chr2	S2_2924934	0.3106	0.7951	0.1251		Chr2	S2_2924934	0.1507	0.0123	0.6677		Chr2	S2_2924934	0.2729	0.0051	0.0477		Chr2	S2_2924934	0.0234	0.0929	0.0717		Chr2	S2_2924934	0.0153	0.1226	0.1637		Chr2	S2_2924934	0.061	0.0041	0.0974		Chr2	S2_2924934
Chr2	S2_2944854	0.0102	0.4073	0.1986		Chr2	S2_2944854	0.3557	0.0203	0.0417		Chr2	S2_2944854	0.0151	0.0032	0.0837		Chr2	S2_2944854	0.449	0.1055	0.3477		Chr2	S2_2944854	0.3506	0.1645	0.003		Chr2	S2_2944854	0.0427	0.0037	0.0862		Chr2	S2_2944854	0.1061	0.0013	0.0554		Chr2	S2_2944854	0.195	0.5223	0.2155		Chr2	S2_2944854
Chr2	S2_2974596	0.0031	0.3891	0.1202		Chr2	S2_2974596	0.2248	0.0365	0.0403		Chr2	S2_2974596	0.027	0	0.0696		Chr2	S2_2974596	0.1837	0.042	0.2669		Chr2	S2_2974596	0.4762	0.2673	0.0402		Chr2	S2_2974596	0.0258	0.0108	0.0809		Chr2	S2_2974596	0.2831	0.0036	0.0591		Chr2	S2_2974596	0.2112	0.3849	0.1312		Chr2	S2_2974596
Chr2	S2_3125280	0.0957	0.0199	0.926		Chr2	S2_3125280	0.6495	0.009	0.0418		Chr2	S2_3125280	0.4995	0.3421	0.0081		Chr2	S2_3125280	0.3444	0.0183	0.2508		Chr2	S2_3125280	0.2974	0.0347	0		Chr2	S2_3125280	0.0088	0.2498	0.0589		Chr2	S2_3125280	0.027	0.1973	0.2031		Chr2	S2_3125280	0.1011	0.0005	0.0072		Chr2	S2_3125280
Chr2	S2_3135506	0.2124	0.0635	0.9913		Chr2	S2_3135506	0.8849	0.0012	0.021		Chr2	S2_3135506	0.4318	0.4692	0.0881		Chr2	S2_3135506	0.1901	0.239	0.2889		Chr2	S2_3135506	0.3926	0.0381	0.0062		Chr2	S2_3135506	0.0049	0.0983	0.0327		Chr2	S2_3135506	0.0609	0.2092	0.1273		Chr2	S2_3135506	0.0169	0.02	0.0012		Chr2	S2_3135506
Chr2	S2_3180610	0.2541	0.1728	0.0065		Chr2	S2_3180610	0.0841	0.3541	0.12		Chr2	S2_3180610	0.0003	0.0561	0.1069		Chr2	S2_3180610	0.205	0.0164	0.0054		Chr2	S2_3180610	0.9254	0.0612	0.0089		Chr2	S2_3180610	0.0038	0.0329	0		Chr2	S2_3180610	0.0193	0.1248	0.0023		Chr2	S2_3180610	0.0118	0.0406	0.0908		Chr2	S2_3180610
Chr2	S2_3181677	0.0037	0.114	0.5895		Chr2	S2_3181677	0.2601	0.5588	0.0812		Chr2	S2_3181677	0.2997	0.4845	0.0878		Chr2	S2_3181677	0.113	0.0005	0.1233		Chr2	S2_3181677	0.0111	0.0202	0.0877		Chr2	S2_3181677	0.0045	0.1588	0.0184		Chr2	S2_3181677	0.0075	0.3942	0.1201		Chr2	S2_3181677	0.0193	0.4233	0.0938		Chr2	S2_3181677
Chr2	S2_3340607	0.0001	0.0342	0.5553		Chr2	S2_3340607	0.387	0.01	0.2347		Chr2	S2_3340607	0.3705	0.1476	0.0637		Chr2	S2_3340607	0.3141	0.0286	0.022		Chr2	S2_3340607	0.3907	0.0025	0.0002		Chr2	S2_3340607	0.0001	0.0212	0.0107		Chr2	S2_3340607	0.0016	0.0253	0.0048		Chr2	S2_3340607	0.1083	0.255	0.0254		Chr2	S2_3340607
Chr2	S2_3359232	0.2954	0.0083	0.433		Chr2	S2_3359232	0.4553	0.6625	0.0509		Chr2	S2_3359232	0.2122	0.601	0.1469		Chr2	S2_3359232	0.2688	0.0288	0.0003		Chr2	S2_3359232	0.0558	0.0149	0.0015		Chr2	S2_3359232	0.0295	0.0682	0.0669		Chr2	S2_3359232	0.0623	0.2931	0.0595		Chr2	S2_3359232	0.1205	0.0167	0.033		Chr2	S2_3359232
Chr2	S2_3659517	0.0493	0.5535	0.3089		Chr2	S2_3659517	0.071	0.0227	0.0161		Chr2	S2_3659517	0.3229	0.6686	0.2671		Chr2	S2_3659517	0.0104	0.0033	0.2294		Chr2	S2_3659517	0.187	0.1658	0.0135		Chr2	S2_3659517	0.0212	0.2263	0.0703		Chr2	S2_3659517	0.1328	0.0219	0.1366		Chr2	S2_3659517	0.2626	0.1791	0.086		Chr2	S2_3659517
Chr2	S2_3835380	0.2873	1.2032	0.0003		Chr2	S2_3835380	0.0513	0.1057	0.1358		Chr2	S2_3835380	0.0248	0.0077	0.005		Chr2	S2_3835380	0.1309	0.5797	0.02		Chr2	S2_3835380	0.0083	0.7609	0.0078		Chr2	S2_3835380	0.0527	0.0284	0.4672		Chr2	S2_3835380	0.2348	0.1857	0.0326		Chr2	S2_3835380	0.0502	0.0024	0.0147		Chr2	S2_3835380
Chr2	S2_3849325	0.2376	0.7705	0.032		Chr2	S2_3849325	0.0641	0.1181	0.1029		Chr2	S2_3849325	0.0015	0.0003	0.0072		Chr2	S2_3849325	0.1546	0.646	0.1218		Chr2	S2_3849325	0.0528	0.5752	0.0001		Chr2	S2_3849325	0.0382	0.0585	0.4005		Chr2	S2_3849325	0.1407	0.0764	0.1391		Chr2	S2_3849325	0.0255	0.0433	0.0538		Chr2	S2_3849325
Chr2	S2_3880042	0.2955	1.1897	0.0001		Chr2	S2_3880042	0.0349	0.0926	0.1217		Chr2	S2_3880042	0.0297	0.0347	0.006		Chr2	S2_3880042	0.1668	0.6316	0.042		Chr2	S2_3880042	0.0078	0.8434	0.0031		Chr2	S2_3880042	0.0185	0.0115	0.2966		Chr2	S2_3880042	0.2314	0.1381	0.0548		Chr2	S2_3880042	0.0003	0.0016	0.0218		Chr2	S2_3880042
Chr2	S2_4025285	0.1703	1.4749	0.0005		Chr2	S2_4025285	0.0003	0.0503	0.0395		Chr2	S2_4025285	0.0706	0.0191	0.0003		Chr2	S2_4025285	0.1123	0.4536	0.0355		Chr2	S2_4025285	0.0197	0.8721	0.0278		Chr2	S2_4025285	0.0019	0.0024	0.346		Chr2	S2_4025285	0.1931	0.1797	0.0137		Chr2	S2_4025285	0.0007	0.0005	0.0298		Chr2	S2_4025285
Chr2	S2_4030879	0.1543	1.0351	0.0004		Chr2	S2_4030879	0.0416	0.0733	0.0652		Chr2	S2_4030879	0.0316	0	0.0006		Chr2	S2_4030879	0.1454	0.5497	0.1098		Chr2	S2_4030879	0.0381	0.7478	0.0465		Chr2	S2_4030879	0.0027	0.0271	0.2931		Chr2	S2_4030879	0.0802	0.0983	0.1031		Chr2	S2_4030879	0.0696	0.0494	0.0611		Chr2	S2_4030879
Chr2	S2_4049356	0.1439	1.2108	0.0037		Chr2	S2_4049356	0.0287	0.0307	0.105		Chr2	S2_4049356	0.0402	0.0033	0.0001		Chr2	S2_4049356	0.1272	0.3916	0.0284		Chr2	S2_4049356	0.0363	0.8685	0.0388		Chr2	S2_4049356	0.016	0.009	0.2797		Chr2	S2_4049356	0.2166	0.1448	0.06		Chr2	S2_4049356	0.0092	0.011	0.0184		Chr2	S2_4049356
Chr2	S2_4070445	0.0966	0.7264	0.0069		Chr2	S2_4070445	0.0359	0.0834	0.0324		Chr2	S2_4070445	0.0068	0.0792	0.0007		Chr2	S2_4070445	0.0686	0.1554	0.0548		Chr2	S2_4070445	0.0315	0.4291	0.0158		Chr2	S2_4070445	0.0016	0.0119	0.4447		Chr2	S2_4070445	0.2388	0.218	0.0166		Chr2	S2_4070445	0.0014	0.0408	0.0446		Chr2	S2_4070445
Chr2	S2_4299598	0.0407	0.7637	0.004		Chr2	S2_4299598	0.3283	0.1331	0.1518		Chr2	S2_4299598	0	0.0002	0		Chr2	S2_4299598	0.008	0	0.0967		Chr2	S2_4299598	1.1079	0.2262	0.0045		Chr2	S2_4299598	0.1915	0.1019	0.5411		Chr2	S2_4299598	0.4793	0.3539	0.019		Chr2	S2_4299598	0.2717	0.2047	0.0434		Chr2	S2_4299598
Chr2	S2_4304822	0.0142	0.5582	0.039		Chr2	S2_4304822	0.1327	0.0518	0.0317		Chr2	S2_4304822	0.0716	0.0121	0.0013		Chr2	S2_4304822	0.1462	0.322	0.1516		Chr2	S2_4304822	0.1319	0.5823	0.163		Chr2	S2_4304822	0.045	0.0146	0.1981		Chr2	S2_4304822	0.1103	0.0477	0.2827		Chr2	S2_4304822	0.1032	0.0348	0.1847		Chr2	S2_4304822
Chr2	S2_4330117	0.0295	0.6095	0.0007		Chr2	S2_4330117	0.0063	0.0203	0.179		Chr2	S2_4330117	0.0515	0.2335	0.012		Chr2	S2_4330117	0.0218	0.0209	0.054		Chr2	S2_4330117	0.0762	0.107	0.0121		Chr2	S2_4330117	0.2076	0.0202	0.0334		Chr2	S2_4330117	0.1202	0.0001	0.0373		Chr2	S2_4330117	0.4659	0.0006	0.0782		Chr2	S2_4330117
Chr2	S2_4356985	0.0707	1.5173	0.0214		Chr2	S2_4356985	0.0353	0.0265	0.0156		Chr2	S2_4356985	0.0008	0.2058	0.0001		Chr2	S2_4356985	0.0923	0.1415	0.3641		Chr2	S2_4356985	0.432	0.0222	0.0043		Chr2	S2_4356985	0.1697	0.0254	0.0221		Chr2	S2_4356985	0.522	0.0198	0.1056		Chr2	S2_4356985	0.0226	0.1594	0.0044		Chr2	S2_4356985
Chr2	S2_4445668	0.0008	0.9568	0.0231		Chr2	S2_4445668	0.2238	0.0002	0.0204		Chr2	S2_4445668	0.0014	0.0107	0.1779		Chr2	S2_4445668	0.4546	0.3951	0.0015		Chr2	S2_4445668	0.1823	0.2291	0.2542		Chr2	S2_4445668	0.0011	0.0163	0.0086		Chr2	S2_4445668	0.5376	0.0001	0.0092		Chr2	S2_4445668	0.0092	0.0002	0.6929		Chr2	S2_4445668
Chr2	S2_4499197	0.4512	0.5621	0.0544		Chr2	S2_4499197	0.1865	0.048	0.1684		Chr2	S2_4499197	0.0532	0.0149	0.0056		Chr2	S2_4499197	0.6462	0.3384	0.3382		Chr2	S2_4499197	0.0261	0.0626	0.1503		Chr2	S2_4499197	0.0018	0.0095	0.0446		Chr2	S2_4499197	0.0195	0.0459	0.5536		Chr2	S2_4499197	0.1963	0.3266	0.5074		Chr2	S2_4499197
Chr2	S2_4565707	0.6652	0.5101	0.0555		Chr2	S2_4565707	0.0891	0.0067	0.2979		Chr2	S2_4565707	0.0751	0.0014	0.0101		Chr2	S2_4565707	0.6183	0.3847	0.4013		Chr2	S2_4565707	0.0871	0.0671	0.1468		Chr2	S2_4565707	0.0269	0.0181	0.0654		Chr2	S2_4565707	0.0121	0.0762	0.5931		Chr2	S2_4565707	0.4145	0.2423	0.5098		Chr2	S2_4565707
Chr2	S2_4571546	0.0901	0.332	0.0036		Chr2	S2_4571546	0.065	0.0019	0.0649		Chr2	S2_4571546	0.0071	0.0316	0.0021		Chr2	S2_4571546	0.2756	0.0319	0.1092		Chr2	S2_4571546	0.086	0.3852	0.007		Chr2	S2_4571546	0.0139	0.0115	0.0905		Chr2	S2_4571546	0.1247	0.112	0.1187		Chr2	S2_4571546	0.1308	0.3987	0.0328		Chr2	S2_4571546
Chr2	S2_4576909	0.017	0.3332	0.0615		Chr2	S2_4576909	0.0196	0.1881	0.0328		Chr2	S2_4576909	0.0241	0.0451	0.1499		Chr2	S2_4576909	0.0473	0.0011	0.009		Chr2	S2_4576909	0.5584	0.001	0.0317		Chr2	S2_4576909	0.1183	0.0105	0.0548		Chr2	S2_4576909	0.089	0.281	0.4068		Chr2	S2_4576909	0.779	0.2089	0.7597		Chr2	S2_4576909
Chr2	S2_4579633	0.0961	0.1663	0.0007		Chr2	S2_4579633	0.0094	0.0897	0.267		Chr2	S2_4579633	0.0326	0.0101	0.1237		Chr2	S2_4579633	0.2274	0.0705	0.0533		Chr2	S2_4579633	0.5349	0.181	0.003		Chr2	S2_4579633	0.2115	0.0014	0.0326		Chr2	S2_4579633	0.0194	0.0808	0.2113		Chr2	S2_4579633	0.4603	0.1015	0.0061		Chr2	S2_4579633
Chr2	S2_4669781	0.4167	0.7895	0.0438		Chr2	S2_4669781	0.1911	0.7838	0.0042		Chr2	S2_4669781	0.007	0.1127	0.3254		Chr2	S2_4669781	0.6988	0.4509	0.0432		Chr2	S2_4669781	0.1607	0.0633	0.0956		Chr2	S2_4669781	0.1833	0.0107	0.1059		Chr2	S2_4669781	0.1372	0.11	0.1334		Chr2	S2_4669781	0.0002	1.0191	0.7134		Chr2	S2_4669781
Chr2	S2_4784555	0.0489	0.7502	0.0353		Chr2	S2_4784555	0.0928	0.0418	0		Chr2	S2_4784555	0.0047	0.0077	0.0816		Chr2	S2_4784555	0.2192	0.1987	0.0003		Chr2	S2_4784555	0.128	0.0571	0.3487		Chr2	S2_4784555	0.0041	0.0012	0.004		Chr2	S2_4784555	0.2174	0.001	0.0097		Chr2	S2_4784555	0.0957	0.014	0.4556		Chr2	S2_4784555
Chr2	S2_4795454	0.057	0.5724	0.0683		Chr2	S2_4795454	0.0664	0.0703	0.0007		Chr2	S2_4795454	0.0038	0.0012	0.081		Chr2	S2_4795454	0.2319	0.2075	0.0003		Chr2	S2_4795454	0.0314	0.0429	0.1917		Chr2	S2_4795454	0.0057	0.0002	0.0105		Chr2	S2_4795454	0.2331	0.0037	0.0176		Chr2	S2_4795454	0.076	0.0023	0.4071		Chr2	S2_4795454
Chr2	S2_4871846	0.037	0.0028	0.0321		Chr2	S2_4871846	0.2228	0.0211	0.0068		Chr2	S2_4871846	0.058	0.0924	0.0069		Chr2	S2_4871846	0.0025	0.0269	1.0093		Chr2	S2_4871846	0.2296	0.3871	0.1955		Chr2	S2_4871846	0.0831	0.0034	0.3121		Chr2	S2_4871846	0.015	0.1259	0.0745		Chr2	S2_4871846	0.1039	0.0273	0.0651		Chr2	S2_4871846
Chr2	S2_4895038	0.19	0.0695	0.0023		Chr2	S2_4895038	0.0008	0.0726	0.3028		Chr2	S2_4895038	0.1167	0.021	0.1835		Chr2	S2_4895038	0.1432	0.0774	0.4463		Chr2	S2_4895038	0.0036	0.1071	0.2248		Chr2	S2_4895038	0.2176	0.0611	0.0039		Chr2	S2_4895038	0.0192	0.0025	0.3197		Chr2	S2_4895038	0.4343	0.2692	0.3288		Chr2	S2_4895038
Chr2	S2_4954854	0.2791	0.0621	0.2951		Chr2	S2_4954854	0.1809	0.0203	0.3735		Chr2	S2_4954854	0.204	0.1507	0.3195		Chr2	S2_4954854	0.0205	0.0494	0.257		Chr2	S2_4954854	0.2856	0.0112	0.3812		Chr2	S2_4954854	0.0139	0.0796	0.0096		Chr2	S2_4954854	0.2339	0.5813	0.2363		Chr2	S2_4954854	0.0279	0.0065	0.4815		Chr2	S2_4954854
Chr2	S2_4981501	0.3475	0.0368	0.0042		Chr2	S2_4981501	0.0007	0.0375	0.1537		Chr2	S2_4981501	0.0831	0.0086	0.0827		Chr2	S2_4981501	0.2344	0.1193	0.4228		Chr2	S2_4981501	0.0012	0.045	0.3123		Chr2	S2_4981501	0.2142	0.0531	0.0001		Chr2	S2_4981501	0.0397	0.005	0.1956		Chr2	S2_4981501	0.5467	0.3136	0.3718		Chr2	S2_4981501
Chr2	S2_5044815	0.2262	0.2235	0.1019		Chr2	S2_5044815	0.1013	0.0011	0.011		Chr2	S2_5044815	0.0253	0.1627	0.0003		Chr2	S2_5044815	0.0981	0.1892	0.3103		Chr2	S2_5044815	0.1902	0.1783	0.0726		Chr2	S2_5044815	0.2278	0.0162	0.0356		Chr2	S2_5044815	0.0154	0.0007	0.3483		Chr2	S2_5044815	0.3362	0.1369	0.1317		Chr2	S2_5044815
Chr2	S2_5055194	0.2103	0.1472	0.0741		Chr2	S2_5055194	0.1054	0.0034	0.0085		Chr2	S2_5055194	0.0419	0.3046	0.0022		Chr2	S2_5055194	0.0739	0.0772	0.2303		Chr2	S2_5055194	0.1715	0.1432	0.1827		Chr2	S2_5055194	0.263	0.002	0.0251		Chr2	S2_5055194	0.0097	0.0023	0.3913		Chr2	S2_5055194	0.3057	0.1642	0.2497		Chr2	S2_5055194
Chr2	S2_5067204	0.2344	0.1721	0.1354		Chr2	S2_5067204	0.0112	0.0083	0.0147		Chr2	S2_5067204	0.0009	0.0706	0.0001		Chr2	S2_5067204	0.0321	0.0747	0.1791		Chr2	S2_5067204	0.0611	0.3332	0.1475		Chr2	S2_5067204	0.2158	0.0083	0.0569		Chr2	S2_5067204	0.0712	0.0354	0.1975		Chr2	S2_5067204	0.0813	0.3237	0.3346		Chr2	S2_5067204
Chr2	S2_5114843	0.0022	0.6289	0.0444		Chr2	S2_5114843	0.1805	0.0114	0.074		Chr2	S2_5114843	0.0853	0.0753	0.0091		Chr2	S2_5114843	0.1262	0.1126	0.7609		Chr2	S2_5114843	0.406	0.128	0.2422		Chr2	S2_5114843	0.0914	0.0638	0.0453		Chr2	S2_5114843	0.0064	0.0053	0.0086		Chr2	S2_5114843	0.0073	0.0001	0.3026		Chr2	S2_5114843
Chr2	S2_5154727	0.0134	0.3687	0.0213		Chr2	S2_5154727	0.1861	0.042	0.0594		Chr2	S2_5154727	0.0878	0.1589	0.0065		Chr2	S2_5154727	0.0662	0.1099	0.9046		Chr2	S2_5154727	0.7072	0.0312	0.2415		Chr2	S2_5154727	0.1651	0.0552	0.0149		Chr2	S2_5154727	0.002	0.0395	0.0051		Chr2	S2_5154727	0.0056	0.0287	0.1472		Chr2	S2_5154727
Chr2	S2_5185110	0.1831	0.0312	0.0216		Chr2	S2_5185110	0.0076	0.1663	0.0611		Chr2	S2_5185110	0.0062	0.0543	0		Chr2	S2_5185110	0.0009	0.0004	0.0771		Chr2	S2_5185110	0.0876	0.373	0.2132		Chr2	S2_5185110	0.1576	0.0094	0.0759		Chr2	S2_5185110	0.2967	0.0872	0.0962		Chr2	S2_5185110	0.0145	0.5914	0.1858		Chr2	S2_5185110
Chr2	S2_5195203	0.0746	0.0189	0.0743		Chr2	S2_5195203	0.003	0.1751	0.1205		Chr2	S2_5195203	0.0014	0.1159	0.0439		Chr2	S2_5195203	0.0115	0.0232	0.2166		Chr2	S2_5195203	0.1921	0.0157	0.6526		Chr2	S2_5195203	0.1211	0.0982	0.0454		Chr2	S2_5195203	0.2226	0.0668	0.1031		Chr2	S2_5195203	0.2614	0.5327	0.0231		Chr2	S2_5195203
Chr2	S2_5230872	0.1334	0.1652	0.0477		Chr2	S2_5230872	0.0004	0.0505	0.0304		Chr2	S2_5230872	0	0.1094	0.0268		Chr2	S2_5230872	0.0101	0.0009	0.0657		Chr2	S2_5230872	0.0217	0.2879	0.2681		Chr2	S2_5230872	0.0901	0.0103	0.0439		Chr2	S2_5230872	0.1645	0.0254	0.0591		Chr2	S2_5230872	0	0.9501	0.1943		Chr2	S2_5230872
Chr2	S2_5239052	0.1316	0.2117	0.1889		Chr2	S2_5239052	0.0001	0.0562	0.06		Chr2	S2_5239052	0.0011	0.076	0.0494		Chr2	S2_5239052	0.0516	0.0003	0.0371		Chr2	S2_5239052	0.0225	0.5222	0.2016		Chr2	S2_5239052	0.0142	0.0034	0.113		Chr2	S2_5239052	0.1799	0.0807	0.0506		Chr2	S2_5239052	0.0779	0.7903	0.1901		Chr2	S2_5239052
Chr2	S2_5305684	0.207	0.0383	0.0213		Chr2	S2_5305684	0.0045	0.0945	0.2201		Chr2	S2_5305684	0.0051	0.1144	0.0018		Chr2	S2_5305684	0.0168	0.0263	0.1251		Chr2	S2_5305684	0.1038	0.068	0.2462		Chr2	S2_5305684	0.2588	0.0005	0.0016		Chr2	S2_5305684	0.2482	0.0699	0.1992		Chr2	S2_5305684	0.264	0.7174	0.0743		Chr2	S2_5305684
Chr2	S2_5315177	0.121	0.0001	0.0064		Chr2	S2_5315177	0.0118	0.1323	0.3101		Chr2	S2_5315177	0.0016	0.1088	0.0047		Chr2	S2_5315177	0.041	0.0015	0.0459		Chr2	S2_5315177	0.1734	0.0265	0.26		Chr2	S2_5315177	0.378	0.0085	0.0254		Chr2	S2_5315177	0.2931	0.0267	0.3135		Chr2	S2_5315177	0.33	0.7986	0.083		Chr2	S2_5315177
Chr2	S2_5320221	0.0189	0.1876	0.002		Chr2	S2_5320221	0.0357	0.1563	0.0215		Chr2	S2_5320221	0.0583	0.0441	0.0046		Chr2	S2_5320221	0	0.0226	0.4541		Chr2	S2_5320221	0.5936	0.0023	0.388		Chr2	S2_5320221	0.159	0.0551	0.0347		Chr2	S2_5320221	0.0044	0.0064	0.0061		Chr2	S2_5320221	0.0084	0.0396	0.079		Chr2	S2_5320221
Chr2	S2_5408417	0.0499	0.1162	0.0715		Chr2	S2_5408417	0.0116	0.2044	0.0077		Chr2	S2_5408417	0.0395	0.0439	0.0104		Chr2	S2_5408417	0.0116	0.0212	0.2285		Chr2	S2_5408417	0.4729	0.0079	0.4142		Chr2	S2_5408417	0.1896	0.1955	0.044		Chr2	S2_5408417	0.0025	0.0003	0.002		Chr2	S2_5408417	0.0046	0.0426	0.1883		Chr2	S2_5408417
Chr2	S2_5409502	0.0345	0.0367	0.0048		Chr2	S2_5409502	0.0048	0.0511	0.2952		Chr2	S2_5409502	0	0.1849	0		Chr2	S2_5409502	0.0162	0.0085	0.0586		Chr2	S2_5409502	0.1435	0.0006	0.2101		Chr2	S2_5409502	0.4799	0.0248	0.0562		Chr2	S2_5409502	0.3855	0.0185	0.315		Chr2	S2_5409502	0.0873	0.6547	0.0812		Chr2	S2_5409502
Chr2	S2_5460442	0.0301	0.0072	0.0125		Chr2	S2_5460442	0.0078	0.1854	0.2745		Chr2	S2_5460442	0.0001	0.0481	0		Chr2	S2_5460442	0.035	0.0038	0.045		Chr2	S2_5460442	0.1858	0.0059	0.318		Chr2	S2_5460442	0.2652	0.0033	0.0513		Chr2	S2_5460442	0.296	0.0261	0.2589		Chr2	S2_5460442	0.0902	0.6819	0.1408		Chr2	S2_5460442
Chr2	S2_5470550	0.0265	0.1691	0.0447		Chr2	S2_5470550	0.0036	0.3629	0.0157		Chr2	S2_5470550	0.0352	0.0092	0.0186		Chr2	S2_5470550	0.0199	0.0105	0.2556		Chr2	S2_5470550	0.5273	0.0027	0.468		Chr2	S2_5470550	0.0471	0.0848	0.02		Chr2	S2_5470550	0.0121	0.0003	0.0065		Chr2	S2_5470550	0.0094	0.0772	0.2514		Chr2	S2_5470550
Chr2	S2_5505457	0.0036	0.2433	0.0009		Chr2	S2_5505457	0.0019	0.5879	0.0339		Chr2	S2_5505457	0	0.0221	0.0633		Chr2	S2_5505457	0.0458	0.0013	0.1026		Chr2	S2_5505457	0.5616	0.0735	0.5288		Chr2	S2_5505457	0	0.0871	0.0254		Chr2	S2_5505457	0.0864	0.0813	0.01		Chr2	S2_5505457	0.6698	0.0049	0.293		Chr2	S2_5505457
Chr2	S2_5506597	0.2062	0.2302	0.0123		Chr2	S2_5506597	0.0313	0.3535	0.0004		Chr2	S2_5506597	0.0299	0.0973	0.3474		Chr2	S2_5506597	0.5249	0.2847	0.8637		Chr2	S2_5506597	0.4789	0.538	0.0002		Chr2	S2_5506597	0.0131	0.0003	0.0342		Chr2	S2_5506597	0.3262	0.0069	0.2904		Chr2	S2_5506597	0.0269	0.147	0.0086		Chr2	S2_5506597
Chr2	S2_5599251	0.0767	0.075	0.0919		Chr2	S2_5599251	0.0172	0.4547	0.0186		Chr2	S2_5599251	0.0194	0.0108	0.0065		Chr2	S2_5599251	0.0988	0.0002	0.1117		Chr2	S2_5599251	0.8068	0.0287	0.5797		Chr2	S2_5599251	0.159	0.1293	0.0869		Chr2	S2_5599251	0.0408	0.0003	0.0178		Chr2	S2_5599251	0.0007	0.0002	0.2137		Chr2	S2_5599251
Chr2	S2_5635505	0.0001	0.1764	0.0246		Chr2	S2_5635505	0.0017	0.334	0.002		Chr2	S2_5635505	0.0017	0.0015	0.0337		Chr2	S2_5635505	0.1026	0.0264	0.2978		Chr2	S2_5635505	0.6432	0.0401	0.379		Chr2	S2_5635505	0.0162	0.2634	0.015		Chr2	S2_5635505	0.0533	0.0089	0.0139		Chr2	S2_5635505	0.0018	0.0009	0.1507		Chr2	S2_5635505
Chr2	S2_5707800	0.0229	0.4847	0.0177		Chr2	S2_5707800	0.0005	0.0475	0.028		Chr2	S2_5707800	0.064	0.1477	0.0293		Chr2	S2_5707800	0.1271	0.2007	0.0001		Chr2	S2_5707800	0.2575	0.4303	0.5161		Chr2	S2_5707800	0.0557	0.0551	0.0144		Chr2	S2_5707800	0.0374	0.0047	0.0316		Chr2	S2_5707800	0.0239	0.0691	0.1184		Chr2	S2_5707800
Chr2	S2_5738719	0.001	0.1439	0.0088		Chr2	S2_5738719	0.0046	0.5068	0.0007		Chr2	S2_5738719	0.0001	0.0003	0.0427		Chr2	S2_5738719	0.0881	0.0183	0.4142		Chr2	S2_5738719	0.9252	0.0001	0.5164		Chr2	S2_5738719	0.1036	0.3066	0.0024		Chr2	S2_5738719	0.2062	0.0111	0.015		Chr2	S2_5738719	0.0912	0.0002	0.1162		Chr2	S2_5738719
Chr2	S2_5785532	0.0367	0.0101	1.7798		Chr2	S2_5785532	0.0918	0.0286	0.0691		Chr2	S2_5785532	0.0548	0.0098	0.1689		Chr2	S2_5785532	0.3947	0.1919	0.0162		Chr2	S2_5785532	0.5815	0.3768	0.018		Chr2	S2_5785532	0.3331	0.0987	0.0587		Chr2	S2_5785532	0.0005	1.2077	0.0005		Chr2	S2_5785532	0.0081	0.7981	0.1493		Chr2	S2_5785532
Chr2	S2_5798045	0.256	0.137	0.0001		Chr2	S2_5798045	0.0338	0.5879	0.1182		Chr2	S2_5798045	0.0012	0.0845	0.0915		Chr2	S2_5798045	0.3016	0.0511	1.19		Chr2	S2_5798045	0.5026	0.7275	0.0227		Chr2	S2_5798045	0.0092	0.035	0.0534		Chr2	S2_5798045	0.2011	0.0797	0.1797		Chr2	S2_5798045	0.4713	0.0114	0.001		Chr2	S2_5798045
Chr2	S2_5801196	0.0674	0.0339	0.0213		Chr2	S2_5801196	0.0501	0.4419	0.0906		Chr2	S2_5801196	0.0136	0.0168	0.0128		Chr2	S2_5801196	0.1546	0.0409	0.0247		Chr2	S2_5801196	0.215	0.0073	0.2173		Chr2	S2_5801196	0.0957	0.2723	0.001		Chr2	S2_5801196	0.5892	0.0371	0.3397		Chr2	S2_5801196	0.0504	0.3382	0.1123		Chr2	S2_5801196
Chr2	S2_5855433	0.0076	0.2837	0.0373		Chr2	S2_5855433	0.0403	0.6036	0.0348		Chr2	S2_5855433	0.1554	0.2051	0.3685		Chr2	S2_5855433	0.8034	0.2196	0.8757		Chr2	S2_5855433	0.471	0.8121	0.0512		Chr2	S2_5855433	0.001	0.0369	0.0231		Chr2	S2_5855433	0.5589	0.0453	0.5103		Chr2	S2_5855433	0.3223	0.1476	0.0026		Chr2	S2_5855433
Chr2	S2_5863774	0.0053	0.2428	0.0056		Chr2	S2_5863774	0	0.3487	0.0011		Chr2	S2_5863774	0.0009	0.0089	0.1791		Chr2	S2_5863774	0.0587	0.0339	0.3489		Chr2	S2_5863774	0.535	0.0001	0.5535		Chr2	S2_5863774	0.0463	0.3062	0.0259		Chr2	S2_5863774	0.1581	0.0002	0.0013		Chr2	S2_5863774	0.1751	0.0013	0.2621		Chr2	S2_5863774
Chr2	S2_5940108	0.0486	0.396	0.0286		Chr2	S2_5940108	0.0651	0.0995	0.0648		Chr2	S2_5940108	0.0015	0.0083	0.0811		Chr2	S2_5940108	0.0022	0.0635	0.6936		Chr2	S2_5940108	0.4933	0.0046	0.3603		Chr2	S2_5940108	0.0312	0.326	0.0083		Chr2	S2_5940108	0.0464	0.0019	0.0048		Chr2	S2_5940108	0.0085	0.0108	0.0884		Chr2	S2_5940108
Chr2	S2_5955776	0.1555	0.0098	0.0194		Chr2	S2_5955776	0.0216	0.4951	0.0365		Chr2	S2_5955776	0.0544	0.0092	0.0103		Chr2	S2_5955776	0.1046	0.1492	0.0943		Chr2	S2_5955776	0.43	0.0319	0.2068		Chr2	S2_5955776	0.0396	0.1998	0.0049		Chr2	S2_5955776	0.4426	0.065	0.3915		Chr2	S2_5955776	0.0182	0.2341	0.1631		Chr2	S2_5955776
Chr2	S2_6021102	0.0395	0.2372	0.3165		Chr2	S2_6021102	0.3302	0.9179	0.2736		Chr2	S2_6021102	0.0579	0.0165	0.0246		Chr2	S2_6021102	0.0688	0.1954	0.0383		Chr2	S2_6021102	0.9641	0.0473	0.0102		Chr2	S2_6021102	0.0126	0.0577	0.3784		Chr2	S2_6021102	0.1122	0.2314	0.4261		Chr2	S2_6021102	0.0519	0.0233	0.0832		Chr2	S2_6021102
Chr2	S2_6065521	0.1137	0.0009	0.2219		Chr2	S2_6065521	0.1836	0.213	0.5174		Chr2	S2_6065521	0	0.0414	0.0028		Chr2	S2_6065521	0.0021	0.0377	0.4013		Chr2	S2_6065521	0.0031	0.1081	0.4738		Chr2	S2_6065521	0.1058	0.1066	0.0802		Chr2	S2_6065521	0.1279	0.0772	0.1411		Chr2	S2_6065521	0.101	0.1044	0.5181		Chr2	S2_6065521
Chr2	S2_6085563	0.0903	0.0184	0.2581		Chr2	S2_6085563	0.258	0.432	0.8057		Chr2	S2_6085563	0.0012	0.0963	0.0262		Chr2	S2_6085563	0.0003	0.0418	0.354		Chr2	S2_6085563	0.1447	0.2124	0.356		Chr2	S2_6085563	0.2799	0.0971	0.1961		Chr2	S2_6085563	0.1628	0.1166	0.3099		Chr2	S2_6085563	0.2198	0.0485	0.3074		Chr2	S2_6085563
Chr2	S2_6114941	0.3209	0.0263	0.0023		Chr2	S2_6114941	0.0454	0.1718	0.0004		Chr2	S2_6114941	0.0942	0.0006	0.063		Chr2	S2_6114941	0.0731	0.0957	0.1052		Chr2	S2_6114941	0.0496	0.1149	0.4257		Chr2	S2_6114941	0.0058	0.2288	0.0107		Chr2	S2_6114941	0.3013	0.0884	0.1398		Chr2	S2_6114941	0.3222	0.3225	0.25		Chr2	S2_6114941
Chr2	S2_6125004	0.2913	0.0446	0.1315		Chr2	S2_6125004	0.1071	0.0495	0.2715		Chr2	S2_6125004	0.0014	0.2056	0.0124		Chr2	S2_6125004	0.0411	0.0082	0.3446		Chr2	S2_6125004	0.0006	0.1209	0.6306		Chr2	S2_6125004	0.0643	0.0869	0.0167		Chr2	S2_6125004	0.0815	0.1271	0.0725		Chr2	S2_6125004	0.0268	0.0674	0.5124		Chr2	S2_6125004
Chr2	S2_6398734	0.009	0.2439	0.0007		Chr2	S2_6398734	0.065	0.0542	0.2394		Chr2	S2_6398734	0.0035	0.3121	0.3545		Chr2	S2_6398734	0.0499	0.0632	0.0253		Chr2	S2_6398734	0.5132	0.4008	0.1852		Chr2	S2_6398734	0.2089	0.0098	0.1764		Chr2	S2_6398734	0.0323	0.0032	0.186		Chr2	S2_6398734	0	0.0543	0.3099		Chr2	S2_6398734
Chr2	S2_6479789	0.2183	0.1472	0.1124		Chr2	S2_6479789	0.0026	0.3026	0.3204		Chr2	S2_6479789	0.0499	0.4722	1.0371		Chr2	S2_6479789	0.5869	0.0052	1.7592		Chr2	S2_6479789	1.0981	0.1114	0.0024		Chr2	S2_6479789	0.036	0.1071	0.0078		Chr2	S2_6479789	0.0753	0	0.0002		Chr2	S2_6479789	0.0117	0.1132	0.0092		Chr2	S2_6479789
Chr2	S2_6490021	0.3441	0.1344	0.017		Chr2	S2_6490021	0.005	0.0006	0.2468		Chr2	S2_6490021	0.001	0.2576	0.0976		Chr2	S2_6490021	0.5435	0.0485	0.4921		Chr2	S2_6490021	0.1204	0.0674	0.6211		Chr2	S2_6490021	0.1862	0.3753	0.0011		Chr2	S2_6490021	0.0324	0.0148	0.0296		Chr2	S2_6490021	0.0587	0.0428	0.3153		Chr2	S2_6490021
Chr2	S2_6547994	0.018	0.0018	0.0923		Chr2	S2_6547994	0.0361	0.3757	0.0405		Chr2	S2_6547994	0.1683	0.2595	0.4042		Chr2	S2_6547994	0.6965	0.4094	0.2833		Chr2	S2_6547994	0.2469	0.1045	0		Chr2	S2_6547994	0.0239	0.0661	0.0151		Chr2	S2_6547994	0.2827	0.0068	0.1585		Chr2	S2_6547994	0.0031	0.4822	0.0289		Chr2	S2_6547994
Chr2	S2_6573595	0.1143	0.0447	0.0023		Chr2	S2_6573595	0.0419	0.3733	0.1797		Chr2	S2_6573595	0.2021	0.7366	1.5734		Chr2	S2_6573595	0.6349	0.362	0.5357		Chr2	S2_6573595	0.1498	0.7728	0.0129		Chr2	S2_6573595	0.194	0.0013	0.0003		Chr2	S2_6573595	0.1429	0.0075	0.0571		Chr2	S2_6573595	0.0348	0.3481	0.1588		Chr2	S2_6573595
Chr2	S2_6639742	0.0217	0.4657	0.0027		Chr2	S2_6639742	0.0135	0.5599	0.0277		Chr2	S2_6639742	0.0285	0.005	0.3021		Chr2	S2_6639742	0.0328	0.0014	0.5874		Chr2	S2_6639742	0.4433	0.0321	0.3024		Chr2	S2_6639742	0.0175	0.3085	0.0371		Chr2	S2_6639742	0.0877	0.002	0		Chr2	S2_6639742	0.1773	0.003	0.4174		Chr2	S2_6639742
Chr2	S2_6739192	0.0875	0.5687	0		Chr2	S2_6739192	0	0.4579	0.0215		Chr2	S2_6739192	0.0024	0.237	0.0583		Chr2	S2_6739192	0.1728	0.2262	0.1122		Chr2	S2_6739192	0.3368	0.0702	0.2643		Chr2	S2_6739192	0.2244	0.5033	0.0005		Chr2	S2_6739192	0.0004	0.0451	0.0007		Chr2	S2_6739192	0.0123	0.278	0.137		Chr2	S2_6739192
Chr2	S2_6774222	0.1169	0.6419	0.002		Chr2	S2_6774222	0.0008	0.1829	0.0514		Chr2	S2_6774222	0.0239	0.279	0.0192		Chr2	S2_6774222	0.2758	0.3794	0.1213		Chr2	S2_6774222	0.3333	0.1072	0.274		Chr2	S2_6774222	0.3461	0.3992	0.0112		Chr2	S2_6774222	0.0002	0.0157	0.0012		Chr2	S2_6774222	0.0056	0.2863	0.0766		Chr2	S2_6774222
Chr2	S2_6859595	0.0268	0.3756	0.0037		Chr2	S2_6859595	0.2672	0.0093	0.2511		Chr2	S2_6859595	0.1993	0.0007	0.1994		Chr2	S2_6859595	0.1189	0.5059	0.5121		Chr2	S2_6859595	0.6106	0.1365	0.032		Chr2	S2_6859595	0.0622	0.2037	0.0501		Chr2	S2_6859595	0.0004	0.006	0.1022		Chr2	S2_6859595	0.0085	0.9616	0.0002		Chr2	S2_6859595
Chr2	S2_6869456	0	0.4532	0		Chr2	S2_6869456	0.2346	0.042	0.2131		Chr2	S2_6869456	0.1221	0.0044	0.195		Chr2	S2_6869456	0.129	0.326	0.4785		Chr2	S2_6869456	0.5857	0.1106	0.0237		Chr2	S2_6869456	0.0708	0.0864	0.0111		Chr2	S2_6869456	0.039	0.0027	0.1412		Chr2	S2_6869456	0.0047	0.957	0.0052		Chr2	S2_6869456
Chr2	S2_6943070	0.0088	0.3715	0.0037		Chr2	S2_6943070	0.0574	0.2562	0.1094		Chr2	S2_6943070	0.0014	0.1194	0.1292		Chr2	S2_6943070	0.0167	0.1038	0.7707		Chr2	S2_6943070	0.7835	0.09	0.033		Chr2	S2_6943070	0.085	0.2306	0.0003		Chr2	S2_6943070	0.2011	0.1053	0.0164		Chr2	S2_6943070	0.0291	0.1111	0.0338		Chr2	S2_6943070
Chr2	S2_7044610	0.0154	0.3301	0.0018		Chr2	S2_7044610	0.0046	0.2286	0.1747		Chr2	S2_7044610	0.0018	0.0088	0.2163		Chr2	S2_7044610	0.0006	0.1256	0.6247		Chr2	S2_7044610	0.4921	0.2189	0.1285		Chr2	S2_7044610	0.0271	0.2393	0.0605		Chr2	S2_7044610	0.206	0.0656	0		Chr2	S2_7044610	0.0856	0.0051	0.0981		Chr2	S2_7044610
Chr2	S2_7069289	0.0512	0.0004	0.0072		Chr2	S2_7069289	0.0061	0.12	0.0248		Chr2	S2_7069289	0.0341	0.4409	0.0453		Chr2	S2_7069289	0.0005	0.0046	0.2698		Chr2	S2_7069289	0.1204	0.0777	0.0064		Chr2	S2_7069289	0.0611	0.0579	0.0213		Chr2	S2_7069289	0.5073	0.0362	0.3979		Chr2	S2_7069289	0.0472	0.1994	0.0636		Chr2	S2_7069289
Chr2	S2_7137792	0.0398	0.0755	0.0003		Chr2	S2_7137792	0.0124	0.1618	0.1916		Chr2	S2_7137792	0.007	0.1468	0.2727		Chr2	S2_7137792	0.0068	0.0075	0.0328		Chr2	S2_7137792	0.7672	0.1077	0.1368		Chr2	S2_7137792	0.249	0.0395	0.4547		Chr2	S2_7137792	0.0001	0.0067	0.1302		Chr2	S2_7137792	0.1046	0.6763	0.2337		Chr2	S2_7137792
Chr2	S2_7145448	0.0268	0.0826	0.0091		Chr2	S2_7145448	0.0951	0.07	0.1283		Chr2	S2_7145448	0.0003	0.2717	0.0002		Chr2	S2_7145448	0.0119	0.0008	0.1564		Chr2	S2_7145448	0.0578	0.112	0.0372		Chr2	S2_7145448	0.0157	0.0546	0.0689		Chr2	S2_7145448	0.2507	0.0252	0.3265		Chr2	S2_7145448	0	0.0534	0.0197		Chr2	S2_7145448
Chr2	S2_7273551	0.4765	0.0604	0.0949		Chr2	S2_7273551	0.0129	0.1805	0.0082		Chr2	S2_7273551	0.0164	0.0107	0.0151		Chr2	S2_7273551	0.1455	0.0073	0.0012		Chr2	S2_7273551	0.0569	0.0147	0.1073		Chr2	S2_7273551	0.1372	0.0367	0.0978		Chr2	S2_7273551	0.3078	0.0573	0.1325		Chr2	S2_7273551	0.0598	0.0103	0.2271		Chr2	S2_7273551
Chr2	S2_7467186	0.027	0.2946	0.1785		Chr2	S2_7467186	0.0001	0.1857	0.5551		Chr2	S2_7467186	0.0535	0.0444	0.052		Chr2	S2_7467186	0.0051	0.0138	0.5295		Chr2	S2_7467186	0.3288	0.0462	0.2917		Chr2	S2_7467186	0.0644	0.0204	0.0985		Chr2	S2_7467186	0.174	0.0018	0.0545		Chr2	S2_7467186	0.0474	0.0293	0.0544		Chr2	S2_7467186
Chr2	S2_7565311	0.2987	0.476	0.0638		Chr2	S2_7565311	0.0001	0.2309	0.4321		Chr2	S2_7565311	0.0401	0.0009	0.0962		Chr2	S2_7565311	0.086	0.1654	0.4423		Chr2	S2_7565311	0.451	0.0452	0.1588		Chr2	S2_7565311	0.0975	0.0302	0.3341		Chr2	S2_7565311	0.1832	0.0006	0.0666		Chr2	S2_7565311	0.0016	0.0538	0.0429		Chr2	S2_7565311
Chr2	S2_7620298	0.3139	0.5321	0.1105		Chr2	S2_7620298	0.0018	0.4275	0.3182		Chr2	S2_7620298	0.0235	0.0288	0.0322		Chr2	S2_7620298	0.111	0.0994	0.3989		Chr2	S2_7620298	0.7942	0.0188	0.0835		Chr2	S2_7620298	0.1808	0.0413	0.1232		Chr2	S2_7620298	0.182	0.0012	0.1252		Chr2	S2_7620298	0.0054	0.189	0.0019		Chr2	S2_7620298
Chr2	S2_7635675	0.3387	0.5113	0.0394		Chr2	S2_7635675	0.0069	0.1343	0.5127		Chr2	S2_7635675	0.0443	0	0.083		Chr2	S2_7635675	0.2086	0.1844	0.5785		Chr2	S2_7635675	0.1603	0.0494	0.1389		Chr2	S2_7635675	0.01	0.0525	0.1405		Chr2	S2_7635675	0.1955	0.0161	0.0713		Chr2	S2_7635675	0.0248	0.0299	0.0362		Chr2	S2_7635675
Chr2	S2_7711648	0.1243	0.5285	0.0635		Chr2	S2_7711648	0.0169	0.2207	0.5289		Chr2	S2_7711648	0.0072	0.0021	0.0556		Chr2	S2_7711648	0.001	0.0328	0.4136		Chr2	S2_7711648	0.3388	0.0894	0.3076		Chr2	S2_7711648	0.0001	0.0316	0.2231		Chr2	S2_7711648	0.0942	0.083	0.0396		Chr2	S2_7711648	0.2018	0.134	0.1714		Chr2	S2_7711648
Chr2	S2_7741281	0.0943	0.4029	0.2787		Chr2	S2_7741281	0.0021	0.501	0.4805		Chr2	S2_7741281	0.0095	0.0179	0.0143		Chr2	S2_7741281	0.0161	0.0081	0.4198		Chr2	S2_7741281	0.6743	0.0172	0.2932		Chr2	S2_7741281	0.0775	0.0707	0.0291		Chr2	S2_7741281	0.0724	0.0544	0.1163		Chr2	S2_7741281	0.0081	0.2342	0.0546		Chr2	S2_7741281
Chr2	S2_8115859	0.5813	0.0576	0.0211		Chr2	S2_8115859	0.0899	0.2397	0.2395		Chr2	S2_8115859	0.0745	0.1576	0.1971		Chr2	S2_8115859	0.0834	0.0019	0.1935		Chr2	S2_8115859	0.1767	0.101	0.01		Chr2	S2_8115859	0.0535	0.0636	0.2609		Chr2	S2_8115859	0.2739	0.1035	0.06		Chr2	S2_8115859	0.0273	0.0797	0.0005		Chr2	S2_8115859
Chr2	S2_8120082	0.1234	0.8198	0.1525		Chr2	S2_8120082	0.0067	0.1807	0.6796		Chr2	S2_8120082	0.0266	0.0075	0.0186		Chr2	S2_8120082	0.0216	0.0822	0.5233		Chr2	S2_8120082	0.382	0.0019	0.4278		Chr2	S2_8120082	0.0153	0.0403	0.0527		Chr2	S2_8120082	0.0265	0.0392	0.0027		Chr2	S2_8120082	0.0672	0.1245	0.2096		Chr2	S2_8120082
Chr2	S2_8160890	0.162	0.9981	0.1278		Chr2	S2_8160890	0.0101	0.2662	0.4451		Chr2	S2_8160890	0.003	0.0192	0.0921		Chr2	S2_8160890	0.0125	0.0748	0.5196		Chr2	S2_8160890	0.4005	0.0068	0.3858		Chr2	S2_8160890	0.0075	0.0312	0.0417		Chr2	S2_8160890	0.0234	0.0555	0.0015		Chr2	S2_8160890	0.0417	0.1465	0.1094		Chr2	S2_8160890
Chr2	S2_8245174	0.124	0.8767	0.1547		Chr2	S2_8245174	0.0015	0.3806	0.4917		Chr2	S2_8245174	0.0088	0.005	0.08		Chr2	S2_8245174	0.0018	0.0449	0.4981		Chr2	S2_8245174	0.6628	0.0478	0.6006		Chr2	S2_8245174	0.0441	0.0276	0.025		Chr2	S2_8245174	0.0051	0.1277	0.006		Chr2	S2_8245174	0.0117	0.1852	0.1041		Chr2	S2_8245174
Chr2	S2_8247382	0.1718	0.4733	0.1154		Chr2	S2_8247382	0.1286	0.0033	0.1998		Chr2	S2_8247382	0.2204	0.1025	0.5605		Chr2	S2_8247382	0.0107	0.13	0.157		Chr2	S2_8247382	0.1721	0.1133	0.4644		Chr2	S2_8247382	0.0035	0.0128	0.0514		Chr2	S2_8247382	0.1003	0.005	0.1163		Chr2	S2_8247382	0.0003	0.6302	0.0805		Chr2	S2_8247382
Chr2	S2_8264241	0.148	0.1303	0.0708		Chr2	S2_8264241	0.4125	0.0114	0.3666		Chr2	S2_8264241	0.1382	0.1384	0.5		Chr2	S2_8264241	0.1796	0.2492	0.1329		Chr2	S2_8264241	0.1341	0.0657	0.307		Chr2	S2_8264241	0.0028	0.0209	0.0427		Chr2	S2_8264241	0.0506	0.0041	0.0211		Chr2	S2_8264241	0.0007	0.3139	0.0113		Chr2	S2_8264241
Chr2	S2_8310369	0.1875	1.2031	0.0613		Chr2	S2_8310369	0.0028	0.161	0.5529		Chr2	S2_8310369	0.0052	0.0483	0.0823		Chr2	S2_8310369	0.0008	0.1392	0.6278		Chr2	S2_8310369	0.474	0.0413	0.5324		Chr2	S2_8310369	0.0144	0.0152	0.0383		Chr2	S2_8310369	0	0.0334	0.0121		Chr2	S2_8310369	0.0017	0.2027	0.0306		Chr2	S2_8310369
Chr2	S2_8402747	0.2209	0.7103	0.0912		Chr2	S2_8402747	0.0243	0.2359	0.2608		Chr2	S2_8402747	0.0014	0.0475	0.1292		Chr2	S2_8402747	0.0205	0.0495	0.1224		Chr2	S2_8402747	0.6879	0.0077	0.5557		Chr2	S2_8402747	0.0332	0.0139	0.0012		Chr2	S2_8402747	0.0019	0.0003	0.0808		Chr2	S2_8402747	0.0222	0.0538	0		Chr2	S2_8402747
Chr2	S2_8434409	0.1511	1.3204	0.0875		Chr2	S2_8434409	0.0018	0.1808	0.5674		Chr2	S2_8434409	0.0005	0.0404	0.1051		Chr2	S2_8434409	0.0022	0.1647	0.4741		Chr2	S2_8434409	0.3106	0.0055	0.4733		Chr2	S2_8434409	0.0002	0.0399	0.0627		Chr2	S2_8434409	0.0064	0.1086	0.0204		Chr2	S2_8434409	0.0031	0.2206	0.126		Chr2	S2_8434409
Chr2	S2_8494245	0.4564	0.3864	0.0481		Chr2	S2_8494245	0.0001	0.245	0.2297		Chr2	S2_8494245	0.0009	0.0016	0.01		Chr2	S2_8494245	0.0124	0.0474	0.2545		Chr2	S2_8494245	0.2089	0.1733	0.0697		Chr2	S2_8494245	0.0213	0.0174	0.0715		Chr2	S2_8494245	0.0776	0.1207	0.237		Chr2	S2_8494245	0.0373	0.0043	0.017		Chr2	S2_8494245
Chr2	S2_8498192	0.1091	0.9662	0.0811		Chr2	S2_8498192	0.0007	0.1384	0.7549		Chr2	S2_8498192	0.0104	0.0131	0.0317		Chr2	S2_8498192	0.0015	0.0801	0.4704		Chr2	S2_8498192	0.35	0.0008	0.6828		Chr2	S2_8498192	0.0038	0.1295	0.0265		Chr2	S2_8498192	0.0232	0.0121	0.0763		Chr2	S2_8498192	0.0124	0.1437	0.1572		Chr2	S2_8498192
Chr2	S2_8520003	0.1267	1.1927	4.4763		Chr2	S2_8520003	0.018	0.1929	0.8092		Chr2	S2_8520003	0.0042	0.0077	0.1901		Chr2	S2_8520003	0.002	0.1307	0.7677		Chr2	S2_8520003	0.4533	0.0032	0.5875		Chr2	S2_8520003	0.0009	0.1554	0.1103		Chr2	S2_8520003	0.0082	0.1552	0.0174		Chr2	S2_8520003	0.0103	0.3729	0.1612		Chr2	S2_8520003
Chr2	S2_8591785	0.1746	0.8062	0.0088		Chr2	S2_8591785	0.0025	0.2483	0.6125		Chr2	S2_8591785	0.0204	0.0378	0.1056		Chr2	S2_8591785	0.0336	0.1653	0.6972		Chr2	S2_8591785	0.2544	0.0658	0.6601		Chr2	S2_8591785	0.0478	0.2426	0.0216		Chr2	S2_8591785	0.0051	0.1718	0.0808		Chr2	S2_8591785	0.0011	0.4952	0.2798		Chr2	S2_8591785
Chr2	S2_8696260	0.0217	0.7003	0.2407		Chr2	S2_8696260	0.1891	0.0201	0.1578		Chr2	S2_8696260	0.0532	0.1129	0.1151		Chr2	S2_8696260	0.0865	0.0074	0.0001		Chr2	S2_8696260	0.31	0.0136	0.0001		Chr2	S2_8696260	0.3919	0.7367	0.1493		Chr2	S2_8696260	0.2262	0.0383	0.1507		Chr2	S2_8696260	1.3802	0.0311	0.371		Chr2	S2_8696260
Chr2	S2_8764484	0.2028	0.9147	0.0006		Chr2	S2_8764484	0.0477	0.1133	0.786		Chr2	S2_8764484	0.0098	0.126	0.0778		Chr2	S2_8764484	0.0006	0.3018	1.035		Chr2	S2_8764484	0.2328	0.0154	0.6301		Chr2	S2_8764484	0.0146	0.1044	0.0401		Chr2	S2_8764484	0.0005	0.0745	0.0794		Chr2	S2_8764484	0.0141	0.5153	0.1114		Chr2	S2_8764484
Chr2	S2_8766224	0.0003	0.6428	0.0927		Chr2	S2_8766224	0.1321	0.0051	0.0264		Chr2	S2_8766224	0.2038	0.0024	0.0639		Chr2	S2_8766224	0.0673	0.5595	0.0716		Chr2	S2_8766224	0.0309	0.1551	0.5994		Chr2	S2_8766224	0.1433	0.0953	0.1757		Chr2	S2_8766224	0.0143	0.0013	0.019		Chr2	S2_8766224	0.0266	0.4481	0.1904		Chr2	S2_8766224
Chr2	S2_8794504	0.0009	0.3648	0.119		Chr2	S2_8794504	0.1106	0.0316	0.015		Chr2	S2_8794504	0.2397	0.0029	0.0215		Chr2	S2_8794504	0.0509	0.4262	0.0097		Chr2	S2_8794504	0.1303	0.226	0.6195		Chr2	S2_8794504	0.314	0.2126	0.3206		Chr2	S2_8794504	0.0029	0.0025	0.0246		Chr2	S2_8794504	0.0817	0.502	0.1457		Chr2	S2_8794504
Chr2	S2_9000939	0.3106	1.1245	0		Chr2	S2_9000939	0.0205	0.1687	0.4184		Chr2	S2_9000939	0.1997	0.0004	0.0491		Chr2	S2_9000939	0.0307	0.1382	0.6172		Chr2	S2_9000939	0.101	0.0035	0.3752		Chr2	S2_9000939	0.1039	0.5356	0.0365		Chr2	S2_9000939	0.0735	0.1342	0.0268		Chr2	S2_9000939	0.0014	0.6096	0.0459		Chr2	S2_9000939
Chr2	S2_9086598	0.3313	1.3925	0.0001		Chr2	S2_9086598	0.0099	0.2559	0.2955		Chr2	S2_9086598	0.125	0.0039	0.0209		Chr2	S2_9086598	0.0393	0.0825	0.5097		Chr2	S2_9086598	0.1033	0.0273	0.2431		Chr2	S2_9086598	0.1054	0.5374	0.0486		Chr2	S2_9086598	0.0948	0.1407	0.0253		Chr2	S2_9086598	0	0.6331	0.1266		Chr2	S2_9086598
Chr2	S2_9117991	0.1677	0.7772	0.0074		Chr2	S2_9117991	0.0118	0.1337	0.2161		Chr2	S2_9117991	0.0824	0	0.0005		Chr2	S2_9117991	0.0073	0.0717	0.3612		Chr2	S2_9117991	0.0719	0.0378	0.3243		Chr2	S2_9117991	0.165	0.5117	0.0669		Chr2	S2_9117991	0.3304	0.0881	0.0018		Chr2	S2_9117991	0.0191	0.4086	0.2119		Chr2	S2_9117991
Chr2	S2_9119448	0.2163	1.3223	0.0002		Chr2	S2_9119448	0.0173	0.4073	0.1725		Chr2	S2_9119448	0.1111	0.0005	0.015		Chr2	S2_9119448	0.0637	0.1021	0.3503		Chr2	S2_9119448	0.2059	0.022	0.1537		Chr2	S2_9119448	0.2315	0.5308	0.1814		Chr2	S2_9119448	0.1605	0.0936	0.0084		Chr2	S2_9119448	0.0078	0.6533	0.1637		Chr2	S2_9119448
Chr2	S2_9390975	0.0007	0.0476	0.1003		Chr2	S2_9390975	0.0009	0.6595	0.3956		Chr2	S2_9390975	0.0459	0.0006	0.1285		Chr2	S2_9390975	0.0002	0.2689	0.7642		Chr2	S2_9390975	0.0031	0.1254	0.0193		Chr2	S2_9390975	0.026	0.1155	0.0013		Chr2	S2_9390975	0.1774	0.0116	0.2455		Chr2	S2_9390975	0.3736	0.0023	0.0595		Chr2	S2_9390975
Chr2	S2_9414214	0.263	0.0904	0.0187		Chr2	S2_9414214	0.0018	0.0606	0.0074		Chr2	S2_9414214	0.2078	0.0018	0.051		Chr2	S2_9414214	0.0099	0.0256	0.244		Chr2	S2_9414214	0.0362	0.0566	0.0087		Chr2	S2_9414214	0.0121	0.0588	0.2568		Chr2	S2_9414214	0.8062	0.1303	0.2271		Chr2	S2_9414214	0.0124	0.0186	0.0706		Chr2	S2_9414214
Chr2	S2_9514176	0.1446	0.1355	0.0084		Chr2	S2_9514176	0.0392	0.0607	0.0608		Chr2	S2_9514176	0.1552	0.0123	0.2095		Chr2	S2_9514176	0.0406	0.0116	0.2751		Chr2	S2_9514176	0.0062	0.0111	0.0009		Chr2	S2_9514176	0.0166	0.0515	0.1474		Chr2	S2_9514176	0.4661	0.2822	0.1279		Chr2	S2_9514176	0.0011	0.0362	0.0103		Chr2	S2_9514176
Chr2	S2_9524790	0.1543	0.137	0.0163		Chr2	S2_9524790	0.0218	0.0127	0.0382		Chr2	S2_9524790	0.1463	0.0005	0.1173		Chr2	S2_9524790	0.0044	0.0397	0.247		Chr2	S2_9524790	0.0252	0.0262	0.0153		Chr2	S2_9524790	0.0125	0.0205	0.2357		Chr2	S2_9524790	0.7445	0.2175	0.1189		Chr2	S2_9524790	0.0025	0.0912	0.043		Chr2	S2_9524790
Chr2	S2_9582086	0.0007	0.6791	0.0139		Chr2	S2_9582086	0.0449	0.1061	0.0066		Chr2	S2_9582086	0.1643	0.0011	0.0032		Chr2	S2_9582086	0.0466	0.0937	0.0688		Chr2	S2_9582086	0.002	0.0166	0.0257		Chr2	S2_9582086	0.1032	0.043	1.1031		Chr2	S2_9582086	0.0002	0.01	0.238		Chr2	S2_9582086	0.0003	0.1013	0.4693		Chr2	S2_9582086
Chr2	S2_9586152	0.0001	0.0674	0.0049		Chr2	S2_9586152	0.5186	0.0668	0.0078		Chr2	S2_9586152	0.4965	0.0171	0.3943		Chr2	S2_9586152	0.0345	0.1368	0		Chr2	S2_9586152	0.2186	0.0015	0.0394		Chr2	S2_9586152	0.0071	0.3656	0.4307		Chr2	S2_9586152	0.1232	0.0004	0.0284		Chr2	S2_9586152	0.1843	0.0354	0.9339		Chr2	S2_9586152
Chr2	S2_9616956	0.0045	0.7237	0.0018		Chr2	S2_9616956	0.043	0.0104	0.1477		Chr2	S2_9616956	0.0771	0.0134	0.2587		Chr2	S2_9616956	0.0288	0.2285	0.042		Chr2	S2_9616956	0.2574	0.1437	0.3979		Chr2	S2_9616956	0.2245	0.0408	0.0645		Chr2	S2_9616956	0.0696	0.0005	0.1235		Chr2	S2_9616956	0.0012	0.6104	0.1485		Chr2	S2_9616956
Chr2	S2_9878247	0.0714	1.3485	0		Chr2	S2_9878247	0.284	0.0103	0.4772		Chr2	S2_9878247	0.0954	0.2671	0.1643		Chr2	S2_9878247	0.0045	0.0914	0.1551		Chr2	S2_9878247	0.1887	0.0319	0.8102		Chr2	S2_9878247	0.0081	0.0025	0.2825		Chr2	S2_9878247	0.1403	0.1217	0.0169		Chr2	S2_9878247	0.0344	0.4193	0.127		Chr2	S2_9878247
Chr2	S2_9909025	0.0368	0.0147	0.1334		Chr2	S2_9909025	0.1776	0.0258	0.021		Chr2	S2_9909025	0.0009	0.3384	0.1969		Chr2	S2_9909025	0.021	0.0289	0.0101		Chr2	S2_9909025	0.0036	0.0372	0.0837		Chr2	S2_9909025	0.2854	0.1418	0.0059		Chr2	S2_9909025	0.0994	0.0009	0.1367		Chr2	S2_9909025	0.2682	0.0156	0.0025		Chr2	S2_9909025
Chr2	S2_9949225	0.0638	1.176	0.0048		Chr2	S2_9949225	0.0711	0.0411	0.3753		Chr2	S2_9949225	0.2781	0.284	0.1183		Chr2	S2_9949225	0.0662	0.0184	0.198		Chr2	S2_9949225	0.282	0.0591	0.7898		Chr2	S2_9949225	0.0064	0.0229	0.3018		Chr2	S2_9949225	0.1114	0.1853	0.0031		Chr2	S2_9949225	0.0387	0.3329	0.2264		Chr2	S2_9949225
Chr2	S2_9994980	0.0006	1.0114	0.0001		Chr2	S2_9994980	0.0342	0.0357	0.2128		Chr2	S2_9994980	0.0695	0.0004	0.0821		Chr2	S2_9994980	0.0052	0.1142	0.0183		Chr2	S2_9994980	0.4486	0.1636	0.3869		Chr2	S2_9994980	0.3457	0.1404	0.0039		Chr2	S2_9994980	0.0909	0.0171	0.2304		Chr2	S2_9994980	0.0016	0.9149	0.2196		Chr2	S2_9994980
Chr2	S2_10079223	0.3851	1.0546	0.0394		Chr2	S2_10079223	0.0013	0.0824	0.2521		Chr2	S2_10079223	0.1963	0.0003	0.2638		Chr2	S2_10079223	0.0001	0.022	0.5816		Chr2	S2_10079223	0.1709	0.1043	0.2874		Chr2	S2_10079223	0.1818	0.1715	0.1989		Chr2	S2_10079223	0.3145	0.2957	0.0108		Chr2	S2_10079223	0.0237	0.0234	0.0202		Chr2	S2_10079223
Chr2	S2_10080468	0.3483	1.8708	0.0279		Chr2	S2_10080468	0.0018	0.0992	0.3088		Chr2	S2_10080468	0.2625	0.0041	0.0527		Chr2	S2_10080468	0.0295	0.1612	0.4668		Chr2	S2_10080468	0.1672	0.0394	0.3891		Chr2	S2_10080468	0.1622	0.2464	0.2976		Chr2	S2_10080468	0.1461	0.2603	0.0229		Chr2	S2_10080468	0.0013	0.2557	0.1796		Chr2	S2_10080468
Chr2	S2_10135447	0.0046	0.9188	0.0004		Chr2	S2_10135447	0.0194	0.0981	0.1447		Chr2	S2_10135447	0.0384	0.0025	0.1187		Chr2	S2_10135447	0.029	0.1599	0.0375		Chr2	S2_10135447	0.4573	0.2156	0.2562		Chr2	S2_10135447	0.3303	0.1534	0.0062		Chr2	S2_10135447	0.2109	0	0.1423		Chr2	S2_10135447	0.001	0.9458	0.0786		Chr2	S2_10135447
Chr2	S2_10189163	0.2614	0.7783	0.0193		Chr2	S2_10189163	0.0016	0.0245	0.3746		Chr2	S2_10189163	0.3718	0.0014	0.0245		Chr2	S2_10189163	0.0172	0.0789	0.5746		Chr2	S2_10189163	0.1589	0.0733	0.4306		Chr2	S2_10189163	0.0753	0.4102	0.0767		Chr2	S2_10189163	0.1878	0.1936	0.0001		Chr2	S2_10189163	0.0206	0.1372	0.0499		Chr2	S2_10189163
Chr2	S2_10194784	0.238	1.1599	0.0166		Chr2	S2_10194784	0.0011	0.023	0.4564		Chr2	S2_10194784	0.2365	0.008	0.0809		Chr2	S2_10194784	0.0259	0.0915	0.5315		Chr2	S2_10194784	0.1821	0.1299	0.5008		Chr2	S2_10194784	0.1089	0.4092	0.3155		Chr2	S2_10194784	0.227	0.1631	0.0009		Chr2	S2_10194784	0	0.1776	0.1476		Chr2	S2_10194784
Chr2	S2_10274943	0.2029	0.1708	0.0102		Chr2	S2_10274943	0.0043	0.0011	0.1505		Chr2	S2_10274943	0.1987	0.0472	0.5813		Chr2	S2_10274943	0.0007	0.0065	0.2452		Chr2	S2_10274943	0.0002	0.0216	0.1021		Chr2	S2_10274943	0.0001	0.0711	1.0781		Chr2	S2_10274943	0.6829	0.1191	0.1769		Chr2	S2_10274943	0.0013	0.0644	0.1092		Chr2	S2_10274943
Chr2	S2_10285601	0.0953	0.1881	0.0131		Chr2	S2_10285601	0.0012	0.0656	0.1063		Chr2	S2_10285601	0.1588	0.0431	0.7918		Chr2	S2_10285601	0.0116	0.0221	0.1526		Chr2	S2_10285601	0.0024	0.0411	0.0743		Chr2	S2_10285601	0.0007	0.062	0.9655		Chr2	S2_10285601	0.4713	0.1705	0.222		Chr2	S2_10285601	0.0003	0.1189	0.0288		Chr2	S2_10285601
Chr2	S2_10324376	0.033	0.2716	0.0125		Chr2	S2_10324376	0.0192	0.1358	0.0444		Chr2	S2_10324376	0.0046	0.0365	0.2601		Chr2	S2_10324376	0.012	0.0747	0.029		Chr2	S2_10324376	0.5616	0.2036	0.1637		Chr2	S2_10324376	0.3496	0.2283	0.1212		Chr2	S2_10324376	0.1664	0.0028	0.112		Chr2	S2_10324376	0.0994	0.698	0.006		Chr2	S2_10324376
Chr2	S2_10369811	0.0392	1.4024	0.0427		Chr2	S2_10369811	0.0183	0.1334	0.3714		Chr2	S2_10369811	0.134	0.0144	0.0458		Chr2	S2_10369811	0.0004	0.0356	0.3906		Chr2	S2_10369811	0.1163	0.0943	0.6724		Chr2	S2_10369811	0.153	0.3067	0.4493		Chr2	S2_10369811	0.1119	0.2764	0.0002		Chr2	S2_10369811	0.0056	0.3017	0.1334		Chr2	S2_10369811
Chr2	S2_10390804	0.009	0.9431	0		Chr2	S2_10390804	0.215	0.1032	0.4626		Chr2	S2_10390804	0.1042	0.0794	0.1262		Chr2	S2_10390804	0.1331	0	0.2001		Chr2	S2_10390804	0.2717	0.0676	0.9583		Chr2	S2_10390804	0.0172	0.0829	0.5771		Chr2	S2_10390804	0.097	0.2075	0.0095		Chr2	S2_10390804	0.0007	0.5403	0.1528		Chr2	S2_10390804
Chr2	S2_10550162	0.0258	0.3794	0.1053		Chr2	S2_10550162	0.0753	0.0864	0.9567		Chr2	S2_10550162	0.1216	0.3791	0.6482		Chr2	S2_10550162	0.3491	0.053	0.1146		Chr2	S2_10550162	0.0645	0.0143	0.0227		Chr2	S2_10550162	0.1841	0.1043	0.4789		Chr2	S2_10550162	0.0056	0.091	0.1741		Chr2	S2_10550162	0.0946	0.322	0.1543		Chr2	S2_10550162
Chr2	S2_10564256	0.0122	1.2592	0.0128		Chr2	S2_10564256	0.3011	0.07	0.7287		Chr2	S2_10564256	0.0377	0.1787	0.1659		Chr2	S2_10564256	0.0255	0.0302	0.3614		Chr2	S2_10564256	0.2992	0.0175	0.9195		Chr2	S2_10564256	0.026	0.0968	0.6166		Chr2	S2_10564256	0.1288	0.2555	0.0104		Chr2	S2_10564256	0.0004	0.7235	0.0441		Chr2	S2_10564256
Chr2	S2_10640939	0.035	1.7907	0.0369		Chr2	S2_10640939	0.0749	0.1777	0.3363		Chr2	S2_10640939	0.1276	0.0107	0.0603		Chr2	S2_10640939	0.0015	0.0611	0.3314		Chr2	S2_10640939	0.2263	0.1268	0.5447		Chr2	S2_10640939	0.2344	0.2794	0.3692		Chr2	S2_10640939	0.0733	0.2111	0.0003		Chr2	S2_10640939	0.0413	0.333	0.1983		Chr2	S2_10640939
Chr2	S2_10645983	0.276	0.2227	0.038		Chr2	S2_10645983	0.0599	0.0235	0.0193		Chr2	S2_10645983	0.0056	0.8084	0.7384		Chr2	S2_10645983	0.1505	0.3713	0.0172		Chr2	S2_10645983	0.1321	0.1336	0.0367		Chr2	S2_10645983	0.0807	0.0135	0.1015		Chr2	S2_10645983	0.0263	0.0198	0.0513		Chr2	S2_10645983	0.0259	0.0498	0.3306		Chr2	S2_10645983
Chr2	S2_10655207	0.0316	1.9037	0.0268		Chr2	S2_10655207	0.0174	0.2827	0.3314		Chr2	S2_10655207	0.1453	0.0004	0.0248		Chr2	S2_10655207	0.0002	0.0443	0.4354		Chr2	S2_10655207	0.2225	0.1255	0.7275		Chr2	S2_10655207	0.2296	0.2525	0.2072		Chr2	S2_10655207	0.0907	0.2938	0.0002		Chr2	S2_10655207	0.0787	0.3725	0.0571		Chr2	S2_10655207
Chr2	S2_11134478	0.0246	0.0057	0.0196		Chr2	S2_11134478	0.0634	0.0037	0.1663		Chr2	S2_11134478	0.0534	0.6185	0.8686		Chr2	S2_11134478	0.0818	0.2021	0.0077		Chr2	S2_11134478	0.0042	0.139	0.0358		Chr2	S2_11134478	0.0154	0.0679	0.0753		Chr2	S2_11134478	0.0051	0.0323	0.1833		Chr2	S2_11134478	0.0349	0.1165	0.0008		Chr2	S2_11134478
Chr2	S2_11155738	0.0067	0.0008	0.009		Chr2	S2_11155738	0.0382	0.0278	0.1604		Chr2	S2_11155738	0.0018	0.4442	0.596		Chr2	S2_11155738	0.016	0.055	0.021		Chr2	S2_11155738	0.0136	0.1157	0.3783		Chr2	S2_11155738	0	0.0703	0.1016		Chr2	S2_11155738	0.0561	0.0203	0.1447		Chr2	S2_11155738	0.04	0.0493	0.0003		Chr2	S2_11155738
Chr2	S2_11174302	0.0107	0.5776	0.0035		Chr2	S2_11174302	0.0299	0.4623	0.116		Chr2	S2_11174302	0.3127	0	0.0263		Chr2	S2_11174302	0.0083	0	0.0882		Chr2	S2_11174302	0.2202	0.1402	0.3079		Chr2	S2_11174302	0.2231	0.8378	0.0891		Chr2	S2_11174302	0.0571	0.3366	0.0789		Chr2	S2_11174302	0.1287	0.4983	0.0053		Chr2	S2_11174302
Chr2	S2_11429080	0.0005	0.7013	0.0084		Chr2	S2_11429080	0.0365	0.3093	0.1807		Chr2	S2_11429080	0.3234	0.001	0.0142		Chr2	S2_11429080	0.0158	0.0048	0.2059		Chr2	S2_11429080	0.1409	0.0454	0.4679		Chr2	S2_11429080	0.0898	0.6543	0.1865		Chr2	S2_11429080	0.1085	0.2224	0.0681		Chr2	S2_11429080	0.1052	0.4519	0.0114		Chr2	S2_11429080
Chr2	S2_11570187	0.0947	0.8505	0		Chr2	S2_11570187	0.0504	0.2858	0.1534		Chr2	S2_11570187	0.1393	0.0597	0.1605		Chr2	S2_11570187	0.0014	0.003	0.0967		Chr2	S2_11570187	0.1769	0.2256	0.3846		Chr2	S2_11570187	0.3715	0.6429	0.5003		Chr2	S2_11570187	0.0498	0.3403	0.1489		Chr2	S2_11570187	0.0844	0.2607	0.0941		Chr2	S2_11570187
Chr2	S2_11596639	0.0162	0.7455	0.0019		Chr2	S2_11596639	0.0585	0.1982	0.2326		Chr2	S2_11596639	0.0886	0.0476	0.1921		Chr2	S2_11596639	0.0038	0.0042	0.166		Chr2	S2_11596639	0.1199	0.168	0.5643		Chr2	S2_11596639	0.2209	0.6545	0.6926		Chr2	S2_11596639	0.2185	0.1975	0.0916		Chr2	S2_11596639	0.0904	0.204	0.2159		Chr2	S2_11596639
Chr2	S2_11752016	0.0557	0.8826	0.0367		Chr2	S2_11752016	0.0591	0.2299	0.2153		Chr2	S2_11752016	0.1981	0.0259	0.1379		Chr2	S2_11752016	0.001	0.0134	0.2038		Chr2	S2_11752016	0.0418	0.0981	0.5267		Chr2	S2_11752016	0.2899	0.7163	0.4238		Chr2	S2_11752016	0.1071	0.2723	0.1281		Chr2	S2_11752016	0.1045	0.3463	0.0883		Chr2	S2_11752016
Chr2	S2_11883630	0.1058	1.0381	0.0335		Chr2	S2_11883630	0.0333	0.4034	0.1655		Chr2	S2_11883630	0.145	0.0322	0.2622		Chr2	S2_11883630	0.0001	0.0074	0.1555		Chr2	S2_11883630	0.1451	0.1932	0.4337		Chr2	S2_11883630	0.2872	0.7991	0.3835		Chr2	S2_11883630	0.0213	0.3565	0.1005		Chr2	S2_11883630	0.0479	0.4502	0.0333		Chr2	S2_11883630
Chr2	S2_11895335	0.0808	1.452	0.0862		Chr2	S2_11895335	0.0049	0.1931	0.333		Chr2	S2_11895335	0.154	0.111	0.3022		Chr2	S2_11895335	0.0008	0.0873	0.3636		Chr2	S2_11895335	0.0965	0.0884	0.6856		Chr2	S2_11895335	0.0645	0.5996	0.3885		Chr2	S2_11895335	0.0051	0.3147	0		Chr2	S2_11895335	0.0207	0.319	0.0514		Chr2	S2_11895335
Chr2	S2_11906468	0.0046	1.3877	0.1217		Chr2	S2_11906468	0.0387	0.3887	0.1852		Chr2	S2_11906468	0.1356	0.0354	0.3203		Chr2	S2_11906468	0.0136	0.0631	0.2347		Chr2	S2_11906468	0.1309	0.326	0.1932		Chr2	S2_11906468	0.1269	0.7561	0.3235		Chr2	S2_11906468	0.0336	0.0942	0.0004		Chr2	S2_11906468	0.4986	0.1258	0.2142		Chr2	S2_11906468
Chr2	S2_12204742	0.2327	0.5071	0.01		Chr2	S2_12204742	0.0005	0.5245	0.0522		Chr2	S2_12204742	0.0867	0.0803	0.0797		Chr2	S2_12204742	0.1902	0.003	0.0776		Chr2	S2_12204742	0.1448	0.2497	0.1987		Chr2	S2_12204742	0.2916	1.1941	0.1248		Chr2	S2_12204742	0.1293	0.3485	0.3228		Chr2	S2_12204742	0.0631	0.5433	0.1776		Chr2	S2_12204742
Chr2	S2_12345631	0.0758	0.97	0.0289		Chr2	S2_12345631	0.0468	0.3456	0.1239		Chr2	S2_12345631	0.1745	0.0318	0.0363		Chr2	S2_12345631	0.001	0.0023	0.0933		Chr2	S2_12345631	0.0565	0.1299	0.3069		Chr2	S2_12345631	0.2806	0.8126	0.282		Chr2	S2_12345631	0.0471	0.2836	0.4226		Chr2	S2_12345631	0.0402	0.2714	0.0952		Chr2	S2_12345631
Chr2	S2_12367551	0.0268	0.8873	0.0494		Chr2	S2_12367551	0.0582	0.1165	0.2153		Chr2	S2_12367551	0.2197	0.029	0.0129		Chr2	S2_12367551	0.0006	0.0262	0.2216		Chr2	S2_12367551	0.0042	0.0648	0.3831		Chr2	S2_12367551	0.2426	0.8122	0.2834		Chr2	S2_12367551	0.1586	0.149	0.4468		Chr2	S2_12367551	0.0975	0.1933	0.1508		Chr2	S2_12367551
Chr2	S2_12762219	0.0001	0.5637	0.3331		Chr2	S2_12762219	0.1127	0.2042	0.0704		Chr2	S2_12762219	0.5764	0.0091	0.2702		Chr2	S2_12762219	0.0142	0.0019	0.0315		Chr2	S2_12762219	0.0618	0.0481	0.0056		Chr2	S2_12762219	0.0082	0.6729	0.3513		Chr2	S2_12762219	0.071	0.7036	0.5427		Chr2	S2_12762219	0.0377	0.0084	0.0352		Chr2	S2_12762219
Chr2	S2_13096270	14.1103	0.3801	0.019		Chr2	S2_13096270	0.1647	0.0235	0.112		Chr2	S2_13096270	0.3101	0.0298	0.2625		Chr2	S2_13096270	0.0008	0.0038	0.1982		Chr2	S2_13096270	0.1743	0.014	0.0045		Chr2	S2_13096270	0.0041	0.15	1.0177		Chr2	S2_13096270	0.4141	0.1671	0.6935		Chr2	S2_13096270	0.0254	0.052	0.0783		Chr2	S2_13096270
Chr2	S2_13174218	0.013	0.1938	0.1712		Chr2	S2_13174218	0.1173	0.0002	0.2627		Chr2	S2_13174218	0.2215	0.1096	0.3113		Chr2	S2_13174218	0.0001	0.0023	0.3348		Chr2	S2_13174218	0.0642	0.0427	0.0063		Chr2	S2_13174218	0.0018	0.3977	1.1585		Chr2	S2_13174218	0.748	0.2088	0.4454		Chr2	S2_13174218	0.0951	0.0107	0.132		Chr2	S2_13174218
Chr2	S2_13869754	0.0034	0.4739	0.0074		Chr2	S2_13869754	0.1248	0.0746	0.0843		Chr2	S2_13869754	0.1904	0.0009	0.5323		Chr2	S2_13869754	0.0071	0	0.0079		Chr2	S2_13869754	0.1326	0.0785	0.0614		Chr2	S2_13869754	0.0384	0.3767	0.6545		Chr2	S2_13869754	0.4448	0.226	0.6185		Chr2	S2_13869754	0.0024	0.0085	0.0048		Chr2	S2_13869754
Chr2	S2_14992815	0.0663	0.3319	0.0001		Chr2	S2_14992815	0.2184	0.1044	0.143		Chr2	S2_14992815	0.1754	0.0267	0.5454		Chr2	S2_14992815	0.0028	0.0183	0.1059		Chr2	S2_14992815	0.0893	0.0307	0.0022		Chr2	S2_14992815	0.0028	0.2224	0.9097		Chr2	S2_14992815	0.2669	0.2672	0.6616		Chr2	S2_14992815	0.002	0.05	0.0406		Chr2	S2_14992815
Chr2	S2_15899662	0.014	0.4183	0.0212		Chr2	S2_15899662	0.1268	0.1491	0.0571		Chr2	S2_15899662	0.2268	0.0221	0.3443		Chr2	S2_15899662	0.0001	0.0002	0.1722		Chr2	S2_15899662	0.1136	0.0294	0.0006		Chr2	S2_15899662	0.0014	0.1695	1.1965		Chr2	S2_15899662	0.2718	0.3053	0.7177		Chr2	S2_15899662	0.0001	0.0226	0.059		Chr2	S2_15899662
Chr2	S2_16006689	0.0299	0.1107	0.0952		Chr2	S2_16006689	0.0904	0.0231	0.5384		Chr2	S2_16006689	0.0449	0.3533	0.017		Chr2	S2_16006689	0.0932	0.1999	0.013		Chr2	S2_16006689	0.0508	0.0359	0.072		Chr2	S2_16006689	0.0498	0.0023	0.2404		Chr2	S2_16006689	0.0008	0.0181	0.4745		Chr2	S2_16006689	0.1021	0.1595	0.5		Chr2	S2_16006689
Chr2	S2_16169541	0.0082	0.0364	0.013		Chr2	S2_16169541	0.0061	0.0114	0.2359		Chr2	S2_16169541	0	0.3566	0.0881		Chr2	S2_16169541	0.0005	0.1368	0.0036		Chr2	S2_16169541	0.3195	0.0178	0.0047		Chr2	S2_16169541	0.0188	0.0051	0.2996		Chr2	S2_16169541	0.0047	0.007	0.4059		Chr2	S2_16169541	0.1642	0.3469	0.5694		Chr2	S2_16169541
Chr2	S2_16363210	0.0065	0.6252	0.0263		Chr2	S2_16363210	0.334	0.0001	0.0947		Chr2	S2_16363210	0.3645	0.0497	0.192		Chr2	S2_16363210	0.0059	0.002	0.1723		Chr2	S2_16363210	0.1502	0.0152	0.0095		Chr2	S2_16363210	0.001	0.1333	0.7915		Chr2	S2_16363210	0.3223	0.1285	0.6974		Chr2	S2_16363210	0.0606	0.0541	0.1059		Chr2	S2_16363210
Chr2	S2_16464355	0.0022	0.0018	0.0482		Chr2	S2_16464355	0.0006	0.0011	0.4066		Chr2	S2_16464355	0.0062	0.2221	0.0391		Chr2	S2_16464355	0.1418	0.0453	0.0865		Chr2	S2_16464355	0.4128	0.0945	0.0049		Chr2	S2_16464355	0.0329	0.0062	0.3683		Chr2	S2_16464355	0.0067	0.0161	0.4547		Chr2	S2_16464355	0.0405	0.2569	0.5025		Chr2	S2_16464355
Chr2	S2_16580052	0.0279	0.8318	0.1734		Chr2	S2_16580052	0.3216	0.0054	0.3853		Chr2	S2_16580052	0.401	0.0002	0.0919		Chr2	S2_16580052	0.0099	0.0311	0.2758		Chr2	S2_16580052	0.5016	0.0002	0.1435		Chr2	S2_16580052	0.0608	0.0846	0.7612		Chr2	S2_16580052	0.3027	0.2153	0.605		Chr2	S2_16580052	0.0031	0.0652	0.1969		Chr2	S2_16580052
Chr2	S2_16639763	0.0026	0.56	0.0521		Chr2	S2_16639763	0.385	0.0151	0.0153		Chr2	S2_16639763	0.4966	0.0072	0.0724		Chr2	S2_16639763	0.1011	0.0216	0.0967		Chr2	S2_16639763	0.2314	0.0041	0.0143		Chr2	S2_16639763	0.0188	0.077	0.9788		Chr2	S2_16639763	0.3292	0.0677	1.0823		Chr2	S2_16639763	0.0016	0.0573	0.0996		Chr2	S2_16639763
Chr2	S2_16678419	0.0003	0.2767	0.1267		Chr2	S2_16678419	0.0031	0.0015	0.6671		Chr2	S2_16678419	0.1037	0.0463	0.0032		Chr2	S2_16678419	0.3743	0.1662	0.4515		Chr2	S2_16678419	0.1297	0.1345	0.0035		Chr2	S2_16678419	0.1444	0.0023	0.0183		Chr2	S2_16678419	0.0073	0.1297	0.2854		Chr2	S2_16678419	0.0066	0.0138	0.1699		Chr2	S2_16678419
Chr2	S2_16904305	0.0366	0.7669	0.1129		Chr2	S2_16904305	0.4022	0.0081	0.141		Chr2	S2_16904305	0.3271	0.0013	0.0397		Chr2	S2_16904305	0.0047	0.0011	0.1317		Chr2	S2_16904305	0.4707	0.0007	0.0216		Chr2	S2_16904305	0.0349	0.106	0.7807		Chr2	S2_16904305	0.2945	0.2519	0.7376		Chr2	S2_16904305	0.0001	0.0277	0.2513		Chr2	S2_16904305
Chr2	S2_16980968	0.0153	0.0995	0.0225		Chr2	S2_16980968	0.5208	0.0023	0.0739		Chr2	S2_16980968	0.6349	0.0786	0.0351		Chr2	S2_16980968	0.2458	0.2218	0.0001		Chr2	S2_16980968	0.0262	0.0143	0.0459		Chr2	S2_16980968	0.0134	0.0053	0.1623		Chr2	S2_16980968	0.7416	0.0062	0.5637		Chr2	S2_16980968	0	0.0023	0.0921		Chr2	S2_16980968
Chr2	S2_17041289	0.0831	0.7137	0.125		Chr2	S2_17041289	0.5561	0.011	0.3477		Chr2	S2_17041289	0.3212	0.0076	0.0755		Chr2	S2_17041289	0.002	0	0.3508		Chr2	S2_17041289	0.4147	0	0.0364		Chr2	S2_17041289	0.0344	0.0741	0.9318		Chr2	S2_17041289	0.2725	0.343	0.762		Chr2	S2_17041289	0.0025	0.0216	0.3174		Chr2	S2_17041289
Chr2	S2_17064715	0.0254	0.2075	0.0194		Chr2	S2_17064715	0.7524	0.0026	0.074		Chr2	S2_17064715	0.6015	0.0404	0.0005		Chr2	S2_17064715	0.0257	0.1365	0.0052		Chr2	S2_17064715	0.0383	0.0764	0.0386		Chr2	S2_17064715	0.0078	0.004	0.2602		Chr2	S2_17064715	0.6201	0.0598	0.4797		Chr2	S2_17064715	0.0008	0.0068	0.0721		Chr2	S2_17064715
Chr2	S2_17159844	0.0285	0.0004	0.0938		Chr2	S2_17159844	0.1546	0.0063	0.382		Chr2	S2_17159844	0.0918	0.0318	0.0703		Chr2	S2_17159844	0.0923	0.0074	0.0135		Chr2	S2_17159844	0.8707	0.0066	0.0008		Chr2	S2_17159844	0.1949	0.0315	0.0157		Chr2	S2_17159844	0	0.1911	0.0568		Chr2	S2_17159844	0.3548	0.0225	0.4842		Chr2	S2_17159844
Chr2	S2_17230189	0.0056	0.1904	0.0193		Chr2	S2_17230189	0	0	0.0116		Chr2	S2_17230189	0.0002	0.1603	0.0366		Chr2	S2_17230189	0.0221	0.2365	0.0222		Chr2	S2_17230189	0.9149	0.0059	0.0847		Chr2	S2_17230189	0.0006	0.004	0.5651		Chr2	S2_17230189	0.0022	0.002	0.214		Chr2	S2_17230189	0.0342	0.2536	0.864		Chr2	S2_17230189
Chr2	S2_17271362	0.0081	0.2296	0.0335		Chr2	S2_17271362	0.0245	0.0001	0.0035		Chr2	S2_17271362	0.0029	0.117	0.0374		Chr2	S2_17271362	0.0268	0.2751	0.034		Chr2	S2_17271362	1.0095	0.0006	0.1877		Chr2	S2_17271362	0.0205	0.0026	0.5866		Chr2	S2_17271362	0.0031	0	0.1899		Chr2	S2_17271362	0.0072	0.3493	0.74		Chr2	S2_17271362
Chr2	S2_17345198	0.0548	0.7545	0.1372		Chr2	S2_17345198	0.4947	8.4394	0.6088		Chr2	S2_17345198	0.3353	0.0056	0.0806		Chr2	S2_17345198	0.0013	0.0503	0.4616		Chr2	S2_17345198	0.4666	0.0007	0.1267		Chr2	S2_17345198	0.0915	0.0981	0.804		Chr2	S2_17345198	0.2689	0.2974	0.64		Chr2	S2_17345198	0.0143	0.0498	0.279		Chr2	S2_17345198
Chr2	S2_17415092	0.072	0.2318	0.0183		Chr2	S2_17415092	0.7478	0.0308	0.1475		Chr2	S2_17415092	0.3465	0.0181	0.0508		Chr2	S2_17415092	0.015	0.2031	0.123		Chr2	S2_17415092	0.1184	0.0082	0		Chr2	S2_17415092	0.0111	0.0541	0.2954		Chr2	S2_17415092	0.6432	0.093	0.466		Chr2	S2_17415092	0.0201	0.085	0.0335		Chr2	S2_17415092
Chr2	S2_17434969	0.066	0.2141	0.0103		Chr2	S2_17434969	0.1365	0.0046	0.1092		Chr2	S2_17434969	0.079	0.0246	0.087		Chr2	S2_17434969	0.003	0.2553	0.0098		Chr2	S2_17434969	0.4434	0.0138	0.0521		Chr2	S2_17434969	0.0109	0.0019	0.8121		Chr2	S2_17434969	0.0081	0.0156	0.2617		Chr2	S2_17434969	0.0843	0.4479	0.2789		Chr2	S2_17434969
Chr2	S2_17449733	0.0738	0.2253	0.0005		Chr2	S2_17449733	0.0206	0.0001	0.0553		Chr2	S2_17449733	0.0187	0.0998	0.1301		Chr2	S2_17449733	0.0024	0.2964	0.0111		Chr2	S2_17449733	0.3888	0.0077	0.2099		Chr2	S2_17449733	0.0023	0.0002	0.5556		Chr2	S2_17449733	0.0136	0.0063	0.2142		Chr2	S2_17449733	0.1125	0.4055	0.4272		Chr2	S2_17449733
Chr2	S2_17559442	0.0024	0.1485	0.002		Chr2	S2_17559442	0.0076	0.0051	0.0419		Chr2	S2_17559442	0.0011	0.2125	0.24		Chr2	S2_17559442	0.0031	0.174	0.0229		Chr2	S2_17559442	0.1871	0.0032	0.2487		Chr2	S2_17559442	0.0042	0.0082	0.4682		Chr2	S2_17559442	0.007	0.0359	0.1897		Chr2	S2_17559442	0.1122	0.3654	0.4226		Chr2	S2_17559442
Chr2	S2_17589438	0.0478	0.8381	0.1177		Chr2	S2_17589438	0.4657	0.008	0.4666		Chr2	S2_17589438	0.321	0.0001	0.091		Chr2	S2_17589438	0.036	0.0009	0.3904		Chr2	S2_17589438	0.4306	0.0011	0.0412		Chr2	S2_17589438	0.0489	0.0945	1.0265		Chr2	S2_17589438	0.2015	0.2757	0.6974		Chr2	S2_17589438	0.0121	0.0061	0.3287		Chr2	S2_17589438
Chr2	S2_17803136	0.0437	0.7317	0.0455		Chr2	S2_17803136	0.5225	0.0158	0.2558		Chr2	S2_17803136	0.3223	0.0019	0.167		Chr2	S2_17803136	8.9694	0.0026	0.4428		Chr2	S2_17803136	0.1261	0.0007	0.0501		Chr2	S2_17803136	0.0256	0.1405	1.0419		Chr2	S2_17803136	0.2885	0.1727	0.7924		Chr2	S2_17803136	0.0048	0.0154	0.1533		Chr2	S2_17803136
Chr2	S2_17945531	0.0151	0.3054	0.0008		Chr2	S2_17945531	0.0006	0.0046	0.0219		Chr2	S2_17945531	0	0.1714	0.4449		Chr2	S2_17945531	0.0303	0.366	0.0154		Chr2	S2_17945531	0.1553	0.1274	0.0887		Chr2	S2_17945531	0.0118	0.0856	0.2129		Chr2	S2_17945531	0.0063	0.0973	0.0602		Chr2	S2_17945531	0.0928	0.3056	0.3212		Chr2	S2_17945531
Chr2	S2_17969194	0.1223	1.2996	0.039		Chr2	S2_17969194	0.3787	0.0111	0.2735		Chr2	S2_17969194	0.2646	0.0318	0.1584		Chr2	S2_17969194	0.0117	7.975	0.1604		Chr2	S2_17969194	0.2974	0.039	0.22		Chr2	S2_17969194	0.0999	0.1264	0.328		Chr2	S2_17969194	0.2244	0.0906	0.2915		Chr2	S2_17969194	0.0619	0.0154	0.3136		Chr2	S2_17969194
Chr2	S2_17978774	0.0065	0.0674	0		Chr2	S2_17978774	0.1588	0.0304	0.0151		Chr2	S2_17978774	0.0172	0.2048	0.0496		Chr2	S2_17978774	0.1678	0.1206	0.0018		Chr2	S2_17978774	0.6488	0.1844	0.0666		Chr2	S2_17978774	0.0181	0.0047	0.3794		Chr2	S2_17978774	0.0092	0.0088	0.2022		Chr2	S2_17978774	0.0025	0.2799	0.6152		Chr2	S2_17978774
Chr2	S2_17980066	0.0514	0.3609	0		Chr2	S2_17980066	0.0182	0.0396	0.0299		Chr2	S2_17980066	0.0113	0.2132	0.1476		Chr2	S2_17980066	0.0003	0.4333	0.1184		Chr2	S2_17980066	0.4879	0.0795	0.0879		Chr2	S2_17980066	0.0013	0.0012	0.3077		Chr2	S2_17980066	0.0004	0.0218	0.0199		Chr2	S2_17980066	0.0412	0.3666	0.7238		Chr2	S2_17980066
Chr2	S2_17990840	0.1957	0.2665	0.0034		Chr2	S2_17990840	0.5731	0.0075	0.0181		Chr2	S2_17990840	0.631	0.0553	0.0161		Chr2	S2_17990840	0.1659	0.2295	0.0199		Chr2	S2_17990840	0.037	0.0278	0.1238		Chr2	S2_17990840	0.022	0	0.0001		Chr2	S2_17990840	0.3961	0.0719	0.5156		Chr2	S2_17990840	0.0481	0.078	0.155		Chr2	S2_17990840
Chr2	S2_18049490	0	0.1473	0.0141		Chr2	S2_18049490	0.0128	0.0067	0.0048		Chr2	S2_18049490	0.0031	0.2143	0.3474		Chr2	S2_18049490	0.1527	0.0675	0.0399		Chr2	S2_18049490	0.3434	0.1613	0.2186		Chr2	S2_18049490	0.028	0.0576	0.2188		Chr2	S2_18049490	0.0004	0.0098	0.0692		Chr2	S2_18049490	0	0.2017	0.7899		Chr2	S2_18049490
Chr2	S2_18089660	0.0562	0.4679	0.0844		Chr2	S2_18089660	0.5344	0.0277	0.004		Chr2	S2_18089660	0.8043	0.1285	0.3067		Chr2	S2_18089660	0.0013	0.0157	0.0048		Chr2	S2_18089660	0.0024	0.0233	0.0118		Chr2	S2_18089660	0.049	0.0298	0.0123		Chr2	S2_18089660	0.2944	0.0245	0.5772		Chr2	S2_18089660	0.0031	0.0308	0.2618		Chr2	S2_18089660
Chr2	S2_18119057	0.0064	0.1048	0.0189		Chr2	S2_18119057	0.0004	0.0344	0.029		Chr2	S2_18119057	0.0185	0.1879	0.4043		Chr2	S2_18119057	0.0608	0.0439	0.0201		Chr2	S2_18119057	0.0678	0.1244	0.1729		Chr2	S2_18119057	0.0633	0.0721	0.2167		Chr2	S2_18119057	0.0061	0.0013	0.1884		Chr2	S2_18119057	0.0248	0.2803	0.4415		Chr2	S2_18119057
Chr2	S2_18212087	0.0057	0.1127	0.0367		Chr2	S2_18212087	0	0.0337	0.0379		Chr2	S2_18212087	0.0001	0.2064	0.4359		Chr2	S2_18212087	0.0753	0.0317	0.0079		Chr2	S2_18212087	0.0868	0.0924	0.2136		Chr2	S2_18212087	0.0476	0.1203	0.2394		Chr2	S2_18212087	0.0079	0.0014	0.1619		Chr2	S2_18212087	0.0099	0.174	0.4398		Chr2	S2_18212087
Chr2	S2_18238269	0.0643	0.7311	0.0022		Chr2	S2_18238269	0.4	0.0118	0.081		Chr2	S2_18238269	0.3402	0.0119	0.0361		Chr2	S2_18238269	0.0204	0.0083	0.0134		Chr2	S2_18238269	0.1642	0.1216	0.3152		Chr2	S2_18238269	0.0243	0.1303	0.2583		Chr2	S2_18238269	0.2101	0.0828	0.664		Chr2	S2_18238269	0.0497	0.0002	0.0817		Chr2	S2_18238269
Chr2	S2_18285871	0.0098	0.1436	0.0024		Chr2	S2_18285871	0	0.0606	0.0173		Chr2	S2_18285871	0	0.1591	0.4249		Chr2	S2_18285871	0.0462	0.0805	0.0367		Chr2	S2_18285871	0.0277	0.1346	0.3492		Chr2	S2_18285871	0.1755	0.152	0.1743		Chr2	S2_18285871	0.0093	0.0062	0.1515		Chr2	S2_18285871	0.0175	0.1185	0.4577		Chr2	S2_18285871
Chr2	S2_18415330	0.0663	0.273	0.0006		Chr2	S2_18415330	0.0452	0.0124	0.0108		Chr2	S2_18415330	0.0019	0.186	0.2907		Chr2	S2_18415330	0.0656	0.2018	0.0812		Chr2	S2_18415330	0.289	0.2451	0.4278		Chr2	S2_18415330	0.0717	0.0709	0.1908		Chr2	S2_18415330	0.0066	0.0158	0.0417		Chr2	S2_18415330	0.0025	0.1068	0.7941		Chr2	S2_18415330
Chr2	S2_18440449	0.0855	0.1767	0.0003		Chr2	S2_18440449	0.0105	0.0618	0.0235		Chr2	S2_18440449	0.0004	0.0512	0.3866		Chr2	S2_18440449	0.0329	0.13	0.038		Chr2	S2_18440449	0.0502	0.1951	0.3824		Chr2	S2_18440449	0.1848	0.0848	0.1093		Chr2	S2_18440449	0.0001	0.0006	0.1742		Chr2	S2_18440449	0.0029	0.1216	0.2687		Chr2	S2_18440449
Chr2	S2_18447462	0.065	0.0989	0.0013		Chr2	S2_18447462	0.0504	0.0158	0.1171		Chr2	S2_18447462	0.0021	0.1417	0.2395		Chr2	S2_18447462	0.0953	0.04	0.0047		Chr2	S2_18447462	0.1067	0.4978	0.3416		Chr2	S2_18447462	0.198	0.0299	0.2029		Chr2	S2_18447462	0.0002	0.0009	0.2222		Chr2	S2_18447462	0.0043	0.1467	0.4054		Chr2	S2_18447462
Chr2	S2_18584584	0.1634	0.4113	0.0003		Chr2	S2_18584584	0.0204	0.0194	0.0002		Chr2	S2_18584584	0	0.1754	0.5237		Chr2	S2_18584584	0.02	0.2209	0.0875		Chr2	S2_18584584	0.0855	0.1532	0.4668		Chr2	S2_18584584	0.0973	0.0624	0.2498		Chr2	S2_18584584	0.007	0.0037	0.0456		Chr2	S2_18584584	0.0028	0.1245	0.4816		Chr2	S2_18584584
Chr2	S2_18624558	0.0669	0.1506	0.0018		Chr2	S2_18624558	0.0161	0.0316	0.0183		Chr2	S2_18624558	0.0001	0.1594	0.3703		Chr2	S2_18624558	0.0183	0.1429	0.0352		Chr2	S2_18624558	0.0404	0.2265	0.3869		Chr2	S2_18624558	0.1624	0.0881	0.1672		Chr2	S2_18624558	0.0011	0	0.146		Chr2	S2_18624558	0.0238	0.1898	0.4551		Chr2	S2_18624558
Chr2	S2_18699206	0.031	0.0308	0.0124		Chr2	S2_18699206	0.0251	0.0157	0.059		Chr2	S2_18699206	0.0015	0.1883	0.2439		Chr2	S2_18699206	0.0051	0.2034	0.0268		Chr2	S2_18699206	0.1674	0.085	0.334		Chr2	S2_18699206	0.1932	0.0862	0.245		Chr2	S2_18699206	0.0009	0.0248	0.3999		Chr2	S2_18699206	0.0459	0.1703	0.4827		Chr2	S2_18699206
Chr2	S2_18764743	0.0258	0.0223	0.037		Chr2	S2_18764743	0.0188	0.0069	0.1465		Chr2	S2_18764743	0.0076	0.2447	0.2612		Chr2	S2_18764743	0.032	0.246	0.0257		Chr2	S2_18764743	0.1315	0.0288	0.291		Chr2	S2_18764743	0.1392	0.1057	0.2288		Chr2	S2_18764743	0	0.0239	0.3487		Chr2	S2_18764743	0.0267	0.2043	0.5416		Chr2	S2_18764743
Chr2	S2_18800897	0.0796	0.0211	0.0314		Chr2	S2_18800897	0.0548	0.0073	0.1112		Chr2	S2_18800897	0.0145	0.4085	0.6275		Chr2	S2_18800897	0.0005	0.3885	0.0373		Chr2	S2_18800897	0.0507	0.3033	0.3248		Chr2	S2_18800897	0.1161	0.2216	0.1644		Chr2	S2_18800897	0.0001	0.0005	0.183		Chr2	S2_18800897	0.0009	0.2043	0.4265		Chr2	S2_18800897
Chr2	S2_18820197	0.0076	0.2754	0.0516		Chr2	S2_18820197	0.0658	0.0044	0.0407		Chr2	S2_18820197	0.0104	0.4041	0.5015		Chr2	S2_18820197	0.058	0.6058	0.3099		Chr2	S2_18820197	0.0513	0.1624	0.2502		Chr2	S2_18820197	0.1302	0.345	0.0468		Chr2	S2_18820197	0.0641	0.1895	0.4557		Chr2	S2_18820197	0.0547	0.1621	0.8445		Chr2	S2_18820197
Chr2	S2_18880951	5.1316	0.0003	0.0001		Chr2	S2_18880951	0.0431	0.113	0.2485		Chr2	S2_18880951	0.0034	0.1191	0.1838		Chr2	S2_18880951	0.2946	0.0001	0.0007		Chr2	S2_18880951	0.1853	0.0501	0.1761		Chr2	S2_18880951	0.1106	0.0817	0.0179		Chr2	S2_18880951	0.0013	0.0093	0.3955		Chr2	S2_18880951	0.1476	0.4166	0.5439		Chr2	S2_18880951
Chr2	S2_18994393	0.0019	0.471	0.0063		Chr2	S2_18994393	0.0088	0.0385	0.1613		Chr2	S2_18994393	0.0347	0.294	0.0575		Chr2	S2_18994393	0.0204	0.3049	0.252		Chr2	S2_18994393	0.0122	0.0771	0.0557		Chr2	S2_18994393	0.0172	0.0629	0.0014		Chr2	S2_18994393	0.0002	0.1784	0.6206		Chr2	S2_18994393	0.0048	0.0545	1.1234		Chr2	S2_18994393
Chr2	S2_19123851	0.0885	0.2473	0.0008		Chr2	S2_19123851	0.0501	0.0084	0.0637		Chr2	S2_19123851	0.0025	0.3912	0.1053		Chr2	S2_19123851	0.0301	0.3306	0.2497		Chr2	S2_19123851	0.0025	0.1689	0.0243		Chr2	S2_19123851	0.0665	0.2968	0.0617		Chr2	S2_19123851	0.0009	0.1512	0.6138		Chr2	S2_19123851	0.0246	0.0553	1.3362		Chr2	S2_19123851
Chr2	S2_19175334	0.0001	0.0393	0.0456		Chr2	S2_19175334	0.0018	0.1248	0.258		Chr2	S2_19175334	0.0136	0.1052	0.0141		Chr2	S2_19175334	0.2232	0.0084	0.0097		Chr2	S2_19175334	0.0278	0.0713	0.0301		Chr2	S2_19175334	0.0563	0.0244	0.0226		Chr2	S2_19175334	0.0446	0.0284	0.3072		Chr2	S2_19175334	0.0314	0.073	1.2203		Chr2	S2_19175334
Chr2	S2_19190657	0.008	0.7984	0.0003		Chr2	S2_19190657	0.0087	0.0578	0.006		Chr2	S2_19190657	0.0009	0.2859	0.2361		Chr2	S2_19190657	0	0.7571	0.2859		Chr2	S2_19190657	0.0036	0.3176	0.0282		Chr2	S2_19190657	0.0197	0.4875	0.1436		Chr2	S2_19190657	0.0028	0.1124	0.2115		Chr2	S2_19190657	0.0027	0.0528	1.1975		Chr2	S2_19190657
Chr2	S2_19229444	0.0008	0.0359	0.0242		Chr2	S2_19229444	0.0006	0.0411	0.1901		Chr2	S2_19229444	0.013	0.0399	0.003		Chr2	S2_19229444	0.1017	0.1311	0.0569		Chr2	S2_19229444	0.0722	0.0158	0.0483		Chr2	S2_19229444	0.0308	0.0172	0.0632		Chr2	S2_19229444	0.0832	0.0351	0.2412		Chr2	S2_19229444	0.0242	0.0719	0.8132		Chr2	S2_19229444
Chr2	S2_19325109	0.1678	0.133	0.0029		Chr2	S2_19325109	0.0314	0.002	0.4238		Chr2	S2_19325109	0.1969	0.0027	0.0247		Chr2	S2_19325109	0.1562	0.051	0.0121		Chr2	S2_19325109	0.0222	0.0169	0.08		Chr2	S2_19325109	0.0002	0.1086	0.0011		Chr2	S2_19325109	0.0516	0.0002	0.3647		Chr2	S2_19325109	0.0086	0.0433	0.6409		Chr2	S2_19325109
Chr2	S2_19334863	0.0521	0.1273	0.0239		Chr2	S2_19334863	0.0056	0.044	0.3048		Chr2	S2_19334863	0.0427	0.029	0.027		Chr2	S2_19334863	0.0149	0.1993	0.0727		Chr2	S2_19334863	0.001	0	0.0607		Chr2	S2_19334863	0.0421	0.0131	0.0328		Chr2	S2_19334863	0.0793	0.0176	0.2613		Chr2	S2_19334863	0.0673	0.0716	0.4244		Chr2	S2_19334863
Chr2	S2_19360395	0.0087	0.048	0.0358		Chr2	S2_19360395	0.002	0.0229	0.4493		Chr2	S2_19360395	0.0213	0.0269	0.1395		Chr2	S2_19360395	0.137	0.0884	0.0028		Chr2	S2_19360395	0.0645	0.0865	0.0664		Chr2	S2_19360395	0.0257	0.0029	0.1302		Chr2	S2_19360395	0.0448	0.0161	0.2809		Chr2	S2_19360395	0.0021	0.1075	0.6811		Chr2	S2_19360395
Chr2	S2_19609674	0.0157	0.1192	0.0003		Chr2	S2_19609674	0.0083	0.1223	0.2885		Chr2	S2_19609674	0.0175	0.0924	0.0995		Chr2	S2_19609674	0.0858	0.0309	0.0592		Chr2	S2_19609674	0.0006	0.0289	0.0139		Chr2	S2_19609674	0.0192	0.1375	0.0178		Chr2	S2_19609674	0.0395	0.0304	0.2689		Chr2	S2_19609674	0.13	0.0213	0.6545		Chr2	S2_19609674
Chr2	S2_19635621	0.043	0.1992	0.0141		Chr2	S2_19635621	0.0495	0.0014	0.2757		Chr2	S2_19635621	0.0108	0.0531	0.071		Chr2	S2_19635621	0.0117	0.0453	0.0333		Chr2	S2_19635621	0.0172	0.0013	0.0972		Chr2	S2_19635621	0.0236	0.0947	0.0012		Chr2	S2_19635621	0.0178	0.0037	0.179		Chr2	S2_19635621	0.0714	0.0018	0.6582		Chr2	S2_19635621
Chr2	S2_19659064	0.0001	0.1097	0.0239		Chr2	S2_19659064	0.0416	0.0105	0.117		Chr2	S2_19659064	0.0005	0.1307	0.188		Chr2	S2_19659064	0.0657	0.0327	0.0997		Chr2	S2_19659064	0.0094	0.0619	0.185		Chr2	S2_19659064	0.002	0.0887	0		Chr2	S2_19659064	0.0148	0.0197	0.1646		Chr2	S2_19659064	0.0843	0.0553	0.5884		Chr2	S2_19659064
Chr2	S2_19682775	0.0753	0.1588	0.0333		Chr2	S2_19682775	0.0515	0.0715	0.3517		Chr2	S2_19682775	0.0923	0.0234	0.0002		Chr2	S2_19682775	0.0931	0.0178	0.0447		Chr2	S2_19682775	0.0173	0.0242	0.0266		Chr2	S2_19682775	0.0017	0.0556	0.0694		Chr2	S2_19682775	0.029	0.0373	0.2998		Chr2	S2_19682775	0.0902	0.0001	0.7365		Chr2	S2_19682775
Chr2	S2_19685841	0.0962	0.1356	0.0261		Chr2	S2_19685841	0.0037	0.0797	0.1897		Chr2	S2_19685841	0.0507	0.0253	0.0355		Chr2	S2_19685841	0.0239	0.1409	0.0936		Chr2	S2_19685841	0.0002	0.0154	0.0088		Chr2	S2_19685841	0.0383	0.0815	0.0056		Chr2	S2_19685841	0.0119	0.0489	0.3326		Chr2	S2_19685841	0.1243	0.0093	0.4809		Chr2	S2_19685841
Chr2	S2_19882058	0.0367	0.1389	0.0644		Chr2	S2_19882058	0.0103	0.2625	0.2978		Chr2	S2_19882058	0.035	0.0421	0.052		Chr2	S2_19882058	0.0334	0.0366	0.0342		Chr2	S2_19882058	0.01	0.04	0.0875		Chr2	S2_19882058	0.101	0.2991	0.0072		Chr2	S2_19882058	0.0004	0.0936	0.3714		Chr2	S2_19882058	0.233	0.0011	0.4809		Chr2	S2_19882058
Chr2	S2_20000143	0.0002	0.2367	0.0165		Chr2	S2_20000143	0.0071	0.0083	0.1821		Chr2	S2_20000143	0.1524	0.1009	0.0224		Chr2	S2_20000143	0.1917	0.2827	0.05		Chr2	S2_20000143	0.0111	0.2007	0.4843		Chr2	S2_20000143	0.0051	0.0387	0.0405		Chr2	S2_20000143	0.0004	0.0155	0.0277		Chr2	S2_20000143	0.1375	0.1744	0.0959		Chr2	S2_20000143
Chr2	S2_20010062	0.0142	0.2241	0.0278		Chr2	S2_20010062	0.0054	0.0023	0.2229		Chr2	S2_20010062	0.1926	0.0746	0.0067		Chr2	S2_20010062	0.1681	0.2701	0.0518		Chr2	S2_20010062	0.0046	0.2036	0.4069		Chr2	S2_20010062	0.0005	0.0432	0.0025		Chr2	S2_20010062	0.002	0.0355	0.0433		Chr2	S2_20010062	0.1273	0.1467	0.1532		Chr2	S2_20010062
Chr2	S2_20114045	0.0341	0.4754	0.036		Chr2	S2_20114045	0.0238	0.0113	0.0074		Chr2	S2_20114045	0.0025	0.0412	0.0818		Chr2	S2_20114045	0.0433	0.549	0.2819		Chr2	S2_20114045	0.0271	0.0854	0.0795		Chr2	S2_20114045	0.0022	0.3624	0.2346		Chr2	S2_20114045	0.0311	0.0163	0.2998		Chr2	S2_20114045	0.198	0.3579	0.5634		Chr2	S2_20114045
Chr2	S2_20144306	0.0293	0.3367	0.0193		Chr2	S2_20144306	0.0077	0.0009	0.0001		Chr2	S2_20144306	0.0005	0.0599	0.0443		Chr2	S2_20144306	0.0181	0.3583	0.253		Chr2	S2_20144306	0.0011	0.0104	0.0504		Chr2	S2_20144306	0.0046	0.2569	0.3502		Chr2	S2_20144306	0.0246	0.0045	0.3121		Chr2	S2_20144306	0.3673	0.2372	0.4448		Chr2	S2_20144306
Chr2	S2_20166064	0.0922	0.4353	0.0001		Chr2	S2_20166064	0.0006	0.0346	0.0035		Chr2	S2_20166064	0.0261	0.1053	0.2543		Chr2	S2_20166064	0.2142	0.4829	0.1824		Chr2	S2_20166064	0.0064	0.0411	0.2816		Chr2	S2_20166064	0.0169	0.3436	0.4455		Chr2	S2_20166064	0.0501	0.0092	0.1231		Chr2	S2_20166064	0.2111	0.3954	0.5297		Chr2	S2_20166064
Chr2	S2_20179725	0.0069	0.8949	0.0998		Chr2	S2_20179725	0.0141	0.0554	0.0401		Chr2	S2_20179725	0.0053	0.0512	0.1248		Chr2	S2_20179725	0.0692	0.8309	0.3511		Chr2	S2_20179725	0.1705	0.1693	0.087		Chr2	S2_20179725	0.0007	0.3269	0.0677		Chr2	S2_20179725	0.0273	0.0118	0.1281		Chr2	S2_20179725	0.0755	0.387	0.3776		Chr2	S2_20179725
Chr2	S2_20184455	0.0028	0.6298	0.21		Chr2	S2_20184455	0.0031	0.2219	0.4483		Chr2	S2_20184455	0.0116	0.0262	0.4467		Chr2	S2_20184455	0.2504	1.1285	1.7879		Chr2	S2_20184455	0.0651	0.0165	0.481		Chr2	S2_20184455	0.0004	0.111	0.033		Chr2	S2_20184455	0.1533	0.0887	0.0511		Chr2	S2_20184455	0.0121	0.1623	0.0617		Chr2	S2_20184455
Chr2	S2_20225635	0.1837	0.3307	0.0982		Chr2	S2_20225635	0.0716	0.155	0.2473		Chr2	S2_20225635	0.0025	0.0121	0.1165		Chr2	S2_20225635	0.1309	0.3027	1.1172		Chr2	S2_20225635	0.2483	0.201	0.7682		Chr2	S2_20225635	0.0267	0.3069	0.9906		Chr2	S2_20225635	0.1109	0.0112	0.0023		Chr2	S2_20225635	0.4576	0.188	0.0674		Chr2	S2_20225635
Chr2	S2_20255532	0.0002	0.5782	0.2138		Chr2	S2_20255532	0.0038	0.2371	0.3997		Chr2	S2_20255532	0.0171	0.0552	0.3899		Chr2	S2_20255532	0.3167	0.9915	1.7881		Chr2	S2_20255532	0.0322	0.0676	0.4739		Chr2	S2_20255532	0.0258	0.0462	0.0583		Chr2	S2_20255532	0.0987	0.0312	0.0367		Chr2	S2_20255532	0.0055	0.2411	0.0064		Chr2	S2_20255532
Chr2	S2_20310199	0.0273	0.3969	0.2267		Chr2	S2_20310199	0.0116	0.2584	0.5321		Chr2	S2_20310199	0.0394	0.0546	0.2561		Chr2	S2_20310199	0.1967	0.8966	1.7775		Chr2	S2_20310199	0.1471	0.0347	0.433		Chr2	S2_20310199	0.0132	0.0484	0.0748		Chr2	S2_20310199	0.1015	0.0547	0.0323		Chr2	S2_20310199	0.0268	0.2452	0.0615		Chr2	S2_20310199
Chr2	S2_20355988	0.0086	0.3414	0.1582		Chr2	S2_20355988	0.0511	0.1924	0.2145		Chr2	S2_20355988	0.0805	0.0164	0.4253		Chr2	S2_20355988	0.371	0.821	1.6004		Chr2	S2_20355988	0	0.0018	0.334		Chr2	S2_20355988	0.1227	0.0428	0.0686		Chr2	S2_20355988	0.1653	0.0061	0.0721		Chr2	S2_20355988	0.0012	0.1984	0.0173		Chr2	S2_20355988
Chr2	S2_20409938	0.0002	0.1553	0.0573		Chr2	S2_20409938	0.0012	0.2373	0.6332		Chr2	S2_20409938	0.208	0.0582	0.1751		Chr2	S2_20409938	0.0924	0.2777	1.5803		Chr2	S2_20409938	0.0669	0.169	0.0262		Chr2	S2_20409938	0.1404	0.0014	0.6328		Chr2	S2_20409938	0.0108	0.0003	0.2728		Chr2	S2_20409938	0.0004	0.0059	0.001		Chr2	S2_20409938
Chr2	S2_20595775	0.0078	0.4594	0.1476		Chr2	S2_20595775	0.0165	0.363	0.2168		Chr2	S2_20595775	0.103	0.0251	0.7699		Chr2	S2_20595775	0.8461	1.1718	1.3827		Chr2	S2_20595775	0.0315	0.0091	0.7415		Chr2	S2_20595775	0.1384	0.0426	0.0475		Chr2	S2_20595775	0.2902	0.0005	0.0432		Chr2	S2_20595775	0.1656	0.154	0.0129		Chr2	S2_20595775
Chr2	S2_20718916	0.0143	0.3771	0.112		Chr2	S2_20718916	0.0225	0.0955	0.0955		Chr2	S2_20718916	0.0753	0.0462	0.6385		Chr2	S2_20718916	0.1822	0.6271	1.4432		Chr2	S2_20718916	0.0927	0.0017	0.5404		Chr2	S2_20718916	0.1395	0.107	0.1068		Chr2	S2_20718916	0.1573	0.0539	0.3088		Chr2	S2_20718916	0.0548	0.0262	0.0154		Chr2	S2_20718916
Chr2	S2_20784244	0.0079	0.0598	0.0271		Chr2	S2_20784244	0.0518	0.0034	0.2495		Chr2	S2_20784244	0.065	0.0276	0.1013		Chr2	S2_20784244	0.1521	0.1254	0.026		Chr2	S2_20784244	0.0208	0.0544	0.3339		Chr2	S2_20784244	0.0158	0.1237	0.0215		Chr2	S2_20784244	0.0996	0.12	0.1981		Chr2	S2_20784244	0.0059	0.0221	0.2908		Chr2	S2_20784244
Chr2	S2_20868588	0.0149	0.257	0.0269		Chr2	S2_20868588	0.0046	0.3024	0.1199		Chr2	S2_20868588	0.0857	0.0233	0.5173		Chr2	S2_20868588	0.1089	0.6081	1.3309		Chr2	S2_20868588	0.0021	0.0258	1.0113		Chr2	S2_20868588	0.1321	0.041	0.2646		Chr2	S2_20868588	0.0416	0.0058	0.4646		Chr2	S2_20868588	0.097	0.0153	0.0161		Chr2	S2_20868588
Chr2	S2_20895544	0.0776	0.0926	0.1049		Chr2	S2_20895544	0.0836	0.0135	0.0243		Chr2	S2_20895544	0.0007	0.0116	0.3613		Chr2	S2_20895544	0.0558	0.1522	0.677		Chr2	S2_20895544	0.0382	0.0111	0.8744		Chr2	S2_20895544	0.0433	0.1062	0.003		Chr2	S2_20895544	0.1619	0.2039	0.2369		Chr2	S2_20895544	0.1483	0.0013	0.059		Chr2	S2_20895544
Chr2	S2_20902659	0.0122	0.2052	0.0528		Chr2	S2_20902659	0.0788	0.0529	0.0145		Chr2	S2_20902659	0.0047	0.0067	0.4587		Chr2	S2_20902659	0.1692	0.2252	0.8352		Chr2	S2_20902659	0.0891	0	1.0634		Chr2	S2_20902659	0.0344	0.0548	0.0099		Chr2	S2_20902659	0.1833	0.1391	0.2209		Chr2	S2_20902659	0.0859	0.0021	0.0233		Chr2	S2_20902659
Chr2	S2_20944441	0.0012	0.1387	0.0474		Chr2	S2_20944441	0.0511	0.1519	0.0011		Chr2	S2_20944441	0	0.0016	0.4337		Chr2	S2_20944441	0.4351	0.3405	0.9499		Chr2	S2_20944441	0.1609	0.0033	1.0513		Chr2	S2_20944441	0.0418	0.0204	0.0012		Chr2	S2_20944441	0.2383	0.0923	0.109		Chr2	S2_20944441	0.0889	0.0008	0.0044		Chr2	S2_20944441
Chr2	S2_20985091	0.042	0.0013	0.0198		Chr2	S2_20985091	0.0264	0.0326	0.0046		Chr2	S2_20985091	0.0151	0.0032	0.3665		Chr2	S2_20985091	0.0697	0.0797	0.7712		Chr2	S2_20985091	0.142	0.1149	0.9391		Chr2	S2_20985091	0.0717	0.0098	0.0067		Chr2	S2_20985091	0.1342	0.1121	0.0618		Chr2	S2_20985091	0.103	0.0009	0.0428		Chr2	S2_20985091
Chr2	S2_21014375	0.005	0.1936	0.0501		Chr2	S2_21014375	0.0463	0.6492	0.0792		Chr2	S2_21014375	0.2242	10.2459	0.8342		Chr2	S2_21014375	0.6108	0.9617	1.3471		Chr2	S2_21014375	0.026	0.022	1.0694		Chr2	S2_21014375	0.1776	0.2495	0.2861		Chr2	S2_21014375	0.1145	0.0148	0.2155		Chr2	S2_21014375	0.0709	0.0761	0.021		Chr2	S2_21014375
Chr2	S2_21085203	0.0017	0.2065	0.0683		Chr2	S2_21085203	0.0267	0.416	0.0427		Chr2	S2_21085203	0.0973	0.0109	0.6328		Chr2	S2_21085203	0.3994	0.7519	1.1852		Chr2	S2_21085203	0.0809	0.0258	0.7437		Chr2	S2_21085203	0.2598	0.15	0.3001		Chr2	S2_21085203	0.1049	0.0073	0.2402		Chr2	S2_21085203	0.0558	0.0837	0.0222		Chr2	S2_21085203
Chr2	S2_21125134	0.0073	0.5893	0.0244		Chr2	S2_21125134	0.0136	0.3836	0.6103		Chr2	S2_21125134	0.5057	0.1538	0.0635		Chr2	S2_21125134	0.0141	0.4977	0.2065		Chr2	S2_21125134	0.4387	0.008	0.0297		Chr2	S2_21125134	0.1101	0.1197	0.7901		Chr2	S2_21125134	0.0822	0.0807	0.2498		Chr2	S2_21125134	0.0258	0.1764	0.195		Chr2	S2_21125134
Chr2	S2_21129353	0.0072	0.3529	0.0416		Chr2	S2_21129353	0.0508	0.4008	0.1202		Chr2	S2_21129353	0.1797	0.0917	0.6101		Chr2	S2_21129353	0.2002	0.7266	1.3		Chr2	S2_21129353	0.0044	0.0035	0.8449		Chr2	S2_21129353	0.1859	0.0959	0.2382		Chr2	S2_21129353	0.0569	0.0094	0.3695		Chr2	S2_21129353	0.1091	0.0601	0.0386		Chr2	S2_21129353
Chr2	S2_21151447	0.0157	0.2975	0.0856		Chr2	S2_21151447	0.0461	0.2354	0.0697		Chr2	S2_21151447	0.1172	0.1237	0.5191		Chr2	S2_21151447	0.1793	0.6741	1.1534		Chr2	S2_21151447	0.0122	0.0033	0.721		Chr2	S2_21151447	0.1952	0.1664	0.2191		Chr2	S2_21151447	0.0576	0.0281	0.45		Chr2	S2_21151447	0.0909	0.0652	0.0123		Chr2	S2_21151447
Chr2	S2_21231196	0.0265	0.1825	0.0004		Chr2	S2_21231196	0.0565	0.1773	0.2221		Chr2	S2_21231196	0.281	0.122	0.7542		Chr2	S2_21231196	0.115	0.4765	1.2487		Chr2	S2_21231196	0.026	0.0039	0.7159		Chr2	S2_21231196	0.2658	0.0261	0.1661		Chr2	S2_21231196	0.0387	0.0037	0.357		Chr2	S2_21231196	0.0314	0.0159	0.0004		Chr2	S2_21231196
Chr2	S2_21243646	0.0242	0.0335	0.0014		Chr2	S2_21243646	0	0.3627	0.5828		Chr2	S2_21243646	0.2548	0.4193	0.1635		Chr2	S2_21243646	0.0004	0.3856	1.2492		Chr2	S2_21243646	0.0024	0.0489	0.0028		Chr2	S2_21243646	0.1391	0.0212	0.241		Chr2	S2_21243646	0.013	0.0007	0.2341		Chr2	S2_21243646	0.2261	0.0616	0.0402		Chr2	S2_21243646
Chr2	S2_21313483	0.0389	0.1671	0.0029		Chr2	S2_21313483	0.3102	0.3011	0.395		Chr2	S2_21313483	0.4484	0.1745	0.515		Chr2	S2_21313483	0.2097	0.8862	1.0509		Chr2	S2_21313483	0.0284	0.0262	0.3701		Chr2	S2_21313483	0.0615	0.0353	0.0682		Chr2	S2_21313483	0.0307	0.0006	0.2348		Chr2	S2_21313483	0.0993	0.0071	0.0361		Chr2	S2_21313483
Chr2	S2_21377487	0.0473	0.243	0.0073		Chr2	S2_21377487	0.2839	0.4562	0.358		Chr2	S2_21377487	0.3945	0.1234	0.4854		Chr2	S2_21377487	0.2424	0.8366	1.1665		Chr2	S2_21377487	0.0234	0.0084	0.3121		Chr2	S2_21377487	0.1316	0.0434	0.1264		Chr2	S2_21377487	0.0786	0.0003	0.1815		Chr2	S2_21377487	0.2028	0.0009	0.0305		Chr2	S2_21377487
Chr2	S2_21424961	0.0062	0.3444	0		Chr2	S2_21424961	0.1552	0.2859	0.0737		Chr2	S2_21424961	0.6243	0.2458	0.4513		Chr2	S2_21424961	0.4802	0.9836	0.8611		Chr2	S2_21424961	0.0113	0.0715	0.3472		Chr2	S2_21424961	0.0863	0.0047	0.0571		Chr2	S2_21424961	0.1471	0.0592	0.2815		Chr2	S2_21424961	0.1392	0.0075	0.0247		Chr2	S2_21424961
Chr2	S2_21449052	0.0011	0.3927	0.0004		Chr2	S2_21449052	0.0863	0.0949	0.0612		Chr2	S2_21449052	0.4735	0.2279	0.534		Chr2	S2_21449052	0.2762	0.7033	0.6395		Chr2	S2_21449052	0.1054	0.0233	0.4364		Chr2	S2_21449052	0.2657	0.0489	0.256		Chr2	S2_21449052	0.1028	0.0312	0.2599		Chr2	S2_21449052	0.0694	0.009	0.0136		Chr2	S2_21449052
Chr2	S2_21540735	0.0042	0.8453	0.0043		Chr2	S2_21540735	0.0385	0.2588	0.1691		Chr2	S2_21540735	0.379	0.2068	0.9821		Chr2	S2_21540735	0.49	1.2289	0.7223		Chr2	S2_21540735	0.0352	0.0614	0.519		Chr2	S2_21540735	0.144	0.1663	0.163		Chr2	S2_21540735	0.0594	0.0145	0.0974		Chr2	S2_21540735	0.183	0.0054	0.001		Chr2	S2_21540735
Chr2	S2_21610423	0.0016	0.5299	0.0009		Chr2	S2_21610423	0.088	0.1932	0.0871		Chr2	S2_21610423	0.2952	0.2829	0.2194		Chr2	S2_21610423	0.4434	0.9663	0.5838		Chr2	S2_21610423	0.0069	0.0426	0.3374		Chr2	S2_21610423	0.1658	0.1104	0.1425		Chr2	S2_21610423	0.034	0.0406	0.1837		Chr2	S2_21610423	0.1413	0.001	0.0131		Chr2	S2_21610423
Chr2	S2_21660058	0.0321	0.0774	0.1029		Chr2	S2_21660058	0.01	0.1414	0.0097		Chr2	S2_21660058	0.2087	0.1161	0.1256		Chr2	S2_21660058	0.1359	0.0735	0.4922		Chr2	S2_21660058	0.5846	0.1593	0.2033		Chr2	S2_21660058	0.3853	0.2539	0.0091		Chr2	S2_21660058	0.2589	0	0.0434		Chr2	S2_21660058	0.1909	0.1839	0.4986		Chr2	S2_21660058
Chr2	S2_21773038	0.1338	0.7333	0.0053		Chr2	S2_21773038	0	0.0068	0.0855		Chr2	S2_21773038	0.214	0.3435	0.4724		Chr2	S2_21773038	0.5921	1.3885	0.46		Chr2	S2_21773038	0.9792	0.0698	0.7936		Chr2	S2_21773038	0.4896	0.0099	0.2008		Chr2	S2_21773038	0.2513	0.0038	0.0039		Chr2	S2_21773038	0.0597	0.2685	0.0757		Chr2	S2_21773038
Chr2	S2_21810979	0.0406	0.3731	0.0546		Chr2	S2_21810979	0.1136	0.4268	0.0557		Chr2	S2_21810979	0.2718	0.1516	0.3705		Chr2	S2_21810979	0.4521	0.9217	0.5839		Chr2	S2_21810979	0.0235	0.05	0.1936		Chr2	S2_21810979	0.1304	0.0096	0.0002		Chr2	S2_21810979	0.1524	0.0643	0.2589		Chr2	S2_21810979	0.3617	0.0841	0.037		Chr2	S2_21810979
Chr2	S2_21840606	0.0748	0.341	0.0168		Chr2	S2_21840606	0.0647	0.4061	0.057		Chr2	S2_21840606	0.2487	0.151	0.3604		Chr2	S2_21840606	0.6628	1.1869	0.1561		Chr2	S2_21840606	0.0815	0.0127	0.1608		Chr2	S2_21840606	0.1636	0.1944	0.0105		Chr2	S2_21840606	0.0729	0.195	0.1514		Chr2	S2_21840606	0.4104	0.1656	0.106		Chr2	S2_21840606
Chr2	S2_21860987	0.0125	0.6012	0.0015		Chr2	S2_21860987	0.0774	0.5516	0.2849		Chr2	S2_21860987	0.5126	0.1316	0.4301		Chr2	S2_21860987	0.5304	1.2218	0.7344		Chr2	S2_21860987	0.0331	0.0904	0.4873		Chr2	S2_21860987	0.0956	0.0668	0.0012		Chr2	S2_21860987	0.0727	0.091	0.0253		Chr2	S2_21860987	0.2697	0.0405	0.0749		Chr2	S2_21860987
Chr2	S2_21862860	0.0036	0.5437	0.0011		Chr2	S2_21862860	0.1358	0.5719	0.2461		Chr2	S2_21862860	0.5628	0.1433	0.4362		Chr2	S2_21862860	0.5655	1.2972	0.9703		Chr2	S2_21862860	0.0163	0.1435	0.4405		Chr2	S2_21862860	0.078	0.0191	0.001		Chr2	S2_21862860	0.1827	0.0338	0.1255		Chr2	S2_21862860	0.2185	0.0204	0.0154		Chr2	S2_21862860
Chr2	S2_21965676	0.0111	0.0206	0.1639		Chr2	S2_21965676	0.0189	0.1843	0.1701		Chr2	S2_21965676	0.2316	0.0472	0.444		Chr2	S2_21965676	0.2097	0.2838	0.9029		Chr2	S2_21965676	0.797	0.0358	0.5335		Chr2	S2_21965676	0.2084	0.1759	0.0629		Chr2	S2_21965676	0.158	0.0123	0.0519		Chr2	S2_21965676	0.1334	0.2453	0.361		Chr2	S2_21965676
Chr2	S2_21970109	0.0143	0.571	0.0027		Chr2	S2_21970109	0.0957	0.3655	0.2179		Chr2	S2_21970109	0.5231	0.1628	0.5132		Chr2	S2_21970109	0.3984	0.8972	0.8923		Chr2	S2_21970109	0.0205	0.0593	0.5077		Chr2	S2_21970109	0.0769	0.014	0.0263		Chr2	S2_21970109	0.1279	0.0283	0.1524		Chr2	S2_21970109	0.1914	0.0033	0.0814		Chr2	S2_21970109
Chr2	S2_22037248	0.0153	0.4781	0.0009		Chr2	S2_22037248	0.1227	0.1942	0.121		Chr2	S2_22037248	0.509	0.156	0.4569		Chr2	S2_22037248	0.3079	0.7285	0.7778		Chr2	S2_22037248	0.0843	0.0101	0.3648		Chr2	S2_22037248	0.1657	0.0125	0.0646		Chr2	S2_22037248	0.0867	0.0454	0.1745		Chr2	S2_22037248	0.0991	0.0005	0.0286		Chr2	S2_22037248
Chr2	S2_22078589	0.1313	0	0.072		Chr2	S2_22078589	0.0091	0.0532	0.01		Chr2	S2_22078589	0.0306	0.1985	0.0001		Chr2	S2_22078589	0.149	0.1825	0.3256		Chr2	S2_22078589	0.3963	0.5253	0.2202		Chr2	S2_22078589	0.151	0.0181	0.1113		Chr2	S2_22078589	0.0078	0.0157	0.0201		Chr2	S2_22078589	0.0183	0.2638	0.0002		Chr2	S2_22078589
Chr2	S2_22089829	0.0149	0.4525	0.0005		Chr2	S2_22089829	0.0009	0.1673	0.2461		Chr2	S2_22089829	0.3804	0.1506	0.2876		Chr2	S2_22089829	0.1428	0.6934	0.6326		Chr2	S2_22089829	0.0203	0.001	0.2672		Chr2	S2_22089829	0.0877	0.0502	0.0079		Chr2	S2_22089829	0.0004	0.0569	0.2164		Chr2	S2_22089829	0.1703	0.0635	0.1391		Chr2	S2_22089829
Chr2	S2_22109868	0.0162	0.4899	0.011		Chr2	S2_22109868	0.0164	0.1361	0.2726		Chr2	S2_22109868	0.3928	0.1202	0.4284		Chr2	S2_22109868	0.1422	0.6867	0.7773		Chr2	S2_22109868	0.057	0.0013	0.2572		Chr2	S2_22109868	0.0831	0.0084	0.0042		Chr2	S2_22109868	0.0406	0.0117	0.3737		Chr2	S2_22109868	0.1767	0.0326	0.057		Chr2	S2_22109868
Chr2	S2_22147014	0.0207	0.4361	0.0006		Chr2	S2_22147014	0.0207	0.1709	0.1866		Chr2	S2_22147014	0.3852	0.1347	0.2246		Chr2	S2_22147014	0.1782	0.7076	0.6281		Chr2	S2_22147014	0.0233	0.0072	0.1673		Chr2	S2_22147014	0.1178	0.0314	0.0063		Chr2	S2_22147014	0.0004	0.0714	0.2524		Chr2	S2_22147014	0.125	0.046	0.1758		Chr2	S2_22147014
Chr2	S2_22154560	0.0206	0.5533	0.0167		Chr2	S2_22154560	0.0353	0.1623	0.2846		Chr2	S2_22154560	0.4198	0.0779	0.474		Chr2	S2_22154560	0.1506	0.7654	0.8571		Chr2	S2_22154560	0.0643	0.0079	0.3171		Chr2	S2_22154560	0.0856	0.0061	0.0016		Chr2	S2_22154560	0.0128	0.0016	0.3134		Chr2	S2_22154560	0.1689	0.0115	0.0753		Chr2	S2_22154560
Chr2	S2_22174645	0.0695	0.8242	0.0117		Chr2	S2_22174645	0.0003	0.0837	0.1384		Chr2	S2_22174645	0.429	0.2668	0.2694		Chr2	S2_22174645	0.1702	0.7039	0.3787		Chr2	S2_22174645	0.0337	0.0114	0.4868		Chr2	S2_22174645	0.0872	0.0615	0.0098		Chr2	S2_22174645	0.0019	0.082	0.1473		Chr2	S2_22174645	0.1393	0.0076	0.0361		Chr2	S2_22174645
Chr2	S2_22259097	0.1061	1.4251	0.2202		Chr2	S2_22259097	0.0074	0.299	0.3913		Chr2	S2_22259097	0.3522	0.3577	0.0033		Chr2	S2_22259097	0.0892	1.2261	1.0972		Chr2	S2_22259097	0.0102	0.0006	0.234		Chr2	S2_22259097	0.221	0.0226	0.0009		Chr2	S2_22259097	0.0279	0.0119	0.4165		Chr2	S2_22259097	0.0691	0.0077	0.0108		Chr2	S2_22259097
Chr2	S2_22265612	0.0452	0.7141	0		Chr2	S2_22265612	0.0012	0.221	0.3369		Chr2	S2_22265612	0.3546	0.1572	0.3157		Chr2	S2_22265612	0.1615	0.8708	0.7545		Chr2	S2_22265612	0.0104	0.0006	0.3111		Chr2	S2_22265612	0.0629	0.0366	0.0018		Chr2	S2_22265612	0.0042	0.0408	0.1176		Chr2	S2_22265612	0.2186	0.0399	0.1391		Chr2	S2_22265612
Chr2	S2_22334916	0.0105	0.5826	0.0099		Chr2	S2_22334916	0	0.1057	0.1314		Chr2	S2_22334916	0.3845	0.2054	0.3772		Chr2	S2_22334916	0.1095	0.7107	0.7347		Chr2	S2_22334916	0.097	0.0009	0.1834		Chr2	S2_22334916	0.129	0.0175	0.0041		Chr2	S2_22334916	0.0305	0.024	0.4055		Chr2	S2_22334916	0.1623	0.0461	0.0909		Chr2	S2_22334916
Chr2	S2_22400579	0.0064	0.7031	0.0036		Chr2	S2_22400579	0.0035	0.0926	0.1583		Chr2	S2_22400579	0.3226	0.2714	0.2607		Chr2	S2_22400579	0.1288	0.7248	0.5272		Chr2	S2_22400579	0.042	0	0.2051		Chr2	S2_22400579	0.131	0.0556	0.0065		Chr2	S2_22400579	0.0005	0.0732	0.1761		Chr2	S2_22400579	0.2342	0.0852	0.2866		Chr2	S2_22400579
Chr2	S2_22416322	0.0003	0.5697	0.0298		Chr2	S2_22416322	0.0326	0.0835	0.072		Chr2	S2_22416322	0.2929	0.2212	0.2781		Chr2	S2_22416322	0.137	0.7437	0.7187		Chr2	S2_22416322	0.1057	0	0.1427		Chr2	S2_22416322	0.1729	0.0115	0.0031		Chr2	S2_22416322	0.0471	0.0031	0.3675		Chr2	S2_22416322	0.1774	0.0416	0.1539		Chr2	S2_22416322
Chr2	S2_22544682	0.0175	0.5487	0.0677		Chr2	S2_22544682	0.024	0.0088	0.194		Chr2	S2_22544682	0.2931	0.2724	0.2653		Chr2	S2_22544682	0.0477	0.6183	0.8294		Chr2	S2_22544682	0.2511	0.0264	0.2199		Chr2	S2_22544682	0.45	0.102	0.0064		Chr2	S2_22544682	0.0005	0.0197	0.1435		Chr2	S2_22544682	0.1794	0.028	0.1588		Chr2	S2_22544682
Chr2	S2_22609798	0.0452	0.759	0.0265		Chr2	S2_22609798	0.0166	0.0991	0.185		Chr2	S2_22609798	0.4975	0.1504	0.213		Chr2	S2_22609798	0.3539	1.025	0.5553		Chr2	S2_22609798	0.1119	0.0023	0.1181		Chr2	S2_22609798	0.349	0.0745	0.0062		Chr2	S2_22609798	0.0002	0.0386	0.2138		Chr2	S2_22609798	0.2733	0.0098	0.1742		Chr2	S2_22609798
Chr2	S2_22665755	0	0.3557	0.014		Chr2	S2_22665755	0.0125	0.0677	0.0771		Chr2	S2_22665755	0.5184	0.1763	0.2747		Chr2	S2_22665755	0.1445	0.9081	0.3668		Chr2	S2_22665755	0.1806	0.0042	0.1369		Chr2	S2_22665755	0.4129	0.0639	0.0058		Chr2	S2_22665755	0.0167	0.02	0.3629		Chr2	S2_22665755	0.1132	0.0017	0.0375		Chr2	S2_22665755
Chr2	S2_22720915	0.0003	0.0929	0.017		Chr2	S2_22720915	0.0252	1.2122	0.1048		Chr2	S2_22720915	0.4887	0.0004	0.0129		Chr2	S2_22720915	0.2128	1.0724	0.1699		Chr2	S2_22720915	0.0478	0.2189	0.0193		Chr2	S2_22720915	0.0691	0.002	0.0814		Chr2	S2_22720915	0.0652	0.3632	0.0051		Chr2	S2_22720915	0.0758	0.3747	0.1059		Chr2	S2_22720915
Chr2	S2_22820509	0.0003	0.6068	0.1487		Chr2	S2_22820509	0.001	0.1938	0.0385		Chr2	S2_22820509	0.4459	0.0002	0.2052		Chr2	S2_22820509	0.4088	1.1339	0.207		Chr2	S2_22820509	0.0205	0.0513	0.1182		Chr2	S2_22820509	0.0587	0.0142	0.0287		Chr2	S2_22820509	0.0538	0.0544	0.3418		Chr2	S2_22820509	0.1106	0.4386	0.283		Chr2	S2_22820509
Chr2	S2_22830869	0.0126	0.3256	0.1256		Chr2	S2_22830869	0.008	0.1315	0.0061		Chr2	S2_22830869	0.5047	0.001	0.2083		Chr2	S2_22830869	0.1802	0.8797	0.113		Chr2	S2_22830869	0.0136	0.0962	0.1235		Chr2	S2_22830869	0.0839	0.0361	0.0272		Chr2	S2_22830869	0.0557	0.0354	0.6422		Chr2	S2_22830869	0.185	0.3474	0.2584		Chr2	S2_22830869
Chr2	S2_22849248	0.0112	0.4899	0.0353		Chr2	S2_22849248	0.0073	0.0557	0.065		Chr2	S2_22849248	0.4683	0.172	0.2758		Chr2	S2_22849248	0.1729	1.0662	0.2396		Chr2	S2_22849248	0.2998	0.0043	0.4342		Chr2	S2_22849248	0.1979	0.1008	0.0235		Chr2	S2_22849248	0.0215	0.0029	0.4155		Chr2	S2_22849248	0.1872	0.0006	0.0576		Chr2	S2_22849248
Chr2	S2_22879040	0.0016	0.4238	0.009		Chr2	S2_22879040	0.0929	0.1671	0.0725		Chr2	S2_22879040	0.2802	0.3242	0.1994		Chr2	S2_22879040	0.0012	0.272	0.0011		Chr2	S2_22879040	0.1987	0.0135	0.559		Chr2	S2_22879040	0.1244	0.0099	0.0255		Chr2	S2_22879040	0.033	0.0039	0.3369		Chr2	S2_22879040	0.1063	0.1377	0.3605		Chr2	S2_22879040
Chr2	S2_22926098	0.0104	0.7106	0.0325		Chr2	S2_22926098	0.017	0.1192	0.0074		Chr2	S2_22926098	0.7178	0.2297	0.2594		Chr2	S2_22926098	0.2174	1.3445	0.2376		Chr2	S2_22926098	0.4762	0.0047	0.3751		Chr2	S2_22926098	0.3162	0.1381	0.0347		Chr2	S2_22926098	0.0449	0.0033	0.5415		Chr2	S2_22926098	0.1182	0.0223	0.0193		Chr2	S2_22926098
Chr2	S2_22982406	0.0356	0.0002	0.1475		Chr2	S2_22982406	8.8852	0.037	0.378		Chr2	S2_22982406	0.1298	0.0544	0.1198		Chr2	S2_22982406	0.5566	0.2188	1.0958		Chr2	S2_22982406	0.2718	0.0295	0.0098		Chr2	S2_22982406	0.2038	0.0241	0.2147		Chr2	S2_22982406	0.1681	0	0.0861		Chr2	S2_22982406	1.0451	0.0017	0.1108		Chr2	S2_22982406
Chr2	S2_23031180	0.0005	0.7482	0.0062		Chr2	S2_23031180	0.0001	0.0055	0.0497		Chr2	S2_23031180	0.4595	0.4334	0.1814		Chr2	S2_23031180	0.1847	1.3816	0.3593		Chr2	S2_23031180	0.433	0.0419	0.3459		Chr2	S2_23031180	0.1516	0.0333	0.0315		Chr2	S2_23031180	0	0.0149	0.3481		Chr2	S2_23031180	0.0337	0.106	0.0553		Chr2	S2_23031180
Chr2	S2_23120515	0.0144	0.658	0.3288		Chr2	S2_23120515	0.0157	0.0954	0.1407		Chr2	S2_23120515	0.4582	0.018	0.0176		Chr2	S2_23120515	0.2973	1.1835	0.3689		Chr2	S2_23120515	0.085	0.0679	0.0538		Chr2	S2_23120515	0.0172	0.0016	0.1202		Chr2	S2_23120515	0.0055	0.1064	0.2973		Chr2	S2_23120515	0.054	0.8097	0.9798		Chr2	S2_23120515
Chr2	S2_23122638	0.025	0.0161	0.0971		Chr2	S2_23122638	0.3237	0.9045	0.4231		Chr2	S2_23122638	0.796	0.0006	0.0087		Chr2	S2_23122638	0.1753	0.9176	1.0187		Chr2	S2_23122638	0.0967	0.0753	0.0282		Chr2	S2_23122638	0.153	0.1121	0.0363		Chr2	S2_23122638	0.0037	0.12	0.0651		Chr2	S2_23122638	0.0009	0.1994	0.0983		Chr2	S2_23122638
Chr2	S2_23184006	0.0095	0.1063	0.008		Chr2	S2_23184006	0.0703	0.0458	0.027		Chr2	S2_23184006	0.0475	0.4312	0.0936		Chr2	S2_23184006	0.0018	0.3974	0.0539		Chr2	S2_23184006	0.4933	0.0267	0.7337		Chr2	S2_23184006	0.055	0.0018	0.0054		Chr2	S2_23184006	0.1088	0.0122	0.3511		Chr2	S2_23184006	0.0099	0.0674	0.0314		Chr2	S2_23184006
Chr2	S2_23214495	0.0004	0.6651	0.004		Chr2	S2_23214495	0.0007	0.0004	0.0351		Chr2	S2_23214495	0.4946	0.3981	0.1483		Chr2	S2_23214495	0.2098	1.2256	0.3408		Chr2	S2_23214495	0.2336	0.0006	0.4723		Chr2	S2_23214495	0.1062	0.06	0.0168		Chr2	S2_23214495	0.0088	0	0.317		Chr2	S2_23214495	0.0354	0.0596	0.046		Chr2	S2_23214495
Chr2	S2_23402033	0.0021	0.2525	0.5327		Chr2	S2_23402033	0.0009	0	0.0464		Chr2	S2_23402033	0.0259	0.0137	0.0035		Chr2	S2_23402033	0.0037	0.2979	0.016		Chr2	S2_23402033	0.244	0.1311	0.121		Chr2	S2_23402033	0.1009	0.0529	0.4998		Chr2	S2_23402033	0.0287	0.0126	0.1725		Chr2	S2_23402033	0.1604	0.9118	1.413		Chr2	S2_23402033
Chr2	S2_23479297	0.0239	0.1672	0.0603		Chr2	S2_23479297	0.0578	0.0709	0.0581		Chr2	S2_23479297	0.0719	0.4797	0.1904		Chr2	S2_23479297	0.0219	0.4201	0.0001		Chr2	S2_23479297	0.1831	0.002	0.7345		Chr2	S2_23479297	0.0004	0.0522	0.0038		Chr2	S2_23479297	0.03	0.0005	0.1708		Chr2	S2_23479297	0.0833	0.048	0.0385		Chr2	S2_23479297
Chr2	S2_23519937	0.069	0.0546	0.2954		Chr2	S2_23519937	0.031	0.0789	0.0053		Chr2	S2_23519937	0.4512	0.4004	0.1405		Chr2	S2_23519937	0.0269	0.6126	0.2543		Chr2	S2_23519937	0.7389	0.5693	0.1307		Chr2	S2_23519937	0.4666	0.0441	0.5622		Chr2	S2_23519937	0.0001	0.0039	0.086		Chr2	S2_23519937	4.2413	0.2572	0.9157		Chr2	S2_23519937
Chr2	S2_23527980	0.0009	0.1556	0.0047		Chr2	S2_23527980	0.3102	0.8951	0.1369		Chr2	S2_23527980	0.6366	0.007	0.0005		Chr2	S2_23527980	0.1623	1.169	0.5043		Chr2	S2_23527980	0.0938	0.2391	0.0974		Chr2	S2_23527980	0.1534	0.0212	0.054		Chr2	S2_23527980	0.0101	0.044	0.0461		Chr2	S2_23527980	0.0003	0.0311	0.0396		Chr2	S2_23527980
Chr2	S2_23529294	0.0595	0.0979	0.047		Chr2	S2_23529294	0.1591	0.0882	0.0005		Chr2	S2_23529294	0.4122	0.3647	0.1907		Chr2	S2_23529294	0.0016	0.4063	0.1631		Chr2	S2_23529294	0.283	0.5093	0.1382		Chr2	S2_23529294	0.1346	0.0063	0.3242		Chr2	S2_23529294	0	0.0033	0.1063		Chr2	S2_23529294	0.1476	0.2769	0.776		Chr2	S2_23529294
Chr2	S2_23564262	0.0268	0.0793	0.3565		Chr2	S2_23564262	0.0041	0.0651	0.0092		Chr2	S2_23564262	0.3764	0.4289	0.0871		Chr2	S2_23564262	0.0349	0.609	0.1511		Chr2	S2_23564262	0.5556	0.6496	0.1495		Chr2	S2_23564262	0.4151	0.1114	0.6193		Chr2	S2_23564262	0.0351	0.0019	0.0062		Chr2	S2_23564262	0.0002	0.2012	0.6277		Chr2	S2_23564262
Chr2	S2_23565742	0.0176	0.3688	0.0062		Chr2	S2_23565742	0.0059	0.0187	0.0111		Chr2	S2_23565742	0.5684	0.4435	0.0947		Chr2	S2_23565742	0.1582	0.7752	0.5638		Chr2	S2_23565742	0.3634	0.0075	0.4387		Chr2	S2_23565742	0.0878	0.0768	0.0102		Chr2	S2_23565742	0	0.0029	0.3174		Chr2	S2_23565742	0	0.0098	0.0173		Chr2	S2_23565742
Chr2	S2_23580973	0.0156	0.5703	0.0257		Chr2	S2_23580973	0.0058	0.0002	0.0203		Chr2	S2_23580973	0.5932	0.3318	0.2686		Chr2	S2_23580973	0.1841	1.05	0.4961		Chr2	S2_23580973	0.3658	0.0028	0.5338		Chr2	S2_23580973	0.0775	0.0245	0.009		Chr2	S2_23580973	0.0563	0.0003	0.5064		Chr2	S2_23580973	0.0003	0.0048	0.0151		Chr2	S2_23580973
Chr2	S2_23654924	0.1551	0.0646	0.0979		Chr2	S2_23654924	0.1355	0.1744	0.0463		Chr2	S2_23654924	0.1123	0.1888	0.1175		Chr2	S2_23654924	0.0376	0.1857	0.0711		Chr2	S2_23654924	0.8972	0.02	0.9541		Chr2	S2_23654924	0.0548	0.2689	0.1183		Chr2	S2_23654924	0.0212	0	0.0376		Chr2	S2_23654924	0.0766	0.0735	0.0211		Chr2	S2_23654924
Chr2	S2_23674896	0.0283	0.3019	0.038		Chr2	S2_23674896	0.1544	0.0994	0.0702		Chr2	S2_23674896	0.0774	0.1876	0.122		Chr2	S2_23674896	0.2735	0.6141	0.0993		Chr2	S2_23674896	0.8598	0.054	0.9849		Chr2	S2_23674896	0.0415	0.1666	0.037		Chr2	S2_23674896	0.0492	0.0083	0.0135		Chr2	S2_23674896	0.1352	0.0634	0.0925		Chr2	S2_23674896
Chr2	S2_23720964	0.0515	0.1722	0.037		Chr2	S2_23720964	0.1353	0.1497	0.0482		Chr2	S2_23720964	0.0606	0.2071	0.125		Chr2	S2_23720964	0.1059	0.4584	0.146		Chr2	S2_23720964	0.8764	0.0659	0.7828		Chr2	S2_23720964	0.0545	0.3	0.0306		Chr2	S2_23720964	0.0217	0.0161	0.0334		Chr2	S2_23720964	0.105	0.0724	0.0901		Chr2	S2_23720964
Chr2	S2_23739496	0.0015	0.3129	0.0009		Chr2	S2_23739496	0.2004	0.1268	0.0282		Chr2	S2_23739496	0.0567	0.3702	0.0723		Chr2	S2_23739496	0.4652	0.811	0.1194		Chr2	S2_23739496	0.6019	0.088	0.7686		Chr2	S2_23739496	0.0192	0.1544	0.0038		Chr2	S2_23739496	0.0206	0.037	0.0513		Chr2	S2_23739496	0.1541	0.0271	0.0948		Chr2	S2_23739496
Chr2	S2_23747051	0.004	0.21	0.0068		Chr2	S2_23747051	0.2604	0.0751	0.0467		Chr2	S2_23747051	0.0665	0.2083	0.1005		Chr2	S2_23747051	0.4486	0.8174	0.0778		Chr2	S2_23747051	0.356	0.0985	0.5765		Chr2	S2_23747051	0.0202	0.0967	0.0072		Chr2	S2_23747051	0.0264	0.0019	0.0339		Chr2	S2_23747051	0.1479	0.059	0.0736		Chr2	S2_23747051
Chr2	S2_23772503	0.0721	0.0928	0.0005		Chr2	S2_23772503	0.1303	0.0649	0.0189		Chr2	S2_23772503	0.1465	0.2118	0.0626		Chr2	S2_23772503	0.3211	0.7911	0.1693		Chr2	S2_23772503	0.2188	0.1045	0.505		Chr2	S2_23772503	0.0044	0.033	0.0031		Chr2	S2_23772503	0.1152	0.056	0.1352		Chr2	S2_23772503	0.125	0.1079	0.0836		Chr2	S2_23772503
Chr2	S2_23774876	0.0499	0.1847	0.0851		Chr2	S2_23774876	0.1698	0.0584	0.0697		Chr2	S2_23774876	0.1002	0.0693	0.1305		Chr2	S2_23774876	0.2748	0.6203	0.123		Chr2	S2_23774876	0.5606	0.0547	0.7367		Chr2	S2_23774876	0.0513	0.1397	0.0336		Chr2	S2_23774876	0.0278	0.0002	0.0047		Chr2	S2_23774876	0.1606	0.118	0.0832		Chr2	S2_23774876
Chr2	S2_23784802	0.1222	0.0822	0.0671		Chr2	S2_23784802	0.1523	0.0559	0.0445		Chr2	S2_23784802	0.1246	0.1083	0.0332		Chr2	S2_23784802	0.1897	0.5782	0.1303		Chr2	S2_23784802	0.244	0.0417	0.6043		Chr2	S2_23784802	0.012	0.1299	0.0213		Chr2	S2_23784802	0.0419	0.0058	0.0083		Chr2	S2_23784802	0.1003	0.1151	0.1759		Chr2	S2_23784802
Chr2	S2_23850363	0.1082	0.3725	0.0254		Chr2	S2_23850363	0.0147	0.0198	0.0487		Chr2	S2_23850363	0.5121	0.1273	0.1576		Chr2	S2_23850363	0.2886	1.3625	0.6182		Chr2	S2_23850363	0.1127	0.0136	0.422		Chr2	S2_23850363	0.0431	0.3593	0.167		Chr2	S2_23850363	0.015	0.0161	0.1066		Chr2	S2_23850363	0.0034	0.0131	0.0491		Chr2	S2_23850363
Chr2	S2_23890421	0.0603	0.1483	0.0094		Chr2	S2_23890421	0.0008	0.0023	0.0039		Chr2	S2_23890421	0.5749	0.2638	0.2137		Chr2	S2_23890421	0.3835	1.0577	0.4692		Chr2	S2_23890421	0.1616	0.0124	0.1761		Chr2	S2_23890421	0.0849	0.0864	0.0668		Chr2	S2_23890421	0.0074	0	0.5933		Chr2	S2_23890421	0.0172	0.0096	0.0186		Chr2	S2_23890421
Chr2	S2_23900382	0.0052	0.3869	0.0034		Chr2	S2_23900382	0.0142	0	0.012		Chr2	S2_23900382	0.5155	0.3246	0.2771		Chr2	S2_23900382	0.5558	1.3499	0.2147		Chr2	S2_23900382	0.0366	0.0003	0.2269		Chr2	S2_23900382	0.0305	0.2326	0.192		Chr2	S2_23900382	0.0002	0.0202	0.2413		Chr2	S2_23900382	0.0016	0.0024	0.0372		Chr2	S2_23900382
Chr2	S2_23991254	0.0382	0.3375	0.0836		Chr2	S2_23991254	0.0116	0.0044	0.0164		Chr2	S2_23991254	0.3647	0.1639	0.2102		Chr2	S2_23991254	0.2458	0.9479	0.1538		Chr2	S2_23991254	0.1526	0.0052	0.1796		Chr2	S2_23991254	0.0812	0.2904	0.2104		Chr2	S2_23991254	0.0016	0.023	0.21		Chr2	S2_23991254	0.0009	0.066	0.0856		Chr2	S2_23991254
Chr2	S2_24052591	0.0608	0.3015	0.0346		Chr2	S2_24052591	0.0056	0.0138	0.001		Chr2	S2_24052591	0.4533	0.2696	0.1487		Chr2	S2_24052591	0.1993	0.9943	0.2428		Chr2	S2_24052591	0.0763	0.0001	0.2431		Chr2	S2_24052591	0.0936	0.2825	0.1898		Chr2	S2_24052591	0	0.0679	0.1429		Chr2	S2_24052591	0.0162	0.0437	0.0358		Chr2	S2_24052591
Chr2	S2_24100241	0.0381	0.2797	0.3335		Chr2	S2_24100241	0.0004	0.2422	0.0513		Chr2	S2_24100241	0.2074	0.0003	0.0305		Chr2	S2_24100241	0.275	0.832	0.4171		Chr2	S2_24100241	0.0931	0.2171	0.0676		Chr2	S2_24100241	0.0044	0.1754	0.3614		Chr2	S2_24100241	0.0451	0.0828	0.4075		Chr2	S2_24100241	0.0241	0.0581	0.2945		Chr2	S2_24100241
Chr2	S2_24105060	0.0584	0.6677	0.0325		Chr2	S2_24105060	0.0155	0.1267	0.003		Chr2	S2_24105060	0.2525	0.0021	0.1956		Chr2	S2_24105060	0.2861	0.8017	0.1174		Chr2	S2_24105060	0.0834	0.2172	0.0122		Chr2	S2_24105060	0.0092	0.1021	0.108		Chr2	S2_24105060	0.004	0.1627	0.3549		Chr2	S2_24105060	0.0111	0.0218	0.41		Chr2	S2_24105060
Chr2	S2_24165883	0.0393	1.435	0.7367		Chr2	S2_24165883	7.5148	0.27	0.0002		Chr2	S2_24165883	0.3026	0.0391	0.13		Chr2	S2_24165883	0.2222	0.9852	0.2098		Chr2	S2_24165883	0.1378	0.5587	0.0388		Chr2	S2_24165883	0.1236	0.0952	0.2896		Chr2	S2_24165883	0.0314	0.0617	0.1978		Chr2	S2_24165883	0.153	0.0286	0.5632		Chr2	S2_24165883
Chr2	S2_24215087	0.0312	1.0852	0.094		Chr2	S2_24215087	0.0005	0.1856	0.0299		Chr2	S2_24215087	0.3881	0.0105	0.1784		Chr2	S2_24215087	0.3819	1.2439	0.2917		Chr2	S2_24215087	0.1183	0.2874	0.0034		Chr2	S2_24215087	0.0017	0.2198	0.0475		Chr2	S2_24215087	0.0017	0.2057	0.2094		Chr2	S2_24215087	0.0002	0.0154	0.4753		Chr2	S2_24215087
Chr2	S2_24238895	0.4883	0	0.1125		Chr2	S2_24238895	0.021	0.2828	0.211		Chr2	S2_24238895	0.0037	0.0685	0.1615		Chr2	S2_24238895	0.0505	0.0172	0.0185		Chr2	S2_24238895	0.2101	0.0114	9.7692		Chr2	S2_24238895	0.0956	0.1287	0.6363		Chr2	S2_24238895	0.1112	0.0395	0.0206		Chr2	S2_24238895	0.5899	0.1726	0.1648		Chr2	S2_24238895
Chr2	S2_24285137	0.0078	0.3255	0.0196		Chr2	S2_24285137	0.0528	0.0162	0.0111		Chr2	S2_24285137	0.5724	0.3853	0.203		Chr2	S2_24285137	0.264	0.9011	0.01		Chr2	S2_24285137	0.0266	0.0025	0.2043		Chr2	S2_24285137	0.0102	0.339	0.1024		Chr2	S2_24285137	0.028	0.0045	0.1478		Chr2	S2_24285137	0.0136	0.1559	0.1052		Chr2	S2_24285137
Chr2	S2_24380927	0.0196	0.3021	0.0224		Chr2	S2_24380927	0.0118	0.0083	0.0004		Chr2	S2_24380927	0.7612	0.2966	0.2708		Chr2	S2_24380927	0.4144	1.4862	0.0812		Chr2	S2_24380927	0.0045	0.265	0.0232		Chr2	S2_24380927	0.0009	0.0058	0.0415		Chr2	S2_24380927	0.0278	0.0364	0.2783		Chr2	S2_24380927	0.0013	0.0556	0.1131		Chr2	S2_24380927
Chr2	S2_24474493	0.0412	0.9335	0.4023		Chr2	S2_24474493	0.0562	0.0001	0.0001		Chr2	S2_24474493	0.2797	0.2045	0.0451		Chr2	S2_24474493	0.02	0.8487	0.0902		Chr2	S2_24474493	0.2533	0.8024	0.2		Chr2	S2_24474493	0.2444	0.2252	0.024		Chr2	S2_24474493	0.0009	0.0139	0.0883		Chr2	S2_24474493	0.3952	0.0082	0.893		Chr2	S2_24474493
Chr2	S2_24510990	0.0071	0.679	0.3049		Chr2	S2_24510990	0.0396	4.3643	5.6954		Chr2	S2_24510990	0.493	0.0299	0.0505		Chr2	S2_24510990	0.4628	1.201	0.103		Chr2	S2_24510990	0.7464	0.4804	0.0035		Chr2	S2_24510990	0.0069	0.0987	0.0221		Chr2	S2_24510990	0.0334	0.013	0.3386		Chr2	S2_24510990	0.0186	0.005	1.1836		Chr2	S2_24510990
Chr2	S2_24522332	0.0415	0.0216	0.0129		Chr2	S2_24522332	0.0086	0.1675	0.006		Chr2	S2_24522332	0.0022	0.0165	0.0124		Chr2	S2_24522332	0.4783	0.0641	0.0176		Chr2	S2_24522332	0	0.014	0.0787		Chr2	S2_24522332	0.0476	0.058	0.0722		Chr2	S2_24522332	0.0319	0.3497	0.0665		Chr2	S2_24522332	0.0082	0.1078	0.0161		Chr2	S2_24522332
Chr2	S2_24523511	0.0384	0.0157	0.0256		Chr2	S2_24523511	0.0071	0.2707	0.0769		Chr2	S2_24523511	0.0045	0.0288	0.0148		Chr2	S2_24523511	0.2041	0.0574	0.0259		Chr2	S2_24523511	0.0061	0.2023	0.0136		Chr2	S2_24523511	0.0001	0.1611	0.1668		Chr2	S2_24523511	0.0134	0.0471	0.0201		Chr2	S2_24523511	0.1086	0.5165	0		Chr2	S2_24523511
Chr2	S2_24570177	0.0052	0.0855	0.0181		Chr2	S2_24570177	0.0033	0.0422	0.0185		Chr2	S2_24570177	0.0059	0.1073	0.0365		Chr2	S2_24570177	0.1722	0.0338	0.0904		Chr2	S2_24570177	0.0828	0.1855	0.2929		Chr2	S2_24570177	0.2003	0.0236	0.1485		Chr2	S2_24570177	0.0379	0.1882	0.0934		Chr2	S2_24570177	0.0077	0.0327	0.1136		Chr2	S2_24570177
Chr2	S2_24571203	0.1714	0.001	0.0376		Chr2	S2_24571203	0.0958	0.1753	0.0028		Chr2	S2_24571203	0.1421	0.0167	0.0806		Chr2	S2_24571203	0.0026	0.0575	0.6953		Chr2	S2_24571203	0.6227	0.0383	0.0055		Chr2	S2_24571203	0.1264	0.0721	0.0469		Chr2	S2_24571203	0.8649	0.1018	0.1429		Chr2	S2_24571203	0.0431	0.6599	0.0361		Chr2	S2_24571203
Chr2	S2_24580475	0.0004	0.6123	0.0119		Chr2	S2_24580475	0.0446	0.0117	0.0511		Chr2	S2_24580475	0.7438	0.31	0.2734		Chr2	S2_24580475	0.4049	1.7808	0.0978		Chr2	S2_24580475	0.0292	0.0644	0.2173		Chr2	S2_24580475	0.0133	0.084	0.1634		Chr2	S2_24580475	0.0037	0.0285	0.1279		Chr2	S2_24580475	0.0609	0.0714	0.0903		Chr2	S2_24580475
Chr2	S2_24640622	0.0423	0.4825	0.0398		Chr2	S2_24640622	0.0553	0.1251	0.3428		Chr2	S2_24640622	0.101	0.0917	0.0114		Chr2	S2_24640622	0.3393	0.0313	0.2509		Chr2	S2_24640622	0.0058	0.0177	0.0128		Chr2	S2_24640622	0.0061	0.3007	0.3318		Chr2	S2_24640622	0.1708	0.0347	0.0356		Chr2	S2_24640622	0.5742	0.2655	0.0611		Chr2	S2_24640622
Chr2	S2_24720538	0.0359	0.0063	0.0656		Chr2	S2_24720538	0.7251	0.2156	0.4892		Chr2	S2_24720538	0.0035	0.0358	0.0107		Chr2	S2_24720538	0.0007	0.0802	0.0057		Chr2	S2_24720538	0.0175	0.5199	0.0771		Chr2	S2_24720538	9.3523	0.1861	0.125		Chr2	S2_24720538	0.2017	0.0497	0.1692		Chr2	S2_24720538	0.2248	0.0082	1.4877		Chr2	S2_24720538
Chr2	S2_24721937	0.0092	0.2971	0.1306		Chr2	S2_24721937	0.0211	0.0176	0.2262		Chr2	S2_24721937	0.1294	0.0512	0.0224		Chr2	S2_24721937	0	0.0346	0.0205		Chr2	S2_24721937	0.0582	0.3162	0.1229		Chr2	S2_24721937	0.0104	0.1429	0.1646		Chr2	S2_24721937	0.0658	0.0804	0.0011		Chr2	S2_24721937	0.032	0.0823	1.3104		Chr2	S2_24721937
Chr2	S2_24770686	0.1014	0.053	0.3601		Chr2	S2_24770686	0.0064	0.1211	0.0001		Chr2	S2_24770686	0	0.0409	0.0493		Chr2	S2_24770686	0.0646	0.0026	0.0074		Chr2	S2_24770686	0.0621	0.0002	0.0307		Chr2	S2_24770686	0.0447	0.168	0.0001		Chr2	S2_24770686	0.0995	0.3404	0.1917		Chr2	S2_24770686	0.1069	0.0016	0.0607		Chr2	S2_24770686
Chr2	S2_24779912	0.0013	0.3223	0.0549		Chr2	S2_24779912	0.003	0.1094	0.0447		Chr2	S2_24779912	0.6354	0.2635	0.3429		Chr2	S2_24779912	0.5433	1.3988	0.1716		Chr2	S2_24779912	0.0213	0.1478	0.2469		Chr2	S2_24779912	0.0259	0.0811	0.0105		Chr2	S2_24779912	0.0056	0.0319	0.1131		Chr2	S2_24779912	0.0104	0.0146	0.1124		Chr2	S2_24779912
Chr2	S2_24819224	0.0166	0.0945	0.3234		Chr2	S2_24819224	0.1085	0.1714	0.3123		Chr2	S2_24819224	0.4538	0.4904	0.18		Chr2	S2_24819224	0.2696	0.8995	0.2393		Chr2	S2_24819224	0.4812	0.0027	0.3326		Chr2	S2_24819224	0.1037	0.0441	0.3712		Chr2	S2_24819224	0.0327	0.0004	0.0135		Chr2	S2_24819224	0.0263	0.0205	0.6426		Chr2	S2_24819224
Chr2	S2_24825964	0.001	0.1584	0.3948		Chr2	S2_24825964	0.0059	0.0669	0.2035		Chr2	S2_24825964	0.2671	0.6796	0.1692		Chr2	S2_24825964	0.0793	0.5855	0.1992		Chr2	S2_24825964	0.5271	0.0748	0.3384		Chr2	S2_24825964	0.0444	0.0601	0.3415		Chr2	S2_24825964	0.0033	0.0053	0.0211		Chr2	S2_24825964	0.0002	0.0035	0.5158		Chr2	S2_24825964
Chr2	S2_24919237	0.014	0.0634	0.0732		Chr2	S2_24919237	0.0256	0	0.0048		Chr2	S2_24919237	0.5995	0.406	0.3065		Chr2	S2_24919237	0.5015	0.6812	0.1231		Chr2	S2_24919237	0.21	0.0295	0.3323		Chr2	S2_24919237	0.1623	0.0308	0.0366		Chr2	S2_24919237	0.0182	0.0646	0.3195		Chr2	S2_24919237	0.0094	0.0284	0.0238		Chr2	S2_24919237
Chr2	S2_24970168	0.0004	0.0058	0.0366		Chr2	S2_24970168	0.9479	0.7592	0.5869		Chr2	S2_24970168	0.3938	0.052	0.005		Chr2	S2_24970168	0.2772	1.027	0.1244		Chr2	S2_24970168	0.4801	0.1206	0.0924		Chr2	S2_24970168	0.0022	0.0396	0.0368		Chr2	S2_24970168	0.052	0.0001	0.3076		Chr2	S2_24970168	0.0059	0.0886	0.3585		Chr2	S2_24970168
Chr2	S2_24984992	0.0001	0.1852	0.0366		Chr2	S2_24984992	0.0423	0.0343	0.0287		Chr2	S2_24984992	0.6604	0.2921	0.3226		Chr2	S2_24984992	1.0693	1.1736	0.219		Chr2	S2_24984992	0.1492	0.055	0.4332		Chr2	S2_24984992	0.0992	0.0039	0.0293		Chr2	S2_24984992	0.0213	0.0424	0.1714		Chr2	S2_24984992	0.0023	0.0236	0.03		Chr2	S2_24984992
Chr2	S2_24995895	0.0005	0.1188	0.0001		Chr2	S2_24995895	0.0264	0.0887	0.1292		Chr2	S2_24995895	0.6791	0.3577	0.1683		Chr2	S2_24995895	0.9649	1.5203	0.1564		Chr2	S2_24995895	0.0054	0.0294	0.2768		Chr2	S2_24995895	0.0797	0.003	0.0214		Chr2	S2_24995895	0.002	0.0184	0.1454		Chr2	S2_24995895	0.0013	0.001	0.1104		Chr2	S2_24995895
Chr2	S2_25009017	0.0115	0.1492	0.3785		Chr2	S2_25009017	0.0024	0.0028	0.2504		Chr2	S2_25009017	0.0195	0.2157	0.2144		Chr2	S2_25009017	0.0008	0.0101	0.0787		Chr2	S2_25009017	1.0394	0.0115	0.1161		Chr2	S2_25009017	0.0912	0.015	0.0127		Chr2	S2_25009017	0.0139	0.1216	0.0803		Chr2	S2_25009017	0.11	0.0695	0.2573		Chr2	S2_25009017
Chr2	S2_25105715	0.3206	0.077	0.0027		Chr2	S2_25105715	0	0.0167	0.0343		Chr2	S2_25105715	0.0571	0.1195	0.0154		Chr2	S2_25105715	0.3891	0.0098	0.0065		Chr2	S2_25105715	0.0002	0.0026	0.1095		Chr2	S2_25105715	0.2007	0.0693	0.1687		Chr2	S2_25105715	0.0016	0.0043	0.1001		Chr2	S2_25105715	0.0461	0.072	0.0823		Chr2	S2_25105715
Chr2	S2_25110535	0.0007	0.0595	0.0101		Chr2	S2_25110535	0.8331	0.6597	0.2308		Chr2	S2_25110535	0.2692	0	0.0241		Chr2	S2_25110535	0.2446	0.7575	0.1975		Chr2	S2_25110535	0.0143	0.1358	0.0175		Chr2	S2_25110535	0.0337	0.0157	0.0503		Chr2	S2_25110535	0.024	0.0237	0.155		Chr2	S2_25110535	0.0068	0.025	0.6062		Chr2	S2_25110535
Chr2	S2_25135694	0.006	0.0809	0.079		Chr2	S2_25135694	0.1566	0.0491	0.0964		Chr2	S2_25135694	0.1974	0.1921	0.3438		Chr2	S2_25135694	0.3677	0.3816	0.0873		Chr2	S2_25135694	0.6833	0.0001	0.6392		Chr2	S2_25135694	0.2032	0.0255	0.0052		Chr2	S2_25135694	0.098	0.0367	0.0163		Chr2	S2_25135694	0.0025	0.119	0.1752		Chr2	S2_25135694
Chr2	S2_25234924	0.0017	0.1984	0.1127		Chr2	S2_25234924	0.256	0.029	0.0765		Chr2	S2_25234924	0.1837	0.1574	0.3091		Chr2	S2_25234924	0.6257	0.4569	0.0343		Chr2	S2_25234924	0.5939	0.0115	0.8071		Chr2	S2_25234924	0.2072	0.0327	0.0011		Chr2	S2_25234924	0.0308	0.1059	0.0282		Chr2	S2_25234924	0.0043	0.0652	0.3609		Chr2	S2_25234924
Chr2	S2_25404755	0.0533	0.1584	0.0747		Chr2	S2_25404755	0.1496	0.063	0.0914		Chr2	S2_25404755	0.102	0.2393	0.1729		Chr2	S2_25404755	0.4211	0.3182	0.0571		Chr2	S2_25404755	0.4619	0.0094	0.5527		Chr2	S2_25404755	0.0697	0.1281	0.067		Chr2	S2_25404755	0.0137	0.0681	0.0172		Chr2	S2_25404755	0.0015	0.1122	0.1832		Chr2	S2_25404755
Chr2	S2_25410353	0.0343	0.2253	0.3526		Chr2	S2_25410353	0.2614	0.1313	0.015		Chr2	S2_25410353	0.1972	0.1959	0.2137		Chr2	S2_25410353	0.533	0.6721	0.0753		Chr2	S2_25410353	0.4153	0.709	0.0024		Chr2	S2_25410353	0.0107	0.0011	0.0555		Chr2	S2_25410353	0.0039	0.0026	0.5804		Chr2	S2_25410353	0.3	0.1005	0.154		Chr2	S2_25410353
Chr2	S2_25432358	0.0104	0.2146	0.0317		Chr2	S2_25432358	0.2409	0.0127	0.1199		Chr2	S2_25432358	0.0382	0.0141	0.0412		Chr2	S2_25432358	0.1959	0.1872	0.0247		Chr2	S2_25432358	0.3178	0.0293	0.0004		Chr2	S2_25432358	0.1143	0.0012	0.4482		Chr2	S2_25432358	0.0042	0.0864	0.046		Chr2	S2_25432358	0.0092	0.0607	1.8096		Chr2	S2_25432358
Chr2	S2_25469172	0.0515	0.1988	0.0393		Chr2	S2_25469172	0.1745	0.0102	0.047		Chr2	S2_25469172	0.1452	0.2001	0.2144		Chr2	S2_25469172	0.6772	0.6335	0.1042		Chr2	S2_25469172	0.452	0.0002	0.6047		Chr2	S2_25469172	0.0584	0.0838	0.0002		Chr2	S2_25469172	0.008	0.054	0.0168		Chr2	S2_25469172	0.0183	0.0839	0.1732		Chr2	S2_25469172
Chr2	S2_25605817	0.0482	0.0078	0.1475		Chr2	S2_25605817	0.0642	0.248	0.4041		Chr2	S2_25605817	0.9156	0.2919	0.1644		Chr2	S2_25605817	0.4649	0.6289	0.2215		Chr2	S2_25605817	0.4835	0.0021	0.1732		Chr2	S2_25605817	0.0474	0.0795	0.2372		Chr2	S2_25605817	0.0304	0.0021	0		Chr2	S2_25605817	0.0213	0.0886	0.6638		Chr2	S2_25605817
Chr2	S2_25610245	0.0269	0.0042	0.1475		Chr2	S2_25610245	0.1336	0.3323	0.4041		Chr2	S2_25610245	0.8839	0.2339	0.1644		Chr2	S2_25610245	0.5622	0.7274	0.2215		Chr2	S2_25610245	0.6247	0.0314	0.1039		Chr2	S2_25610245	0.0337	0.0838	0.2343		Chr2	S2_25610245	0.0672	0.0008	0.0017		Chr2	S2_25610245	0.0405	0.0661	0.7113		Chr2	S2_25610245
Chr2	S2_25644684	0.1672	0.032	0.1038		Chr2	S2_25644684	0.027	0.1504	0.123		Chr2	S2_25644684	0.842	0.2297	0.4269		Chr2	S2_25644684	0.978	0.7938	0.3299		Chr2	S2_25644684	0.0507	0.0255	0.461		Chr2	S2_25644684	0.0108	0.0756	0.237		Chr2	S2_25644684	0.0419	0.0076	0.0059		Chr2	S2_25644684	0.0711	0.0005	0.0219		Chr2	S2_25644684
Chr2	S2_25654974	0.0823	0.0278	0.1221		Chr2	S2_25654974	0.1486	0.5997	0.5636		Chr2	S2_25654974	0.8556	0.1323	0.1942		Chr2	S2_25654974	0.6278	0.8086	0.3187		Chr2	S2_25654974	0.513	0.0544	0.116		Chr2	S2_25654974	0.0152	0.0602	0.1876		Chr2	S2_25654974	0.1062	0.0041	0.0134		Chr2	S2_25654974	0.161	0.0973	0.7113		Chr2	S2_25654974
Chr2	S2_25660951	0.0639	0.0358	0.0491		Chr2	S2_25660951	0.48	0.6063	0.5375		Chr2	S2_25660951	0.5631	0.1813	0.2438		Chr2	S2_25660951	0.8178	0.9878	0.6672		Chr2	S2_25660951	0.6529	0.0017	0.177		Chr2	S2_25660951	0.0062	0.0807	0.1835		Chr2	S2_25660951	0.0188	0.0278	0.0065		Chr2	S2_25660951	0.1014	0.1759	1.2889		Chr2	S2_25660951
[truncated: 4,242 more rows]
[truncated: 3 more columns]

## Sheet: Figure 5b
Figure 5b
SV analysis on 12 chromosomes for nine agronomic trait-related QTLs
Chromosome	Start	End	Marker name	Trait ID
[truncated: 1,323 more rows]

## Sheet: Figure 6a
Figure 6a
[truncated: 5,329 more rows]

## Sheet: Figure 6d
Figure 6d
[truncated: 6 more rows]

## Sheet: Figure 6e
Figure 6e
[truncated: 15 more rows]

[truncated: 47 more sheets: Figure 6f, Figure 6g, Figure 7a, Figure 7b, Figure 7c, Figure 7e, Figure 7g, Figure 7i, Figure 7j, Supplementary Fig. 6b, Supplementary Fig. 11, Supplementary Fig. 12, Supplementary Fig. 13b, Supplementary Fig. 14a, Supplementary Fig. 14d, Supplementary Fig. 14e, Supplementary Fig. 14 f, Supplementary Fig. 14g, Supplementary Fig. 16b, Supplementary Fig. 16c …]
